# Supplementary material for: Genome-wide identification of the Liriodendron chinense WRKY gene family and its diverse roles in response to multiple abiotic stress
Source: BMC Plant Biol. 2022 Jan 10;22:25. doi: 10.1186/s12870-021-03371-1 (PMC8744262; doi:10.1186/s12870-021-03371-1)
Supplement: Supplementary file 1 — Additional file 1: Table S1. Physicochemical properties and chromosomal details of LchiWRKY proteins. [file 12870_2021_3371_MOESM1_ESM.xls]

## Sheet: Sheet1
Physicochemical properties and chromosomal details of LchiWRKY proteins
Name	ID	Pos. (Chr)	Len(aa)	MW	pI	Inst. index	GRAVY	Predicted location(s)
LchiWRKY1	Lchi10360	chr1	539	58288.4	5.92	59.42	-0.662	Nucleus.
LchiWRKY10	Lchi17519	chr6	201	22631.8	6.1	53.6	-0.794	Nucleus.
LchiWRKY11	Lchi17526	chr6	285	32139.5	6.68	54.79	-0.735	Nucleus.
LchiWRKY12	Lchi07759	chr6	376	41089.5	5.45	46.93	-0.652	Nucleus.
LchiWRKY13	Lchi07753	chr6	193	21817.9	9.65	52.15	-0.63	Nucleus.
LchiWRKY14	Lchi31569	chr8	343	38595.1	9.74	59.56	-0.776	Nucleus.
LchiWRKY15	Lchi13477	chr8	343	38595.1	9.74	59.56	-0.776	Nucleus.
LchiWRKY16	Lchi00053	chr9	464	50416.6	6.6	55.27	-0.63	Nucleus.
LchiWRKY17	Lchi00156	chr9	275	30982.6	6.4	67.63	-0.779	Nucleus.
LchiWRKY18	Lchi00204	chr9	242	27550	6.66	44.3	-0.823	Nucleus.
LchiWRKY19	Lchi06399	chr10	289	31831.4	6.32	73.59	-0.739	Nucleus.
LchiWRKY2	Lchi01871	chr2	450	49415.3	5.11	57.82	-0.821	Nucleus.
LchiWRKY20	Lchi13367	chr11	352	39167.4	9.71	58.09	-0.685	Nucleus.
LchiWRKY21	Lchi10839	chr13	523	56533.5	6.95	55.97	-0.766	Nucleus.
LchiWRKY22	Lchi12416	chr13	626	68298.3	6.61	46.15	-0.858	Nucleus.
LchiWRKY23	Lchi19049	chr14	356	38898.3	5.53	47.57	-0.931	Nucleus.
LchiWRKY24	Lchi09560	chr14	266	29340.1	9.15	46.06	-0.792	Nucleus.
LchiWRKY25	Lchi09588	chr14	517	54592.8	8.51	47.93	-0.753	Nucleus.
LchiWRKY26	Lchi03311	chr14	315	34234.7	9.56	42.48	-0.68	Nucleus.
LchiWRKY27	Lchi31393	chr15	364	39656.9	9.48	52.33	-0.726	Nucleus.
LchiWRKY28	Lchi09239	chr15	576	62884.1	5.69	48.02	-0.655	Nucleus.
LchiWRKY29	Lchi03961	chr15	237	26051.8	5.26	64.98	-0.734	Nucleus.
LchiWRKY3	Lchi22122	chr3	356	39880.9	5.51	62.86	-0.838	Nucleus.
LchiWRKY30	Lchi27068	chr15	201	22445.9	6.08	59.32	-0.765	Nucleus.
LchiWRKY31	Lchi27093	chr15	172	19476	9.51	56.88	-0.729	Nucleus.
LchiWRKY32	Lchi12593	chr16	299	32430.8	6.8	60.69	-0.783	Nucleus.
LchiWRKY33	Lchi16830	chr17	732	78792.9	5.83	56.6	-0.693	Nucleus.
LchiWRKY34	Lchi03801	chr17	651	73101.5	6.6	56.42	-0.658	Nucleus.
LchiWRKY35	Lchi03799	chr17	283	31916.8	8.54	38.63	-0.654	Nucleus.
LchiWRKY36	Lchi05134	chr17	278	30369.7	9.89	59.34	-0.636	Nucleus.
LchiWRKY37	Lchi12798	chr18	143	16274.3	5.02	38.58	-0.756	Nucleus.
LchiWRKY38	Lchi21946	chr18	475	52023.9	8.52	43.71	-0.814	Nucleus.
LchiWRKY39	Lchi07331	chr18	317	35313.3	5.01	55.08	-0.626	Nucleus.
LchiWRKY4	Lchi06985	chr3	277	30752.4	9.07	50.88	-0.839	Nucleus.
LchiWRKY40	Lchi07330	chr18	267	29404.7	6.41	36.22	-0.634	Nucleus.
LchiWRKY41	Lchi31920	Scaffold1539	278	30486.8	4.95	68.7	-0.693	Nucleus.
LchiWRKY42	Lchi28909	Scaffold218	787	90094.9	5.2	50.95	-0.33	Cell membrane and Nucleus.
LchiWRKY43	Lchi34665	Scaffold2267	171	18756.5	5.56	49.01	-0.375	Nucleus.
LchiWRKY44	Lchi34418	Scaffold2543	171	18756.5	5.56	49.01	-0.375	Nucleus.
LchiWRKY5	Lchi06913	chr3	596	64886	5.74	49.88	-0.693	Nucleus.
LchiWRKY6	Lchi02529	chr5	182	20457	9.61	47.57	-0.887	Nucleus.
LchiWRKY7	Lchi22935	chr5	530	58480.5	6.5	53.63	-0.746	Nucleus.
LchiWRKY8	Lchi13688	chr5	485	53252.6	7.69	61.09	-0.926	Nucleus.
LchiWRKY9	Lchi17487	chr6	144	16592.8	9.64	41.1	-0.868	Nucleus.
Name represents the WRKY protein sequences name of LchiWRKYs, ID represents the WRKY gene id of LchiWRKYs, Pos. (Chr) represents the WRKY gene position of chromosome, Len (aa) represents the LchiWRKY aa protein sequence length. MW represents the WRKY protein molecular weight, pI represents the WRKY protein isoelectric point, Inst. Index represents the WRKY protein instability index. GRAVY represe…
