# Supplementary material for: Genome-wide identification of the Liriodendron chinense WRKY gene family and its diverse roles in response to multiple abiotic stress
Source: BMC Plant Biol. 2022 Jan 10;22:25. doi: 10.1186/s12870-021-03371-1 (PMC8744262; doi:10.1186/s12870-021-03371-1)
Supplement: Supplementary file 2 — Additional file 2: Table S2. LchiWRKYs Bayesian Phylogenetic tree. [file 12870_2021_3371_MOESM2_ESM.xls]

## Sheet: sheet1
#NEXUS
Begin taxa;
	Dimensions ntax=44;
		Taxlabels
			LchiWRKY16
			LchiWRKY17
			LchiWRKY18
			LchiWRKY2
			LchiWRKY6
			LchiWRKY26
			LchiWRKY35
			LchiWRKY34
			LchiWRKY29
			LchiWRKY36
			LchiWRKY19
			LchiWRKY5
			LchiWRKY4
			LchiWRKY40
			LchiWRKY39
			LchiWRKY13
			LchiWRKY12
			LchiWRKY28
			LchiWRKY24
			LchiWRKY25
			LchiWRKY1
			LchiWRKY21
			LchiWRKY22
			LchiWRKY32
			LchiWRKY37
			LchiWRKY20
			LchiWRKY15
			LchiWRKY8
			LchiWRKY33
			LchiWRKY9
			LchiWRKY10
			LchiWRKY11
			LchiWRKY23
			LchiWRKY38
			LchiWRKY3
			LchiWRKY7
			LchiWRKY30
			LchiWRKY31
			LchiWRKY42
			LchiWRKY27
			LchiWRKY14
			LchiWRKY41
			LchiWRKY44
			LchiWRKY43
			;
End;
Begin trees;
	Translate
		1 LchiWRKY16,
		2 LchiWRKY17,
		3 LchiWRKY18,
		4 LchiWRKY2,
		5 LchiWRKY6,
		6 LchiWRKY26,
		7 LchiWRKY35,
		8 LchiWRKY34,
		9 LchiWRKY29,
		10 LchiWRKY36,
		11 LchiWRKY19,
		12 LchiWRKY5,
		13 LchiWRKY4,
		14 LchiWRKY40,
		15 LchiWRKY39,
		16 LchiWRKY13,
		17 LchiWRKY12,
		18 LchiWRKY28,
		19 LchiWRKY24,
		20 LchiWRKY25,
		21 LchiWRKY1,
		22 LchiWRKY21,
		23 LchiWRKY22,
		24 LchiWRKY32,
		25 LchiWRKY37,
		26 LchiWRKY20,
		27 LchiWRKY15,
		28 LchiWRKY8,
		29 LchiWRKY33,
		30 LchiWRKY9,
		31 LchiWRKY10,
		32 LchiWRKY11,
		33 LchiWRKY23,
		34 LchiWRKY38,
		35 LchiWRKY3,
		36 LchiWRKY7,
		37 LchiWRKY30,
		38 LchiWRKY31,
		39 LchiWRKY42,
		40 LchiWRKY27,
		41 LchiWRKY14,
		42 LchiWRKY41,
		43 LchiWRKY44,
		44 LchiWRKY43
;
tree TREE1 = (((((((1[&height=3.121815237559846E-16,height_95%_HPD={0.0,4.440892098500626E-16},height_median=4.440892098500626E-16,height_range={0.0,8.881784197001252E-16},length=0.21273947780225846,length_95%_HPD={0.16396392258711678,0.25291740358445747},length_median=0.2107805929154356,length_range={0.15882018591422398,0.2703014198416156}]:0.21273947780225852,(12[&height=2.682122950579586E-16,h…
End;
