# Supplementary material for: Genome-wide identification of the Liriodendron chinense WRKY gene family and its diverse roles in response to multiple abiotic stress
Source: BMC Plant Biol. 2022 Jan 10;22:25. doi: 10.1186/s12870-021-03371-1 (PMC8744262; doi:10.1186/s12870-021-03371-1)
Supplement: Supplementary file 4 — Additional file 4: Table S4. The Gene ID and corresponding subgroup information and rooted species tree of WRKY family of 17 species. [file 12870_2021_3371_MOESM4_ESM.xls]

## Sheet: gene ID and subgroups
	Taxon	Species	Gene ID	Group ID
	Basal Angiosperms	Amborella trichopoda	AmtrWRKY1	IIc
	Basal Angiosperms	Amborella trichopoda	AmtrWRKY10	IIe
	Basal Angiosperms	Amborella trichopoda	AmtrWRKY11	IIb
	Basal Angiosperms	Amborella trichopoda	AmtrWRKY12	IId
	Basal Angiosperms	Amborella trichopoda	AmtrWRKY13	I
	Basal Angiosperms	Amborella trichopoda	AmtrWRKY14	IIb
	Basal Angiosperms	Amborella trichopoda	AmtrWRKY15	I
	Basal Angiosperms	Amborella trichopoda	AmtrWRKY16	I
	Basal Angiosperms	Amborella trichopoda	AmtrWRKY17	III
	Basal Angiosperms	Amborella trichopoda	AmtrWRKY18	IId
	Basal Angiosperms	Amborella trichopoda	AmtrWRKY19	I
	Basal Angiosperms	Amborella trichopoda	AmtrWRKY2	IIc
	Basal Angiosperms	Amborella trichopoda	AmtrWRKY20	IIc
	Basal Angiosperms	Amborella trichopoda	AmtrWRKY21	IIc
	Basal Angiosperms	Amborella trichopoda	AmtrWRKY22	IIe
	Basal Angiosperms	Amborella trichopoda	AmtrWRKY23	IIe
	Basal Angiosperms	Amborella trichopoda	AmtrWRKY24	IIb
	Basal Angiosperms	Amborella trichopoda	AmtrWRKY25	III
	Basal Angiosperms	Amborella trichopoda	AmtrWRKY26	III
	Basal Angiosperms	Amborella trichopoda	AmtrWRKY27	IIb
	Basal Angiosperms	Amborella trichopoda	AmtrWRKY28	I
	Basal Angiosperms	Amborella trichopoda	AmtrWRKY29	IIa
	Basal Angiosperms	Amborella trichopoda	AmtrWRKY3	IIc
	Basal Angiosperms	Amborella trichopoda	AmtrWRKY30	IIa
	Basal Angiosperms	Amborella trichopoda	AmtrWRKY31	IIc
	Basal Angiosperms	Amborella trichopoda	AmtrWRKY4	IIc
	Basal Angiosperms	Amborella trichopoda	AmtrWRKY5	IIc
	Basal Angiosperms	Amborella trichopoda	AmtrWRKY6	IId
	Basal Angiosperms	Amborella trichopoda	AmtrWRKY7	IIc
	Basal Angiosperms	Amborella trichopoda	AmtrWRKY8	I
	Basal Angiosperms	Amborella trichopoda	AmtrWRKY9	I
	Basal Angiosperms	Nymphaea colorata	NcWRKY1	IIe
	Basal Angiosperms	Nymphaea colorata	NcWRKY10	IId
	Basal Angiosperms	Nymphaea colorata	NcWRKY11	I
	Basal Angiosperms	Nymphaea colorata	NcWRKY12	IIc
	Basal Angiosperms	Nymphaea colorata	NcWRKY13	IIe
	Basal Angiosperms	Nymphaea colorata	NcWRKY14	IIa
	Basal Angiosperms	Nymphaea colorata	NcWRKY15	IIe
	Basal Angiosperms	Nymphaea colorata	NcWRKY16	IIa
	Basal Angiosperms	Nymphaea colorata	NcWRKY17	IIa
	Basal Angiosperms	Nymphaea colorata	NcWRKY18	IIa
	Basal Angiosperms	Nymphaea colorata	NcWRKY19	IIa
	Basal Angiosperms	Nymphaea colorata	NcWRKY2	IIe
	Basal Angiosperms	Nymphaea colorata	NcWRKY20	IIa
	Basal Angiosperms	Nymphaea colorata	NcWRKY21	I
	Basal Angiosperms	Nymphaea colorata	NcWRKY22	IIe
	Basal Angiosperms	Nymphaea colorata	NcWRKY23	IIc
	Basal Angiosperms	Nymphaea colorata	NcWRKY24	I
	Basal Angiosperms	Nymphaea colorata	NcWRKY25	III
	Basal Angiosperms	Nymphaea colorata	NcWRKY26	III
	Basal Angiosperms	Nymphaea colorata	NcWRKY27	I
	Basal Angiosperms	Nymphaea colorata	NcWRKY28	IIb
	Basal Angiosperms	Nymphaea colorata	NcWRKY29	IIb
	Basal Angiosperms	Nymphaea colorata	NcWRKY3	I
	Basal Angiosperms	Nymphaea colorata	NcWRKY30	IIb
	Basal Angiosperms	Nymphaea colorata	NcWRKY31	I
	Basal Angiosperms	Nymphaea colorata	NcWRKY32	I
	Basal Angiosperms	Nymphaea colorata	NcWRKY33	I
	Basal Angiosperms	Nymphaea colorata	NcWRKY34	I
	Basal Angiosperms	Nymphaea colorata	NcWRKY35	I
	Basal Angiosperms	Nymphaea colorata	NcWRKY36	I
	Basal Angiosperms	Nymphaea colorata	NcWRKY37	IIe
	Basal Angiosperms	Nymphaea colorata	NcWRKY38	IIe
	Basal Angiosperms	Nymphaea colorata	NcWRKY39	IIc
	Basal Angiosperms	Nymphaea colorata	NcWRKY4	III
	Basal Angiosperms	Nymphaea colorata	NcWRKY40	IIb
	Basal Angiosperms	Nymphaea colorata	NcWRKY41	I
	Basal Angiosperms	Nymphaea colorata	NcWRKY42	IIc
	Basal Angiosperms	Nymphaea colorata	NcWRKY43	IIc
	Basal Angiosperms	Nymphaea colorata	NcWRKY44	IIc
	Basal Angiosperms	Nymphaea colorata	NcWRKY45	IIb
	Basal Angiosperms	Nymphaea colorata	NcWRKY46	IIc
	Basal Angiosperms	Nymphaea colorata	NcWRKY47	IId
	Basal Angiosperms	Nymphaea colorata	NcWRKY48	IIe
	Basal Angiosperms	Nymphaea colorata	NcWRKY49	III
	Basal Angiosperms	Nymphaea colorata	NcWRKY5	I
	Basal Angiosperms	Nymphaea colorata	NcWRKY50	IIb
	Basal Angiosperms	Nymphaea colorata	NcWRKY51	IIb
	Basal Angiosperms	Nymphaea colorata	NcWRKY52	IIc
	Basal Angiosperms	Nymphaea colorata	NcWRKY53	III
	Basal Angiosperms	Nymphaea colorata	NcWRKY54	IId
	Basal Angiosperms	Nymphaea colorata	NcWRKY55	I
	Basal Angiosperms	Nymphaea colorata	NcWRKY56	I
	Basal Angiosperms	Nymphaea colorata	NcWRKY57	IId
	Basal Angiosperms	Nymphaea colorata	NcWRKY58	IIb
	Basal Angiosperms	Nymphaea colorata	NcWRKY59	IIe
	Basal Angiosperms	Nymphaea colorata	NcWRKY6	IIc
	Basal Angiosperms	Nymphaea colorata	NcWRKY60	IId
	Basal Angiosperms	Nymphaea colorata	NcWRKY61	I
	Basal Angiosperms	Nymphaea colorata	NcWRKY62	IId
	Basal Angiosperms	Nymphaea colorata	NcWRKY63	I
	Basal Angiosperms	Nymphaea colorata	NcWRKY64	IIb
	Basal Angiosperms	Nymphaea colorata	NcWRKY65	IId
	Basal Angiosperms	Nymphaea colorata	NcWRKY7	I
	Basal Angiosperms	Nymphaea colorata	NcWRKY8	IIe
	Basal Angiosperms	Nymphaea colorata	NcWRKY9	IIc
	Dicotyledons	Arabidopsis thaliana	AtWRKY1	IIc
	Dicotyledons	Arabidopsis thaliana	AtWRKY10	I
	Dicotyledons	Arabidopsis thaliana	AtWRKY11	IIe
	Dicotyledons	Arabidopsis thaliana	AtWRKY12	I
	Dicotyledons	Arabidopsis thaliana	AtWRKY13	I
	Dicotyledons	Arabidopsis thaliana	AtWRKY14	IId
	Dicotyledons	Arabidopsis thaliana	AtWRKY15	IIe
	Dicotyledons	Arabidopsis thaliana	AtWRKY16	III
	Dicotyledons	Arabidopsis thaliana	AtWRKY17	IIe
	Dicotyledons	Arabidopsis thaliana	AtWRKY18	IIa
	Dicotyledons	Arabidopsis thaliana	AtWRKY19	III
	Dicotyledons	Arabidopsis thaliana	AtWRKY2	IIc
	Dicotyledons	Arabidopsis thaliana	AtWRKY20	IIc
	Dicotyledons	Arabidopsis thaliana	AtWRKY21	IIe
	Dicotyledons	Arabidopsis thaliana	AtWRKY22	IId
	Dicotyledons	Arabidopsis thaliana	AtWRKY23	I
	Dicotyledons	Arabidopsis thaliana	AtWRKY24	I
	Dicotyledons	Arabidopsis thaliana	AtWRKY25	IIc
	Dicotyledons	Arabidopsis thaliana	AtWRKY26	IIc
	Dicotyledons	Arabidopsis thaliana	AtWRKY27	IId
	Dicotyledons	Arabidopsis thaliana	AtWRKY28	I
	Dicotyledons	Arabidopsis thaliana	AtWRKY29	IId
	Dicotyledons	Arabidopsis thaliana	AtWRKY3	IIc
	Dicotyledons	Arabidopsis thaliana	AtWRKY30	III
	Dicotyledons	Arabidopsis thaliana	AtWRKY31	IIb
	Dicotyledons	Arabidopsis thaliana	AtWRKY32	IIc
	Dicotyledons	Arabidopsis thaliana	AtWRKY33	IIc
	Dicotyledons	Arabidopsis thaliana	AtWRKY34	IIc
	Dicotyledons	Arabidopsis thaliana	AtWRKY35	IId
	Dicotyledons	Arabidopsis thaliana	AtWRKY36	IIb
	Dicotyledons	Arabidopsis thaliana	AtWRKY38	III
	Dicotyledons	Arabidopsis thaliana	AtWRKY39	IIe
	Dicotyledons	Arabidopsis thaliana	AtWRKY4	IIc
	Dicotyledons	Arabidopsis thaliana	AtWRKY40	IIa
	Dicotyledons	Arabidopsis thaliana	AtWRKY41	III
	Dicotyledons	Arabidopsis thaliana	AtWRKY42	IIb
	Dicotyledons	Arabidopsis thaliana	AtWRKY43	I
	Dicotyledons	Arabidopsis thaliana	AtWRKY44	IIc
	Dicotyledons	Arabidopsis thaliana	AtWRKY45	I
	Dicotyledons	Arabidopsis thaliana	AtWRKY46	III
	Dicotyledons	Arabidopsis thaliana	AtWRKY47	IIb
	Dicotyledons	Arabidopsis thaliana	AtWRKY48	I
	Dicotyledons	Arabidopsis thaliana	AtWRKY49	IIe
	Dicotyledons	Arabidopsis thaliana	AtWRKY50	I
	Dicotyledons	Arabidopsis thaliana	AtWRKY51	I
	Dicotyledons	Arabidopsis thaliana	AtWRKY53	III
	Dicotyledons	Arabidopsis thaliana	AtWRKY54	III
	Dicotyledons	Arabidopsis thaliana	AtWRKY55	III
	Dicotyledons	Arabidopsis thaliana	AtWRKY56	I
	Dicotyledons	Arabidopsis thaliana	AtWRKY57	I
	Dicotyledons	Arabidopsis thaliana	AtWRKY58	IIc
	Dicotyledons	Arabidopsis thaliana	AtWRKY59	I
	Dicotyledons	Arabidopsis thaliana	AtWRKY6	IIb
	Dicotyledons	Arabidopsis thaliana	AtWRKY60	IIa
	Dicotyledons	Arabidopsis thaliana	AtWRKY61	IIb
	Dicotyledons	Arabidopsis thaliana	AtWRKY62	III
	Dicotyledons	Arabidopsis thaliana	AtWRKY63	III
	Dicotyledons	Arabidopsis thaliana	AtWRKY64	III
	Dicotyledons	Arabidopsis thaliana	AtWRKY65	IId
	Dicotyledons	Arabidopsis thaliana	AtWRKY66	III
	Dicotyledons	Arabidopsis thaliana	AtWRKY67	III
	Dicotyledons	Arabidopsis thaliana	AtWRKY68	I
	Dicotyledons	Arabidopsis thaliana	AtWRKY69	IId
	Dicotyledons	Arabidopsis thaliana	AtWRKY7	IIe
	Dicotyledons	Arabidopsis thaliana	AtWRKY70	III
	Dicotyledons	Arabidopsis thaliana	AtWRKY71	I
	Dicotyledons	Arabidopsis thaliana	AtWRKY72	IIb
	Dicotyledons	Arabidopsis thaliana	AtWRKY74	IIe
	Dicotyledons	Arabidopsis thaliana	AtWRKY75	I
	Dicotyledons	Arabidopsis thaliana	AtWRKY76	III
	Dicotyledons	Arabidopsis thaliana	AtWRKY8	I
	Dicotyledons	Arabidopsis thaliana	AtWRKY9	IIb
	Dicotyledons	Capsella grandiflora	CgWRKY1	I
	Dicotyledons	Capsella grandiflora	CgWRKY10	IIc
	Dicotyledons	Capsella grandiflora	CgWRKY11	IIc
	Dicotyledons	Capsella grandiflora	CgWRKY12	IIb
	Dicotyledons	Capsella grandiflora	CgWRKY13	I
	Dicotyledons	Capsella grandiflora	CgWRKY14	III
	Dicotyledons	Capsella grandiflora	CgWRKY15	I
	Dicotyledons	Capsella grandiflora	CgWRKY16	IIe
	Dicotyledons	Capsella grandiflora	CgWRKY17	I
	Dicotyledons	Capsella grandiflora	CgWRKY18	IIc
	Dicotyledons	Capsella grandiflora	CgWRKY19	IIc
	Dicotyledons	Capsella grandiflora	CgWRKY2	III
	Dicotyledons	Capsella grandiflora	CgWRKY20	IId
	Dicotyledons	Capsella grandiflora	CgWRKY21	III
	Dicotyledons	Capsella grandiflora	CgWRKY22	III
	Dicotyledons	Capsella grandiflora	CgWRKY23	I
	Dicotyledons	Capsella grandiflora	CgWRKY24	IIc
	Dicotyledons	Capsella grandiflora	CgWRKY25	IIb
	Dicotyledons	Capsella grandiflora	CgWRKY26	IIb
	Dicotyledons	Capsella grandiflora	CgWRKY27	IIc
	Dicotyledons	Capsella grandiflora	CgWRKY28	IId
	Dicotyledons	Capsella grandiflora	CgWRKY29	III
	Dicotyledons	Capsella grandiflora	CgWRKY3	I
	Dicotyledons	Capsella grandiflora	CgWRKY30	IIe
	Dicotyledons	Capsella grandiflora	CgWRKY31	IIc
	Dicotyledons	Capsella grandiflora	CgWRKY32	IId
	Dicotyledons	Capsella grandiflora	CgWRKY33	III
	Dicotyledons	Capsella grandiflora	CgWRKY34	I
	Dicotyledons	Capsella grandiflora	CgWRKY35	III
	Dicotyledons	Capsella grandiflora	CgWRKY36	I
	Dicotyledons	Capsella grandiflora	CgWRKY37	III
	Dicotyledons	Capsella grandiflora	CgWRKY38	III
	Dicotyledons	Capsella grandiflora	CgWRKY39	IIc
	Dicotyledons	Capsella grandiflora	CgWRKY4	IIb
	Dicotyledons	Capsella grandiflora	CgWRKY40	IIc
	Dicotyledons	Capsella grandiflora	CgWRKY41	IIa
	Dicotyledons	Capsella grandiflora	CgWRKY42	I
	Dicotyledons	Capsella grandiflora	CgWRKY43	III
	Dicotyledons	Capsella grandiflora	CgWRKY44	IIb
	Dicotyledons	Capsella grandiflora	CgWRKY45	III
	Dicotyledons	Capsella grandiflora	CgWRKY46	I
	Dicotyledons	Capsella grandiflora	CgWRKY47	IIa
	Dicotyledons	Capsella grandiflora	CgWRKY48	I
	Dicotyledons	Capsella grandiflora	CgWRKY49	IIc
	Dicotyledons	Capsella grandiflora	CgWRKY5	IId
	Dicotyledons	Capsella grandiflora	CgWRKY50	IIb
	Dicotyledons	Capsella grandiflora	CgWRKY51	I
	Dicotyledons	Capsella grandiflora	CgWRKY52	IIc
	Dicotyledons	Capsella grandiflora	CgWRKY53	IId
	Dicotyledons	Capsella grandiflora	CgWRKY54	IIc
	Dicotyledons	Capsella grandiflora	CgWRKY55	IIe
	Dicotyledons	Capsella grandiflora	CgWRKY56	IIa
	Dicotyledons	Capsella grandiflora	CgWRKY57	III
	Dicotyledons	Capsella grandiflora	CgWRKY58	IIe
	Dicotyledons	Capsella grandiflora	CgWRKY59	IIb
	Dicotyledons	Capsella grandiflora	CgWRKY6	III
	Dicotyledons	Capsella grandiflora	CgWRKY60	IIe
	Dicotyledons	Capsella grandiflora	CgWRKY61	IIe
	Dicotyledons	Capsella grandiflora	CgWRKY62	I
	Dicotyledons	Capsella grandiflora	CgWRKY63	I
	Dicotyledons	Capsella grandiflora	CgWRKY64	IIe
	Dicotyledons	Capsella grandiflora	CgWRKY65	IId
	Dicotyledons	Capsella grandiflora	CgWRKY66	IIc
	Dicotyledons	Capsella grandiflora	CgWRKY67	I
	Dicotyledons	Capsella grandiflora	CgWRKY68	III
	Dicotyledons	Capsella grandiflora	CgWRKY69	IIe
	Dicotyledons	Capsella grandiflora	CgWRKY7	I
	Dicotyledons	Capsella grandiflora	CgWRKY8	III
	Dicotyledons	Capsella grandiflora	CgWRKY9	IIb
	Dicotyledons	Cucumis sativus	CsWRKY1	IIc
	Dicotyledons	Cucumis sativus	CsWRKY10	III
	Dicotyledons	Cucumis sativus	CsWRKY11	IIe
	Dicotyledons	Cucumis sativus	CsWRKY12	IIe
	Dicotyledons	Cucumis sativus	CsWRKY13	III
	Dicotyledons	Cucumis sativus	CsWRKY14	I
	Dicotyledons	Cucumis sativus	CsWRKY15	IIc
	Dicotyledons	Cucumis sativus	CsWRKY16	I
	Dicotyledons	Cucumis sativus	CsWRKY17	IId
	Dicotyledons	Cucumis sativus	CsWRKY18	IIb
	Dicotyledons	Cucumis sativus	CsWRKY19	IIc
	Dicotyledons	Cucumis sativus	CsWRKY2	III
	Dicotyledons	Cucumis sativus	CsWRKY20	I
	Dicotyledons	Cucumis sativus	CsWRKY21	I
	Dicotyledons	Cucumis sativus	CsWRKY22	IIe
	Dicotyledons	Cucumis sativus	CsWRKY23	IId
	Dicotyledons	Cucumis sativus	CsWRKY24	I
	Dicotyledons	Cucumis sativus	CsWRKY25	III
	Dicotyledons	Cucumis sativus	CsWRKY26	IIc
	Dicotyledons	Cucumis sativus	CsWRKY27	I
	Dicotyledons	Cucumis sativus	CsWRKY28	III
	Dicotyledons	Cucumis sativus	CsWRKY29	III
	Dicotyledons	Cucumis sativus	CsWRKY3	IIc
	Dicotyledons	Cucumis sativus	CsWRKY30	IIb
	Dicotyledons	Cucumis sativus	CsWRKY31	IIc
	Dicotyledons	Cucumis sativus	CsWRKY32	IIa
	Dicotyledons	Cucumis sativus	CsWRKY33	IIa
	Dicotyledons	Cucumis sativus	CsWRKY34	IId
	Dicotyledons	Cucumis sativus	CsWRKY35	IIe
	Dicotyledons	Cucumis sativus	CsWRKY36	IIc
	Dicotyledons	Cucumis sativus	CsWRKY37	III
	Dicotyledons	Cucumis sativus	CsWRKY38	IIa
	Dicotyledons	Cucumis sativus	CsWRKY39	IId
	Dicotyledons	Cucumis sativus	CsWRKY4	IIc
	Dicotyledons	Cucumis sativus	CsWRKY40	IIb
	Dicotyledons	Cucumis sativus	CsWRKY41	IId
	Dicotyledons	Cucumis sativus	CsWRKY42	I
	Dicotyledons	Cucumis sativus	CsWRKY43	IId
	Dicotyledons	Cucumis sativus	CsWRKY44	I
	Dicotyledons	Cucumis sativus	CsWRKY45	I
	Dicotyledons	Cucumis sativus	CsWRKY46	I
	Dicotyledons	Cucumis sativus	CsWRKY47	I
	Dicotyledons	Cucumis sativus	CsWRKY48	I
	Dicotyledons	Cucumis sativus	CsWRKY49	IId
	Dicotyledons	Cucumis sativus	CsWRKY5	IIb
	Dicotyledons	Cucumis sativus	CsWRKY50	I
	Dicotyledons	Cucumis sativus	CsWRKY51	III
	Dicotyledons	Cucumis sativus	CsWRKY52	I
	Dicotyledons	Cucumis sativus	CsWRKY53	IIa
	Dicotyledons	Cucumis sativus	CsWRKY54	IIe
	Dicotyledons	Cucumis sativus	CsWRKY55	IIc
	Dicotyledons	Cucumis sativus	CsWRKY56	I
	Dicotyledons	Cucumis sativus	CsWRKY57	IIc
	Dicotyledons	Cucumis sativus	CsWRKY58	IIe
	Dicotyledons	Cucumis sativus	CsWRKY59	I
	Dicotyledons	Cucumis sativus	CsWRKY6	I
	Dicotyledons	Cucumis sativus	CsWRKY60	IIe
	Dicotyledons	Cucumis sativus	CsWRKY61	IIc
	Dicotyledons	Cucumis sativus	CsWRKY62	IIe
	Dicotyledons	Cucumis sativus	CsWRKY7	IId
	Dicotyledons	Cucumis sativus	CsWRKY8	IIb
	Dicotyledons	Cucumis sativus	CsWRKY9	I
	Dicotyledons	Eucalyptus grandis	EgWRKY1	IIb
	Dicotyledons	Eucalyptus grandis	EgWRKY10	I
	Dicotyledons	Eucalyptus grandis	EgWRKY11	IIc
	Dicotyledons	Eucalyptus grandis	EgWRKY12	IIe
	Dicotyledons	Eucalyptus grandis	EgWRKY13	IIc
	Dicotyledons	Eucalyptus grandis	EgWRKY14	I
	Dicotyledons	Eucalyptus grandis	EgWRKY15	III
	Dicotyledons	Eucalyptus grandis	EgWRKY16	IIa
	Dicotyledons	Eucalyptus grandis	EgWRKY17	IIc
	Dicotyledons	Eucalyptus grandis	EgWRKY18	IIc
	Dicotyledons	Eucalyptus grandis	EgWRKY19	IIc
	Dicotyledons	Eucalyptus grandis	EgWRKY2	IIc
	Dicotyledons	Eucalyptus grandis	EgWRKY20	IIa
	Dicotyledons	Eucalyptus grandis	EgWRKY21	IIa
	Dicotyledons	Eucalyptus grandis	EgWRKY22	IIe
	Dicotyledons	Eucalyptus grandis	EgWRKY23	I
	Dicotyledons	Eucalyptus grandis	EgWRKY24	I
	Dicotyledons	Eucalyptus grandis	EgWRKY25	IIa
	Dicotyledons	Eucalyptus grandis	EgWRKY26	I
	Dicotyledons	Eucalyptus grandis	EgWRKY27	IId
	Dicotyledons	Eucalyptus grandis	EgWRKY28	IId
	Dicotyledons	Eucalyptus grandis	EgWRKY29	I
	Dicotyledons	Eucalyptus grandis	EgWRKY3	IIc
	Dicotyledons	Eucalyptus grandis	EgWRKY30	III
	Dicotyledons	Eucalyptus grandis	EgWRKY31	I
	Dicotyledons	Eucalyptus grandis	EgWRKY32	IId
	Dicotyledons	Eucalyptus grandis	EgWRKY33	III
	Dicotyledons	Eucalyptus grandis	EgWRKY34	IId
	Dicotyledons	Eucalyptus grandis	EgWRKY35	IIb
	Dicotyledons	Eucalyptus grandis	EgWRKY36	IIe
	Dicotyledons	Eucalyptus grandis	EgWRKY37	IIc
	Dicotyledons	Eucalyptus grandis	EgWRKY38	IIb
	Dicotyledons	Eucalyptus grandis	EgWRKY39	IIc
	Dicotyledons	Eucalyptus grandis	EgWRKY4	I
	Dicotyledons	Eucalyptus grandis	EgWRKY40	IIc
	Dicotyledons	Eucalyptus grandis	EgWRKY41	IIa
	Dicotyledons	Eucalyptus grandis	EgWRKY42	IIa
	Dicotyledons	Eucalyptus grandis	EgWRKY43	III
	Dicotyledons	Eucalyptus grandis	EgWRKY44	III
	Dicotyledons	Eucalyptus grandis	EgWRKY45	III
	Dicotyledons	Eucalyptus grandis	EgWRKY46	IIb
	Dicotyledons	Eucalyptus grandis	EgWRKY47	I
	Dicotyledons	Eucalyptus grandis	EgWRKY48	IIc
	Dicotyledons	Eucalyptus grandis	EgWRKY49	IIb
	Dicotyledons	Eucalyptus grandis	EgWRKY5	IId
	Dicotyledons	Eucalyptus grandis	EgWRKY50	III
	Dicotyledons	Eucalyptus grandis	EgWRKY51	III
	Dicotyledons	Eucalyptus grandis	EgWRKY52	I
	Dicotyledons	Eucalyptus grandis	EgWRKY53	IId
	Dicotyledons	Eucalyptus grandis	EgWRKY54	I
	Dicotyledons	Eucalyptus grandis	EgWRKY55	I
	Dicotyledons	Eucalyptus grandis	EgWRKY56	IIb
	Dicotyledons	Eucalyptus grandis	EgWRKY57	I
	Dicotyledons	Eucalyptus grandis	EgWRKY58	I
	Dicotyledons	Eucalyptus grandis	EgWRKY59	I
	Dicotyledons	Eucalyptus grandis	EgWRKY6	IIb
	Dicotyledons	Eucalyptus grandis	EgWRKY60	IIe
	Dicotyledons	Eucalyptus grandis	EgWRKY61	I
	Dicotyledons	Eucalyptus grandis	EgWRKY62	IIb
	Dicotyledons	Eucalyptus grandis	EgWRKY63	IIc
	Dicotyledons	Eucalyptus grandis	EgWRKY64	III
	Dicotyledons	Eucalyptus grandis	EgWRKY65	III
	Dicotyledons	Eucalyptus grandis	EgWRKY66	IIe
	Dicotyledons	Eucalyptus grandis	EgWRKY67	III
	Dicotyledons	Eucalyptus grandis	EgWRKY68	IIc
	Dicotyledons	Eucalyptus grandis	EgWRKY69	IIa
	Dicotyledons	Eucalyptus grandis	EgWRKY7	IIc
	Dicotyledons	Eucalyptus grandis	EgWRKY70	III
	Dicotyledons	Eucalyptus grandis	EgWRKY71	IIb
	Dicotyledons	Eucalyptus grandis	EgWRKY72	IId
	Dicotyledons	Eucalyptus grandis	EgWRKY73	I
	Dicotyledons	Eucalyptus grandis	EgWRKY74	III
	Dicotyledons	Eucalyptus grandis	EgWRKY75	IId
	Dicotyledons	Eucalyptus grandis	EgWRKY76	IIb
	Dicotyledons	Eucalyptus grandis	EgWRKY77	IIc
	Dicotyledons	Eucalyptus grandis	EgWRKY78	IIe
	Dicotyledons	Eucalyptus grandis	EgWRKY79	IIc
	Dicotyledons	Eucalyptus grandis	EgWRKY8	IIe
	Dicotyledons	Eucalyptus grandis	EgWRKY9	IIc
	Dicotyledons	Panicum hallii	PhWRKY1	IIa
	Dicotyledons	Panicum hallii	PhWRKY10	III
	Dicotyledons	Panicum hallii	PhWRKY100	III
	Dicotyledons	Panicum hallii	PhWRKY101	IIb
	Dicotyledons	Panicum hallii	PhWRKY102	IIb
	Dicotyledons	Panicum hallii	PhWRKY11	III
	Dicotyledons	Panicum hallii	PhWRKY12	III
	Dicotyledons	Panicum hallii	PhWRKY13	IIa
	Dicotyledons	Panicum hallii	PhWRKY14	IIc
	Dicotyledons	Panicum hallii	PhWRKY15	IIc
	Dicotyledons	Panicum hallii	PhWRKY16	III
	Dicotyledons	Panicum hallii	PhWRKY17	III
	Dicotyledons	Panicum hallii	PhWRKY18	III
	Dicotyledons	Panicum hallii	PhWRKY19	III
	Dicotyledons	Panicum hallii	PhWRKY2	IId
	Dicotyledons	Panicum hallii	PhWRKY20	III
	Dicotyledons	Panicum hallii	PhWRKY21	III
	Dicotyledons	Panicum hallii	PhWRKY22	III
	Dicotyledons	Panicum hallii	PhWRKY23	III
	Dicotyledons	Panicum hallii	PhWRKY24	III
	Dicotyledons	Panicum hallii	PhWRKY25	III
	Dicotyledons	Panicum hallii	PhWRKY26	III
	Dicotyledons	Panicum hallii	PhWRKY27	III
	Dicotyledons	Panicum hallii	PhWRKY28	IIb
	Dicotyledons	Panicum hallii	PhWRKY29	I
	Dicotyledons	Panicum hallii	PhWRKY3	IIe
	Dicotyledons	Panicum hallii	PhWRKY30	IId
	Dicotyledons	Panicum hallii	PhWRKY31	I
	Dicotyledons	Panicum hallii	PhWRKY32	III
	Dicotyledons	Panicum hallii	PhWRKY33	IIb
	Dicotyledons	Panicum hallii	PhWRKY34	I
	Dicotyledons	Panicum hallii	PhWRKY35	I
	Dicotyledons	Panicum hallii	PhWRKY36	I
	Dicotyledons	Panicum hallii	PhWRKY37	III
	Dicotyledons	Panicum hallii	PhWRKY38	III
	Dicotyledons	Panicum hallii	PhWRKY39	III
	Dicotyledons	Panicum hallii	PhWRKY4	I
	Dicotyledons	Panicum hallii	PhWRKY40	III
	Dicotyledons	Panicum hallii	PhWRKY41	III
	Dicotyledons	Panicum hallii	PhWRKY42	IIc
	Dicotyledons	Panicum hallii	PhWRKY43	IIc
	Dicotyledons	Panicum hallii	PhWRKY44	IIc
	Dicotyledons	Panicum hallii	PhWRKY45	III
	Dicotyledons	Panicum hallii	PhWRKY46	III
	Dicotyledons	Panicum hallii	PhWRKY47	III
	Dicotyledons	Panicum hallii	PhWRKY48	IIe
	Dicotyledons	Panicum hallii	PhWRKY49	IIa
	Dicotyledons	Panicum hallii	PhWRKY5	IId
	Dicotyledons	Panicum hallii	PhWRKY50	IId
	Dicotyledons	Panicum hallii	PhWRKY51	IId
	Dicotyledons	Panicum hallii	PhWRKY52	III
	Dicotyledons	Panicum hallii	PhWRKY53	III
	Dicotyledons	Panicum hallii	PhWRKY54	IIe
	Dicotyledons	Panicum hallii	PhWRKY55	IIe
	Dicotyledons	Panicum hallii	PhWRKY56	IIc
	Dicotyledons	Panicum hallii	PhWRKY57	III
	Dicotyledons	Panicum hallii	PhWRKY58	III
	Dicotyledons	Panicum hallii	PhWRKY59	III
	Dicotyledons	Panicum hallii	PhWRKY6	IIc
	Dicotyledons	Panicum hallii	PhWRKY60	III
	Dicotyledons	Panicum hallii	PhWRKY61	III
	Dicotyledons	Panicum hallii	PhWRKY62	IId
	Dicotyledons	Panicum hallii	PhWRKY63	I
	Dicotyledons	Panicum hallii	PhWRKY64	IId
	Dicotyledons	Panicum hallii	PhWRKY65	IIc
	Dicotyledons	Panicum hallii	PhWRKY66	I
	Dicotyledons	Panicum hallii	PhWRKY67	I
	Dicotyledons	Panicum hallii	PhWRKY68	III
	Dicotyledons	Panicum hallii	PhWRKY69	I
	Dicotyledons	Panicum hallii	PhWRKY7	IIa
	Dicotyledons	Panicum hallii	PhWRKY70	IId
	Dicotyledons	Panicum hallii	PhWRKY71	IIb
	Dicotyledons	Panicum hallii	PhWRKY72	IId
	Dicotyledons	Panicum hallii	PhWRKY73	I
	Dicotyledons	Panicum hallii	PhWRKY74	IIb
	Dicotyledons	Panicum hallii	PhWRKY75	I
	Dicotyledons	Panicum hallii	PhWRKY76	IIb
	Dicotyledons	Panicum hallii	PhWRKY77	I
	Dicotyledons	Panicum hallii	PhWRKY78	I
	Dicotyledons	Panicum hallii	PhWRKY79	IIc
	Dicotyledons	Panicum hallii	PhWRKY8	III
	Dicotyledons	Panicum hallii	PhWRKY80	IIc
	Dicotyledons	Panicum hallii	PhWRKY81	IIe
	Dicotyledons	Panicum hallii	PhWRKY82	IIc
	Dicotyledons	Panicum hallii	PhWRKY83	III
	Dicotyledons	Panicum hallii	PhWRKY84	III
	Dicotyledons	Panicum hallii	PhWRKY85	IIc
	Dicotyledons	Panicum hallii	PhWRKY86	IIe
	Dicotyledons	Panicum hallii	PhWRKY87	I
	Dicotyledons	Panicum hallii	PhWRKY88	IId
	Dicotyledons	Panicum hallii	PhWRKY89	IIb
	Dicotyledons	Panicum hallii	PhWRKY9	III
	Dicotyledons	Panicum hallii	PhWRKY90	IIe
	Dicotyledons	Panicum hallii	PhWRKY91	III
	Dicotyledons	Panicum hallii	PhWRKY92	IId
	Dicotyledons	Panicum hallii	PhWRKY93	IIe
	Dicotyledons	Panicum hallii	PhWRKY94	IIc
	Dicotyledons	Panicum hallii	PhWRKY95	I
	Dicotyledons	Panicum hallii	PhWRKY96	IIe
	Dicotyledons	Panicum hallii	PhWRKY97	IIe
	Dicotyledons	Panicum hallii	PhWRKY98	IIe
	Dicotyledons	Panicum hallii	PhWRKY99	IId
	Dicotyledons	Populus trichocarpa	PtrWRKY1	IIe
	Dicotyledons	Populus trichocarpa	PtrWRKY10	IIc
	Dicotyledons	Populus trichocarpa	PtrWRKY100	III
	Dicotyledons	Populus trichocarpa	PtrWRKY101	IIc
	Dicotyledons	Populus trichocarpa	PtrWRKY102	I
	Dicotyledons	Populus trichocarpa	PtrWRKY11	IId
	Dicotyledons	Populus trichocarpa	PtrWRKY12	IIc
	Dicotyledons	Populus trichocarpa	PtrWRKY13	IIe
	Dicotyledons	Populus trichocarpa	PtrWRKY14	I
	Dicotyledons	Populus trichocarpa	PtrWRKY15	IIe
	Dicotyledons	Populus trichocarpa	PtrWRKY16	I
	Dicotyledons	Populus trichocarpa	PtrWRKY17	IId
	Dicotyledons	Populus trichocarpa	PtrWRKY18	I
	Dicotyledons	Populus trichocarpa	PtrWRKY19	III
	Dicotyledons	Populus trichocarpa	PtrWRKY2	IIa
	Dicotyledons	Populus trichocarpa	PtrWRKY20	IIb
	Dicotyledons	Populus trichocarpa	PtrWRKY21	I
	Dicotyledons	Populus trichocarpa	PtrWRKY22	IId
	Dicotyledons	Populus trichocarpa	PtrWRKY23	IIc
	Dicotyledons	Populus trichocarpa	PtrWRKY24	IIb
	Dicotyledons	Populus trichocarpa	PtrWRKY25	IIe
	Dicotyledons	Populus trichocarpa	PtrWRKY26	IId
	Dicotyledons	Populus trichocarpa	PtrWRKY27	III
	Dicotyledons	Populus trichocarpa	PtrWRKY28	I
	Dicotyledons	Populus trichocarpa	PtrWRKY29	IIa
	Dicotyledons	Populus trichocarpa	PtrWRKY3	I
	Dicotyledons	Populus trichocarpa	PtrWRKY30	IIb
	Dicotyledons	Populus trichocarpa	PtrWRKY31	IId
	Dicotyledons	Populus trichocarpa	PtrWRKY32	IId
	Dicotyledons	Populus trichocarpa	PtrWRKY33	IId
	Dicotyledons	Populus trichocarpa	PtrWRKY34	IIc
	Dicotyledons	Populus trichocarpa	PtrWRKY35	IIe
	Dicotyledons	Populus trichocarpa	PtrWRKY36	I
	Dicotyledons	Populus trichocarpa	PtrWRKY37	I
	Dicotyledons	Populus trichocarpa	PtrWRKY38	IIe
	Dicotyledons	Populus trichocarpa	PtrWRKY39	I
	Dicotyledons	Populus trichocarpa	PtrWRKY4	III
	Dicotyledons	Populus trichocarpa	PtrWRKY40	IIe
	Dicotyledons	Populus trichocarpa	PtrWRKY41	IIe
	Dicotyledons	Populus trichocarpa	PtrWRKY42	IIe
	Dicotyledons	Populus trichocarpa	PtrWRKY43	IIc
	Dicotyledons	Populus trichocarpa	PtrWRKY44	III
	Dicotyledons	Populus trichocarpa	PtrWRKY45	IIc
	Dicotyledons	Populus trichocarpa	PtrWRKY46	IIc
	Dicotyledons	Populus trichocarpa	PtrWRKY47	I
	Dicotyledons	Populus trichocarpa	PtrWRKY48	IIa
	Dicotyledons	Populus trichocarpa	PtrWRKY49	IIc
	Dicotyledons	Populus trichocarpa	PtrWRKY5	IId
	Dicotyledons	Populus trichocarpa	PtrWRKY50	IIe
	Dicotyledons	Populus trichocarpa	PtrWRKY51	I
	Dicotyledons	Populus trichocarpa	PtrWRKY52	I
	Dicotyledons	Populus trichocarpa	PtrWRKY53	IIc
	Dicotyledons	Populus trichocarpa	PtrWRKY54	I
	Dicotyledons	Populus trichocarpa	PtrWRKY55	I
	Dicotyledons	Populus trichocarpa	PtrWRKY56	I
	Dicotyledons	Populus trichocarpa	PtrWRKY57	I
	Dicotyledons	Populus trichocarpa	PtrWRKY58	IIc
	Dicotyledons	Populus trichocarpa	PtrWRKY59	IIb
	Dicotyledons	Populus trichocarpa	PtrWRKY6	IIe
	Dicotyledons	Populus trichocarpa	PtrWRKY60	IId
	Dicotyledons	Populus trichocarpa	PtrWRKY61	I
	Dicotyledons	Populus trichocarpa	PtrWRKY62	IIc
	Dicotyledons	Populus trichocarpa	PtrWRKY63	IId
	Dicotyledons	Populus trichocarpa	PtrWRKY64	IIc
	Dicotyledons	Populus trichocarpa	PtrWRKY65	III
	Dicotyledons	Populus trichocarpa	PtrWRKY66	I
	Dicotyledons	Populus trichocarpa	PtrWRKY67	IIe
	Dicotyledons	Populus trichocarpa	PtrWRKY68	IIc
	Dicotyledons	Populus trichocarpa	PtrWRKY69	III
	Dicotyledons	Populus trichocarpa	PtrWRKY7	IIb
	Dicotyledons	Populus trichocarpa	PtrWRKY70	III
	Dicotyledons	Populus trichocarpa	PtrWRKY71	IIc
	Dicotyledons	Populus trichocarpa	PtrWRKY72	III
	Dicotyledons	Populus trichocarpa	PtrWRKY73	IIe
	Dicotyledons	Populus trichocarpa	PtrWRKY74	I
	Dicotyledons	Populus trichocarpa	PtrWRKY75	IId
	Dicotyledons	Populus trichocarpa	PtrWRKY76	I
	Dicotyledons	Populus trichocarpa	PtrWRKY77	III
	Dicotyledons	Populus trichocarpa	PtrWRKY78	IIb
	Dicotyledons	Populus trichocarpa	PtrWRKY79	I
	Dicotyledons	Populus trichocarpa	PtrWRKY8	I
	Dicotyledons	Populus trichocarpa	PtrWRKY80	IId
	Dicotyledons	Populus trichocarpa	PtrWRKY81	IIb
	Dicotyledons	Populus trichocarpa	PtrWRKY82	IIc
	Dicotyledons	Populus trichocarpa	PtrWRKY83	IIb
	Dicotyledons	Populus trichocarpa	PtrWRKY84	I
	Dicotyledons	Populus trichocarpa	PtrWRKY85	IIc
	Dicotyledons	Populus trichocarpa	PtrWRKY86	IIe
	Dicotyledons	Populus trichocarpa	PtrWRKY87	IIc
	Dicotyledons	Populus trichocarpa	PtrWRKY88	III
	Dicotyledons	Populus trichocarpa	PtrWRKY89	IIb
	Dicotyledons	Populus trichocarpa	PtrWRKY9	I
	Dicotyledons	Populus trichocarpa	PtrWRKY90	IIc
	Dicotyledons	Populus trichocarpa	PtrWRKY91	IId
	Dicotyledons	Populus trichocarpa	PtrWRKY92	IId
	Dicotyledons	Populus trichocarpa	PtrWRKY93	IIe
	Dicotyledons	Populus trichocarpa	PtrWRKY94	IIc
	Dicotyledons	Populus trichocarpa	PtrWRKY95	IIa
	Dicotyledons	Populus trichocarpa	PtrWRKY96	IIa
	Dicotyledons	Populus trichocarpa	PtrWRKY97	IIc
	Dicotyledons	Populus trichocarpa	PtrWRKY98	IIe
	Dicotyledons	Populus trichocarpa	PtrWRKY99	IIc
	Dicotyledons	Theobroma cacao	TcWRKY1	IIe
	Dicotyledons	Theobroma cacao	TcWRKY10	III
	Dicotyledons	Theobroma cacao	TcWRKY11	I
	Dicotyledons	Theobroma cacao	TcWRKY12	IId
	Dicotyledons	Theobroma cacao	TcWRKY13	I
	Dicotyledons	Theobroma cacao	TcWRKY14	III
	Dicotyledons	Theobroma cacao	TcWRKY15	III
	Dicotyledons	Theobroma cacao	TcWRKY16	III
	Dicotyledons	Theobroma cacao	TcWRKY17	IIb
	Dicotyledons	Theobroma cacao	TcWRKY18	I
	Dicotyledons	Theobroma cacao	TcWRKY19	III
	Dicotyledons	Theobroma cacao	TcWRKY2	I
	Dicotyledons	Theobroma cacao	TcWRKY20	I
	Dicotyledons	Theobroma cacao	TcWRKY21	IIc
	Dicotyledons	Theobroma cacao	TcWRKY22	IIb
	Dicotyledons	Theobroma cacao	TcWRKY23	IIb
	Dicotyledons	Theobroma cacao	TcWRKY24	III
	Dicotyledons	Theobroma cacao	TcWRKY25	III
	Dicotyledons	Theobroma cacao	TcWRKY26	I
	Dicotyledons	Theobroma cacao	TcWRKY27	III
	Dicotyledons	Theobroma cacao	TcWRKY28	IIe
	Dicotyledons	Theobroma cacao	TcWRKY29	IId
	Dicotyledons	Theobroma cacao	TcWRKY3	I
	Dicotyledons	Theobroma cacao	TcWRKY30	III
	Dicotyledons	Theobroma cacao	TcWRKY31	I
	Dicotyledons	Theobroma cacao	TcWRKY32	IIb
	Dicotyledons	Theobroma cacao	TcWRKY33	IIc
	Dicotyledons	Theobroma cacao	TcWRKY34	III
	Dicotyledons	Theobroma cacao	TcWRKY35	I
	Dicotyledons	Theobroma cacao	TcWRKY36	IIc
	Dicotyledons	Theobroma cacao	TcWRKY37	IIe
	Dicotyledons	Theobroma cacao	TcWRKY38	IIc
	Dicotyledons	Theobroma cacao	TcWRKY39	IIc
	Dicotyledons	Theobroma cacao	TcWRKY4	IIb
	Dicotyledons	Theobroma cacao	TcWRKY40	IIe
	Dicotyledons	Theobroma cacao	TcWRKY41	IId
	Dicotyledons	Theobroma cacao	TcWRKY42	IIa
	Dicotyledons	Theobroma cacao	TcWRKY43	I
	Dicotyledons	Theobroma cacao	TcWRKY44	IId
	Dicotyledons	Theobroma cacao	TcWRKY45	IIb
	Dicotyledons	Theobroma cacao	TcWRKY46	IIc
	Dicotyledons	Theobroma cacao	TcWRKY47	IIc
	Dicotyledons	Theobroma cacao	TcWRKY48	IIb
	Dicotyledons	Theobroma cacao	TcWRKY49	IIe
	Dicotyledons	Theobroma cacao	TcWRKY5	IIc
	Dicotyledons	Theobroma cacao	TcWRKY50	I
	Dicotyledons	Theobroma cacao	TcWRKY51	IIe
	Dicotyledons	Theobroma cacao	TcWRKY52	III
	Dicotyledons	Theobroma cacao	TcWRKY53	IIa
	Dicotyledons	Theobroma cacao	TcWRKY54	IIa
	Dicotyledons	Theobroma cacao	TcWRKY55	IIc
	Dicotyledons	Theobroma cacao	TcWRKY56	I
	Dicotyledons	Theobroma cacao	TcWRKY57	IIc
	Dicotyledons	Theobroma cacao	TcWRKY58	III
	Dicotyledons	Theobroma cacao	TcWRKY59	III
	Dicotyledons	Theobroma cacao	TcWRKY6	IIe
	Dicotyledons	Theobroma cacao	TcWRKY60	IId
	Dicotyledons	Theobroma cacao	TcWRKY61	I
	Dicotyledons	Theobroma cacao	TcWRKY7	IId
	Dicotyledons	Theobroma cacao	TcWRKY8	I
	Dicotyledons	Theobroma cacao	TcWRKY9	IIb
	Dicotyledons	Vitis vinifera	VvWRKY1	IIe
	Dicotyledons	Vitis vinifera	VvWRKY10	IIc
	Dicotyledons	Vitis vinifera	VvWRKY11	I
	Dicotyledons	Vitis vinifera	VvWRKY12	IIb
	Dicotyledons	Vitis vinifera	VvWRKY13	IIc
	Dicotyledons	Vitis vinifera	VvWRKY14	IIa
	Dicotyledons	Vitis vinifera	VvWRKY15	I
	Dicotyledons	Vitis vinifera	VvWRKY16	IIc
	Dicotyledons	Vitis vinifera	VvWRKY17	IId
	Dicotyledons	Vitis vinifera	VvWRKY18	III
	Dicotyledons	Vitis vinifera	VvWRKY19	IIb
	Dicotyledons	Vitis vinifera	VvWRKY2	IIe
	Dicotyledons	Vitis vinifera	VvWRKY20	I
	Dicotyledons	Vitis vinifera	VvWRKY21	IId
	Dicotyledons	Vitis vinifera	VvWRKY22	I
	Dicotyledons	Vitis vinifera	VvWRKY23	IId
	Dicotyledons	Vitis vinifera	VvWRKY24	IIe
	Dicotyledons	Vitis vinifera	VvWRKY25	I
	Dicotyledons	Vitis vinifera	VvWRKY26	I
	Dicotyledons	Vitis vinifera	VvWRKY27	IIc
	Dicotyledons	Vitis vinifera	VvWRKY28	I
	Dicotyledons	Vitis vinifera	VvWRKY29	IIc
	Dicotyledons	Vitis vinifera	VvWRKY3	IIc
	Dicotyledons	Vitis vinifera	VvWRKY30	IIa
	Dicotyledons	Vitis vinifera	VvWRKY31	IIc
	Dicotyledons	Vitis vinifera	VvWRKY32	IId
	Dicotyledons	Vitis vinifera	VvWRKY33	I
	Dicotyledons	Vitis vinifera	VvWRKY34	III
	Dicotyledons	Vitis vinifera	VvWRKY35	IId
	Dicotyledons	Vitis vinifera	VvWRKY36	I
	Dicotyledons	Vitis vinifera	VvWRKY37	IIb
	Dicotyledons	Vitis vinifera	VvWRKY38	III
	Dicotyledons	Vitis vinifera	VvWRKY39	IId
	Dicotyledons	Vitis vinifera	VvWRKY4	IIc
	Dicotyledons	Vitis vinifera	VvWRKY40	IIe
	Dicotyledons	Vitis vinifera	VvWRKY41	IIb
	Dicotyledons	Vitis vinifera	VvWRKY42	IIc
	Dicotyledons	Vitis vinifera	VvWRKY43	III
	Dicotyledons	Vitis vinifera	VvWRKY44	IIc
	Dicotyledons	Vitis vinifera	VvWRKY45	IIb
	Dicotyledons	Vitis vinifera	VvWRKY46	III
	Dicotyledons	Vitis vinifera	VvWRKY47	III
	Dicotyledons	Vitis vinifera	VvWRKY48	I
	Dicotyledons	Vitis vinifera	VvWRKY49	IIe
	Dicotyledons	Vitis vinifera	VvWRKY5	IIb
	Dicotyledons	Vitis vinifera	VvWRKY50	I
	Dicotyledons	Vitis vinifera	VvWRKY51	I
	Dicotyledons	Vitis vinifera	VvWRKY52	IIe
	Dicotyledons	Vitis vinifera	VvWRKY53	I
	Dicotyledons	Vitis vinifera	VvWRKY54	I
	Dicotyledons	Vitis vinifera	VvWRKY55	IIa
	Dicotyledons	Vitis vinifera	VvWRKY56	IIa
	Dicotyledons	Vitis vinifera	VvWRKY57	IIc
	Dicotyledons	Vitis vinifera	VvWRKY58	IIe
	Dicotyledons	Vitis vinifera	VvWRKY59	IIb
	Dicotyledons	Vitis vinifera	VvWRKY6	I
	Dicotyledons	Vitis vinifera	VvWRKY60	IIc
	Dicotyledons	Vitis vinifera	VvWRKY7	IIe
	Dicotyledons	Vitis vinifera	VvWRKY8	I
	Dicotyledons	Vitis vinifera	VvWRKY9	IIb
	Magnolia	Cinnamomum kanehirae	CkWRKY1	I
	Magnolia	Cinnamomum kanehirae	CkWRKY10	IIe
	Magnolia	Cinnamomum kanehirae	CkWRKY11	IIb
	Magnolia	Cinnamomum kanehirae	CkWRKY12	III
	Magnolia	Cinnamomum kanehirae	CkWRKY13	IIb
	Magnolia	Cinnamomum kanehirae	CkWRKY14	IIc
	Magnolia	Cinnamomum kanehirae	CkWRKY15	III
	Magnolia	Cinnamomum kanehirae	CkWRKY16	III
	Magnolia	Cinnamomum kanehirae	CkWRKY17	I
	Magnolia	Cinnamomum kanehirae	CkWRKY18	I
	Magnolia	Cinnamomum kanehirae	CkWRKY19	III
	Magnolia	Cinnamomum kanehirae	CkWRKY2	I
	Magnolia	Cinnamomum kanehirae	CkWRKY20	IId
	Magnolia	Cinnamomum kanehirae	CkWRKY21	III
	Magnolia	Cinnamomum kanehirae	CkWRKY22	III
	Magnolia	Cinnamomum kanehirae	CkWRKY23	IIe
	Magnolia	Cinnamomum kanehirae	CkWRKY24	I
	Magnolia	Cinnamomum kanehirae	CkWRKY25	III
	Magnolia	Cinnamomum kanehirae	CkWRKY26	IIc
	Magnolia	Cinnamomum kanehirae	CkWRKY27	IIc
	Magnolia	Cinnamomum kanehirae	CkWRKY28	IIc
	Magnolia	Cinnamomum kanehirae	CkWRKY29	IId
	Magnolia	Cinnamomum kanehirae	CkWRKY3	I
	Magnolia	Cinnamomum kanehirae	CkWRKY30	IIe
	Magnolia	Cinnamomum kanehirae	CkWRKY31	IIa
	Magnolia	Cinnamomum kanehirae	CkWRKY32	IIc
	Magnolia	Cinnamomum kanehirae	CkWRKY33	IIa
	Magnolia	Cinnamomum kanehirae	CkWRKY34	IIe
	Magnolia	Cinnamomum kanehirae	CkWRKY35	IIe
	Magnolia	Cinnamomum kanehirae	CkWRKY36	IIc
	Magnolia	Cinnamomum kanehirae	CkWRKY37	III
	Magnolia	Cinnamomum kanehirae	CkWRKY38	IIe
	Magnolia	Cinnamomum kanehirae	CkWRKY39	IId
	Magnolia	Cinnamomum kanehirae	CkWRKY4	I
	Magnolia	Cinnamomum kanehirae	CkWRKY40	IIe
	Magnolia	Cinnamomum kanehirae	CkWRKY41	I
	Magnolia	Cinnamomum kanehirae	CkWRKY42	I
	Magnolia	Cinnamomum kanehirae	CkWRKY43	IIe
	Magnolia	Cinnamomum kanehirae	CkWRKY44	IIe
	Magnolia	Cinnamomum kanehirae	CkWRKY45	IId
	Magnolia	Cinnamomum kanehirae	CkWRKY46	IIb
	Magnolia	Cinnamomum kanehirae	CkWRKY47	I
	Magnolia	Cinnamomum kanehirae	CkWRKY48	IId
	Magnolia	Cinnamomum kanehirae	CkWRKY49	IIe
	Magnolia	Cinnamomum kanehirae	CkWRKY5	IIe
	Magnolia	Cinnamomum kanehirae	CkWRKY50	IIa
	Magnolia	Cinnamomum kanehirae	CkWRKY51	IIa
	Magnolia	Cinnamomum kanehirae	CkWRKY52	IIc
	Magnolia	Cinnamomum kanehirae	CkWRKY53	IIc
	Magnolia	Cinnamomum kanehirae	CkWRKY54	IIe
	Magnolia	Cinnamomum kanehirae	CkWRKY55	IIb
	Magnolia	Cinnamomum kanehirae	CkWRKY56	I
	Magnolia	Cinnamomum kanehirae	CkWRKY57	III
	Magnolia	Cinnamomum kanehirae	CkWRKY58	IId
	Magnolia	Cinnamomum kanehirae	CkWRKY59	I
	Magnolia	Cinnamomum kanehirae	CkWRKY6	IIc
	Magnolia	Cinnamomum kanehirae	CkWRKY60	IIb
	Magnolia	Cinnamomum kanehirae	CkWRKY61	I
	Magnolia	Cinnamomum kanehirae	CkWRKY62	IId
	Magnolia	Cinnamomum kanehirae	CkWRKY63	IIc
	Magnolia	Cinnamomum kanehirae	CkWRKY64	IIb
	Magnolia	Cinnamomum kanehirae	CkWRKY65	I
	Magnolia	Cinnamomum kanehirae	CkWRKY66	IIc
	Magnolia	Cinnamomum kanehirae	CkWRKY67	IIc
	Magnolia	Cinnamomum kanehirae	CkWRKY68	IIb
	Magnolia	Cinnamomum kanehirae	CkWRKY69	I
	Magnolia	Cinnamomum kanehirae	CkWRKY7	IIa
	Magnolia	Cinnamomum kanehirae	CkWRKY70	IId
	Magnolia	Cinnamomum kanehirae	CkWRKY71	IIb
	Magnolia	Cinnamomum kanehirae	CkWRKY72	IId
	Magnolia	Cinnamomum kanehirae	CkWRKY73	III
	Magnolia	Cinnamomum kanehirae	CkWRKY8	IIa
	Magnolia	Cinnamomum kanehirae	CkWRKY9	III
	Magnolia	Liriodendron chinense	LchiWRKY1	IIb
	Magnolia	Liriodendron chinense	LchiWRKY10	I
	Magnolia	Liriodendron chinense	LchiWRKY11	IIb
	Magnolia	Liriodendron chinense	LchiWRKY12	III
	Magnolia	Liriodendron chinense	LchiWRKY13	III
	Magnolia	Liriodendron chinense	LchiWRKY14	IIe
	Magnolia	Liriodendron chinense	LchiWRKY15	IIe
	Magnolia	Liriodendron chinense	LchiWRKY16	IIb
	Magnolia	Liriodendron chinense	LchiWRKY17	I
	Magnolia	Liriodendron chinense	LchiWRKY18	IId
	Magnolia	Liriodendron chinense	LchiWRKY19	I
	Magnolia	Liriodendron chinense	LchiWRKY2	IIb
	Magnolia	Liriodendron chinense	LchiWRKY20	IIe
	Magnolia	Liriodendron chinense	LchiWRKY21	IIc
	Magnolia	Liriodendron chinense	LchiWRKY22	IIc
	Magnolia	Liriodendron chinense	LchiWRKY23	IIc
	Magnolia	Liriodendron chinense	LchiWRKY24	IIa
	Magnolia	Liriodendron chinense	LchiWRKY25	IIc
	Magnolia	Liriodendron chinense	LchiWRKY26	IIe
	Magnolia	Liriodendron chinense	LchiWRKY27	IIe
	Magnolia	Liriodendron chinense	LchiWRKY28	IIb
	Magnolia	Liriodendron chinense	LchiWRKY29	IId
	Magnolia	Liriodendron chinense	LchiWRKY3	III
	Magnolia	Liriodendron chinense	LchiWRKY30	IId
	Magnolia	Liriodendron chinense	LchiWRKY31	III
	Magnolia	Liriodendron chinense	LchiWRKY32	I
	Magnolia	Liriodendron chinense	LchiWRKY33	IIc
	Magnolia	Liriodendron chinense	LchiWRKY34	IIa
	Magnolia	Liriodendron chinense	LchiWRKY35	IIa
	Magnolia	Liriodendron chinense	LchiWRKY36	IIe
	Magnolia	Liriodendron chinense	LchiWRKY37	IIe
	Magnolia	Liriodendron chinense	LchiWRKY38	IIc
	Magnolia	Liriodendron chinense	LchiWRKY39	III
	Magnolia	Liriodendron chinense	LchiWRKY4	I
	Magnolia	Liriodendron chinense	LchiWRKY40	III
	Magnolia	Liriodendron chinense	LchiWRKY41	IId
	Magnolia	Liriodendron chinense	LchiWRKY42	III
	Magnolia	Liriodendron chinense	LchiWRKY43	III
	Magnolia	Liriodendron chinense	LchiWRKY44	III
	Magnolia	Liriodendron chinense	LchiWRKY5	IIb
	Magnolia	Liriodendron chinense	LchiWRKY6	I
	Magnolia	Liriodendron chinense	LchiWRKY7	IIc
	Magnolia	Liriodendron chinense	LchiWRKY8	IIc
	Magnolia	Liriodendron chinense	LchiWRKY9	I
	Monocotyledons	Brachypodium distachyon	BdWRKY1	IId
	Monocotyledons	Brachypodium distachyon	BdWRKY10	IIa
	Monocotyledons	Brachypodium distachyon	BdWRKY11	IIc
	Monocotyledons	Brachypodium distachyon	BdWRKY12	IIe
	Monocotyledons	Brachypodium distachyon	BdWRKY13	III
	Monocotyledons	Brachypodium distachyon	BdWRKY14	IIa
	Monocotyledons	Brachypodium distachyon	BdWRKY15	I
	Monocotyledons	Brachypodium distachyon	BdWRKY16	III
	Monocotyledons	Brachypodium distachyon	BdWRKY17	III
	Monocotyledons	Brachypodium distachyon	BdWRKY18	IIc
	Monocotyledons	Brachypodium distachyon	BdWRKY19	I
	Monocotyledons	Brachypodium distachyon	BdWRKY2	IIc
	Monocotyledons	Brachypodium distachyon	BdWRKY20	IIb
	Monocotyledons	Brachypodium distachyon	BdWRKY21	I
	Monocotyledons	Brachypodium distachyon	BdWRKY22	IId
	Monocotyledons	Brachypodium distachyon	BdWRKY23	IIb
	Monocotyledons	Brachypodium distachyon	BdWRKY24	IIb
	Monocotyledons	Brachypodium distachyon	BdWRKY25	I
	Monocotyledons	Brachypodium distachyon	BdWRKY26	IId
	Monocotyledons	Brachypodium distachyon	BdWRKY27	III
	Monocotyledons	Brachypodium distachyon	BdWRKY28	III
	Monocotyledons	Brachypodium distachyon	BdWRKY29	IIb
	Monocotyledons	Brachypodium distachyon	BdWRKY3	IIc
	Monocotyledons	Brachypodium distachyon	BdWRKY30	I
	Monocotyledons	Brachypodium distachyon	BdWRKY31	I
	Monocotyledons	Brachypodium distachyon	BdWRKY32	I
	Monocotyledons	Brachypodium distachyon	BdWRKY33	III
	Monocotyledons	Brachypodium distachyon	BdWRKY34	III
	Monocotyledons	Brachypodium distachyon	BdWRKY35	IIc
	Monocotyledons	Brachypodium distachyon	BdWRKY36	III
	Monocotyledons	Brachypodium distachyon	BdWRKY37	III
	Monocotyledons	Brachypodium distachyon	BdWRKY38	I
	Monocotyledons	Brachypodium distachyon	BdWRKY39	I
	Monocotyledons	Brachypodium distachyon	BdWRKY4	IIe
	Monocotyledons	Brachypodium distachyon	BdWRKY40	IId
	Monocotyledons	Brachypodium distachyon	BdWRKY41	I
	Monocotyledons	Brachypodium distachyon	BdWRKY42	III
	Monocotyledons	Brachypodium distachyon	BdWRKY43	III
	Monocotyledons	Brachypodium distachyon	BdWRKY44	I
	Monocotyledons	Brachypodium distachyon	BdWRKY45	I
	Monocotyledons	Brachypodium distachyon	BdWRKY46	IId
	Monocotyledons	Brachypodium distachyon	BdWRKY47	I
	Monocotyledons	Brachypodium distachyon	BdWRKY48	IId
	Monocotyledons	Brachypodium distachyon	BdWRKY49	III
	Monocotyledons	Brachypodium distachyon	BdWRKY5	IIe
	Monocotyledons	Brachypodium distachyon	BdWRKY50	III
	Monocotyledons	Brachypodium distachyon	BdWRKY51	III
	Monocotyledons	Brachypodium distachyon	BdWRKY52	III
	Monocotyledons	Brachypodium distachyon	BdWRKY53	III
	Monocotyledons	Brachypodium distachyon	BdWRKY54	III
	Monocotyledons	Brachypodium distachyon	BdWRKY55	IIc
	Monocotyledons	Brachypodium distachyon	BdWRKY56	IIe
	Monocotyledons	Brachypodium distachyon	BdWRKY57	I
	Monocotyledons	Brachypodium distachyon	BdWRKY58	IIe
	Monocotyledons	Brachypodium distachyon	BdWRKY59	IIa
	Monocotyledons	Brachypodium distachyon	BdWRKY6	IIc
	Monocotyledons	Brachypodium distachyon	BdWRKY60	IId
	Monocotyledons	Brachypodium distachyon	BdWRKY61	IIe
	Monocotyledons	Brachypodium distachyon	BdWRKY62	IIe
	Monocotyledons	Brachypodium distachyon	BdWRKY63	IIc
	Monocotyledons	Brachypodium distachyon	BdWRKY64	IId
	Monocotyledons	Brachypodium distachyon	BdWRKY65	III
	Monocotyledons	Brachypodium distachyon	BdWRKY66	IIc
	Monocotyledons	Brachypodium distachyon	BdWRKY67	I
	Monocotyledons	Brachypodium distachyon	BdWRKY68	IId
	Monocotyledons	Brachypodium distachyon	BdWRKY69	IIb
	Monocotyledons	Brachypodium distachyon	BdWRKY7	III
	Monocotyledons	Brachypodium distachyon	BdWRKY70	IIc
	Monocotyledons	Brachypodium distachyon	BdWRKY71	IIe
	Monocotyledons	Brachypodium distachyon	BdWRKY72	IIc
	Monocotyledons	Brachypodium distachyon	BdWRKY73	III
	Monocotyledons	Brachypodium distachyon	BdWRKY74	I
	Monocotyledons	Brachypodium distachyon	BdWRKY75	III
	Monocotyledons	Brachypodium distachyon	BdWRKY76	III
	Monocotyledons	Brachypodium distachyon	BdWRKY77	IIa
	Monocotyledons	Brachypodium distachyon	BdWRKY78	IIa
	Monocotyledons	Brachypodium distachyon	BdWRKY79	IIc
	Monocotyledons	Brachypodium distachyon	BdWRKY8	IIc
	Monocotyledons	Brachypodium distachyon	BdWRKY80	III
	Monocotyledons	Brachypodium distachyon	BdWRKY81	III
	Monocotyledons	Brachypodium distachyon	BdWRKY82	III
	Monocotyledons	Brachypodium distachyon	BdWRKY83	III
	Monocotyledons	Brachypodium distachyon	BdWRKY84	IIc
	Monocotyledons	Brachypodium distachyon	BdWRKY85	IIe
	Monocotyledons	Brachypodium distachyon	BdWRKY86	IIc
	Monocotyledons	Brachypodium distachyon	BdWRKY87	I
	Monocotyledons	Brachypodium distachyon	BdWRKY88	IId
	Monocotyledons	Brachypodium distachyon	BdWRKY89	IIe
	Monocotyledons	Brachypodium distachyon	BdWRKY9	IIc
	Monocotyledons	Gossypium raimondii	GraWRKY1	IIe
	Monocotyledons	Gossypium raimondii	GraWRKY10	IIc
	Monocotyledons	Gossypium raimondii	GraWRKY100	I
	Monocotyledons	Gossypium raimondii	GraWRKY101	I
	Monocotyledons	Gossypium raimondii	GraWRKY102	I
	Monocotyledons	Gossypium raimondii	GraWRKY103	I
	Monocotyledons	Gossypium raimondii	GraWRKY104	III
	Monocotyledons	Gossypium raimondii	GraWRKY105	III
	Monocotyledons	Gossypium raimondii	GraWRKY106	IIc
	Monocotyledons	Gossypium raimondii	GraWRKY107	I
	Monocotyledons	Gossypium raimondii	GraWRKY108	IIc
	Monocotyledons	Gossypium raimondii	GraWRKY109	IIb
	Monocotyledons	Gossypium raimondii	GraWRKY11	IIb
	Monocotyledons	Gossypium raimondii	GraWRKY110	I
	Monocotyledons	Gossypium raimondii	GraWRKY111	IIe
	Monocotyledons	Gossypium raimondii	GraWRKY112	IIc
	Monocotyledons	Gossypium raimondii	GraWRKY113	IIc
	Monocotyledons	Gossypium raimondii	GraWRKY114	III
	Monocotyledons	Gossypium raimondii	GraWRKY115	IIb
	Monocotyledons	Gossypium raimondii	GraWRKY116	IIc
	Monocotyledons	Gossypium raimondii	GraWRKY117	I
	Monocotyledons	Gossypium raimondii	GraWRKY118	IIe
	Monocotyledons	Gossypium raimondii	GraWRKY119	IIc
	Monocotyledons	Gossypium raimondii	GraWRKY12	IIc
	Monocotyledons	Gossypium raimondii	GraWRKY120	IIc
	Monocotyledons	Gossypium raimondii	GraWRKY13	I
	Monocotyledons	Gossypium raimondii	GraWRKY14	IIb
	Monocotyledons	Gossypium raimondii	GraWRKY15	IIc
	Monocotyledons	Gossypium raimondii	GraWRKY16	I
	Monocotyledons	Gossypium raimondii	GraWRKY17	IIb
	Monocotyledons	Gossypium raimondii	GraWRKY18	IIe
	Monocotyledons	Gossypium raimondii	GraWRKY19	I
	Monocotyledons	Gossypium raimondii	GraWRKY2	I
	Monocotyledons	Gossypium raimondii	GraWRKY20	I
	Monocotyledons	Gossypium raimondii	GraWRKY21	IId
	Monocotyledons	Gossypium raimondii	GraWRKY22	IIc
	Monocotyledons	Gossypium raimondii	GraWRKY23	IIc
	Monocotyledons	Gossypium raimondii	GraWRKY24	IIc
	Monocotyledons	Gossypium raimondii	GraWRKY25	I
	Monocotyledons	Gossypium raimondii	GraWRKY26	III
	Monocotyledons	Gossypium raimondii	GraWRKY27	I
	Monocotyledons	Gossypium raimondii	GraWRKY28	I
	Monocotyledons	Gossypium raimondii	GraWRKY29	IId
	Monocotyledons	Gossypium raimondii	GraWRKY3	IIc
	Monocotyledons	Gossypium raimondii	GraWRKY30	I
	Monocotyledons	Gossypium raimondii	GraWRKY31	IIe
	Monocotyledons	Gossypium raimondii	GraWRKY32	IIe
	Monocotyledons	Gossypium raimondii	GraWRKY33	IIe
	Monocotyledons	Gossypium raimondii	GraWRKY34	IIe
	Monocotyledons	Gossypium raimondii	GraWRKY35	III
	Monocotyledons	Gossypium raimondii	GraWRKY36	I
	Monocotyledons	Gossypium raimondii	GraWRKY37	I
	Monocotyledons	Gossypium raimondii	GraWRKY38	I
	Monocotyledons	Gossypium raimondii	GraWRKY39	I
	Monocotyledons	Gossypium raimondii	GraWRKY4	IIa
	Monocotyledons	Gossypium raimondii	GraWRKY40	IIc
	Monocotyledons	Gossypium raimondii	GraWRKY41	IIb
	Monocotyledons	Gossypium raimondii	GraWRKY42	I
	Monocotyledons	Gossypium raimondii	GraWRKY43	IIe
	Monocotyledons	Gossypium raimondii	GraWRKY44	I
	Monocotyledons	Gossypium raimondii	GraWRKY45	IId
	Monocotyledons	Gossypium raimondii	GraWRKY46	III
	Monocotyledons	Gossypium raimondii	GraWRKY47	IId
	Monocotyledons	Gossypium raimondii	GraWRKY48	I
	Monocotyledons	Gossypium raimondii	GraWRKY49	III
	Monocotyledons	Gossypium raimondii	GraWRKY5	IIa
	Monocotyledons	Gossypium raimondii	GraWRKY50	IIb
	Monocotyledons	Gossypium raimondii	GraWRKY51	I
	Monocotyledons	Gossypium raimondii	GraWRKY52	IId
	Monocotyledons	Gossypium raimondii	GraWRKY53	IIe
	Monocotyledons	Gossypium raimondii	GraWRKY54	IIc
	Monocotyledons	Gossypium raimondii	GraWRKY55	IIb
	Monocotyledons	Gossypium raimondii	GraWRKY56	IIe
	Monocotyledons	Gossypium raimondii	GraWRKY57	I
	Monocotyledons	Gossypium raimondii	GraWRKY58	I
	Monocotyledons	Gossypium raimondii	GraWRKY59	IIe
	Monocotyledons	Gossypium raimondii	GraWRKY6	I
	Monocotyledons	Gossypium raimondii	GraWRKY60	IIb
	Monocotyledons	Gossypium raimondii	GraWRKY61	I
	Monocotyledons	Gossypium raimondii	GraWRKY62	IIb
	Monocotyledons	Gossypium raimondii	GraWRKY63	I
	Monocotyledons	Gossypium raimondii	GraWRKY64	IId
	Monocotyledons	Gossypium raimondii	GraWRKY65	I
	Monocotyledons	Gossypium raimondii	GraWRKY66	IIb
	Monocotyledons	Gossypium raimondii	GraWRKY67	III
	Monocotyledons	Gossypium raimondii	GraWRKY68	III
	Monocotyledons	Gossypium raimondii	GraWRKY69	IId
	Monocotyledons	Gossypium raimondii	GraWRKY7	IIb
	Monocotyledons	Gossypium raimondii	GraWRKY70	III
	Monocotyledons	Gossypium raimondii	GraWRKY71	III
	Monocotyledons	Gossypium raimondii	GraWRKY72	IId
	Monocotyledons	Gossypium raimondii	GraWRKY73	IIa
	Monocotyledons	Gossypium raimondii	GraWRKY74	IIa
	Monocotyledons	Gossypium raimondii	GraWRKY75	IIe
	Monocotyledons	Gossypium raimondii	GraWRKY76	IId
	Monocotyledons	Gossypium raimondii	GraWRKY77	IIa
	Monocotyledons	Gossypium raimondii	GraWRKY78	I
	Monocotyledons	Gossypium raimondii	GraWRKY79	IId
	Monocotyledons	Gossypium raimondii	GraWRKY8	IIb
	Monocotyledons	Gossypium raimondii	GraWRKY80	IIb
	Monocotyledons	Gossypium raimondii	GraWRKY81	IIe
	Monocotyledons	Gossypium raimondii	GraWRKY82	I
	Monocotyledons	Gossypium raimondii	GraWRKY83	IIe
	Monocotyledons	Gossypium raimondii	GraWRKY84	III
	Monocotyledons	Gossypium raimondii	GraWRKY85	IIc
	Monocotyledons	Gossypium raimondii	GraWRKY86	IIe
	Monocotyledons	Gossypium raimondii	GraWRKY87	I
	Monocotyledons	Gossypium raimondii	GraWRKY88	IIc
	Monocotyledons	Gossypium raimondii	GraWRKY89	IIa
	Monocotyledons	Gossypium raimondii	GraWRKY9	III
	Monocotyledons	Gossypium raimondii	GraWRKY90	IIe
	Monocotyledons	Gossypium raimondii	GraWRKY91	I
	Monocotyledons	Gossypium raimondii	GraWRKY92	IId
	Monocotyledons	Gossypium raimondii	GraWRKY93	I
	Monocotyledons	Gossypium raimondii	GraWRKY94	IIb
	Monocotyledons	Gossypium raimondii	GraWRKY95	III
	Monocotyledons	Gossypium raimondii	GraWRKY96	IIa
	Monocotyledons	Gossypium raimondii	GraWRKY97	IId
	Monocotyledons	Gossypium raimondii	GraWRKY98	IIb
	Monocotyledons	Gossypium raimondii	GraWRKY99	IId
	Dicotyledons	Malus domestica	MdWRKY1	I
	Dicotyledons	Malus domestica	MdWRKY10	IIe
	Dicotyledons	Malus domestica	MdWRKY100	I
	Dicotyledons	Malus domestica	MdWRKY101	IIb
	Dicotyledons	Malus domestica	MdWRKY102	IIb
	Dicotyledons	Malus domestica	MdWRKY103	IId
	Dicotyledons	Malus domestica	MdWRKY104	IIa
	Dicotyledons	Malus domestica	MdWRKY105	IIb
	Dicotyledons	Malus domestica	MdWRKY106	IIb
	Dicotyledons	Malus domestica	MdWRKY107	III
	Dicotyledons	Malus domestica	MdWRKY108	III
	Dicotyledons	Malus domestica	MdWRKY109	III
	Dicotyledons	Malus domestica	MdWRKY11	IIc
	Dicotyledons	Malus domestica	MdWRKY110	IIe
	Dicotyledons	Malus domestica	MdWRKY111	IIe
	Dicotyledons	Malus domestica	MdWRKY112	IIb
	Dicotyledons	Malus domestica	MdWRKY113	IIa
	Dicotyledons	Malus domestica	MdWRKY114	IIc
	Dicotyledons	Malus domestica	MdWRKY115	IIb
	Dicotyledons	Malus domestica	MdWRKY116	III
	Dicotyledons	Malus domestica	MdWRKY117	III
	Dicotyledons	Malus domestica	MdWRKY118	III
	Dicotyledons	Malus domestica	MdWRKY119	I
	Dicotyledons	Malus domestica	MdWRKY12	IIe
	Dicotyledons	Malus domestica	MdWRKY120	III
	Dicotyledons	Malus domestica	MdWRKY121	IIe
	Dicotyledons	Malus domestica	MdWRKY122	I
	Dicotyledons	Malus domestica	MdWRKY123	IIc
	Dicotyledons	Malus domestica	MdWRKY124	IIc
	Dicotyledons	Malus domestica	MdWRKY125	III
	Dicotyledons	Malus domestica	MdWRKY126	IId
	Dicotyledons	Malus domestica	MdWRKY127	III
	Dicotyledons	Malus domestica	MdWRKY128	IId
	Dicotyledons	Malus domestica	MdWRKY129	IIc
	Dicotyledons	Malus domestica	MdWRKY13	IIe
	Dicotyledons	Malus domestica	MdWRKY130	IId
	Dicotyledons	Malus domestica	MdWRKY131	IIc
	Dicotyledons	Malus domestica	MdWRKY132	I
	Dicotyledons	Malus domestica	MdWRKY133	I
	Dicotyledons	Malus domestica	MdWRKY134	IId
	Dicotyledons	Malus domestica	MdWRKY135	III
	Dicotyledons	Malus domestica	MdWRKY136	IIa
	Dicotyledons	Malus domestica	MdWRKY137	IIc
	Dicotyledons	Malus domestica	MdWRKY138	IIb
	Dicotyledons	Malus domestica	MdWRKY139	I
	Dicotyledons	Malus domestica	MdWRKY14	IIe
	Dicotyledons	Malus domestica	MdWRKY140	IIc
	Dicotyledons	Malus domestica	MdWRKY141	IIe
	Dicotyledons	Malus domestica	MdWRKY142	III
	Dicotyledons	Malus domestica	MdWRKY143	III
	Dicotyledons	Malus domestica	MdWRKY144	III
	Dicotyledons	Malus domestica	MdWRKY145	I
	Dicotyledons	Malus domestica	MdWRKY146	IIb
	Dicotyledons	Malus domestica	MdWRKY147	III
	Dicotyledons	Malus domestica	MdWRKY148	III
	Dicotyledons	Malus domestica	MdWRKY149	IIc
	Dicotyledons	Malus domestica	MdWRKY15	IIc
	Dicotyledons	Malus domestica	MdWRKY150	I
	Dicotyledons	Malus domestica	MdWRKY151	IIa
	Dicotyledons	Malus domestica	MdWRKY152	III
	Dicotyledons	Malus domestica	MdWRKY153	III
	Dicotyledons	Malus domestica	MdWRKY154	I
	Dicotyledons	Malus domestica	MdWRKY155	IIc
	Dicotyledons	Malus domestica	MdWRKY156	III
	Dicotyledons	Malus domestica	MdWRKY157	IId
	Dicotyledons	Malus domestica	MdWRKY158	IIb
	Dicotyledons	Malus domestica	MdWRKY159	IIc
	Dicotyledons	Malus domestica	MdWRKY16	IId
	Dicotyledons	Malus domestica	MdWRKY160	IIe
	Dicotyledons	Malus domestica	MdWRKY17	I
	Dicotyledons	Malus domestica	MdWRKY18	III
	Dicotyledons	Malus domestica	MdWRKY19	IId
	Dicotyledons	Malus domestica	MdWRKY2	I
	Dicotyledons	Malus domestica	MdWRKY20	IIb
	Dicotyledons	Malus domestica	MdWRKY21	I
	Dicotyledons	Malus domestica	MdWRKY22	IIc
	Dicotyledons	Malus domestica	MdWRKY23	IId
	Dicotyledons	Malus domestica	MdWRKY24	III
	Dicotyledons	Malus domestica	MdWRKY25	I
	Dicotyledons	Malus domestica	MdWRKY26	III
	Dicotyledons	Malus domestica	MdWRKY27	III
	Dicotyledons	Malus domestica	MdWRKY28	I
	Dicotyledons	Malus domestica	MdWRKY29	III
	Dicotyledons	Malus domestica	MdWRKY3	I
	Dicotyledons	Malus domestica	MdWRKY30	III
	Dicotyledons	Malus domestica	MdWRKY31	IIb
	Dicotyledons	Malus domestica	MdWRKY32	IIb
	Dicotyledons	Malus domestica	MdWRKY33	IId
	Dicotyledons	Malus domestica	MdWRKY34	IIc
	Dicotyledons	Malus domestica	MdWRKY35	III
	Dicotyledons	Malus domestica	MdWRKY36	III
	Dicotyledons	Malus domestica	MdWRKY37	I
	Dicotyledons	Malus domestica	MdWRKY38	III
	Dicotyledons	Malus domestica	MdWRKY39	IIa
	Dicotyledons	Malus domestica	MdWRKY4	I
	Dicotyledons	Malus domestica	MdWRKY40	IIc
	Dicotyledons	Malus domestica	MdWRKY41	IIb
	Dicotyledons	Malus domestica	MdWRKY42	IIc
	Dicotyledons	Malus domestica	MdWRKY43	IIe
	Dicotyledons	Malus domestica	MdWRKY44	IIc
	Dicotyledons	Malus domestica	MdWRKY45	IIe
	Dicotyledons	Malus domestica	MdWRKY46	III
	Dicotyledons	Malus domestica	MdWRKY47	III
	Dicotyledons	Malus domestica	MdWRKY48	I
	Dicotyledons	Malus domestica	MdWRKY49	IIc
	Dicotyledons	Malus domestica	MdWRKY5	I
	Dicotyledons	Malus domestica	MdWRKY50	IIb
	Dicotyledons	Malus domestica	MdWRKY52	IIe
	Dicotyledons	Malus domestica	MdWRKY53	IIc
	Dicotyledons	Malus domestica	MdWRKY54	IId
	Dicotyledons	Malus domestica	MdWRKY55	III
	Dicotyledons	Malus domestica	MdWRKY56	IIe
	Dicotyledons	Malus domestica	MdWRKY57	III
	Dicotyledons	Malus domestica	MdWRKY58	IIe
	Dicotyledons	Malus domestica	MdWRKY59	III
	Dicotyledons	Malus domestica	MdWRKY6	I
	Dicotyledons	Malus domestica	MdWRKY60	III
	Dicotyledons	Malus domestica	MdWRKY61	III
	Dicotyledons	Malus domestica	MdWRKY62	I
	Dicotyledons	Malus domestica	MdWRKY63	IIa
	Dicotyledons	Malus domestica	MdWRKY64	IIe
	Dicotyledons	Malus domestica	MdWRKY65	IIe
	Dicotyledons	Malus domestica	MdWRKY66	IIe
	Dicotyledons	Malus domestica	MdWRKY67	I
	Dicotyledons	Malus domestica	MdWRKY68	IIc
	Dicotyledons	Malus domestica	MdWRKY69	IId
	Dicotyledons	Malus domestica	MdWRKY7	I
	Dicotyledons	Malus domestica	MdWRKY70	III
	Dicotyledons	Malus domestica	MdWRKY71	I
	Dicotyledons	Malus domestica	MdWRKY72	IIe
	Dicotyledons	Malus domestica	MdWRKY73	IIc
	Dicotyledons	Malus domestica	MdWRKY74	I
	Dicotyledons	Malus domestica	MdWRKY75	I
	Dicotyledons	Malus domestica	MdWRKY76	IIc
	Dicotyledons	Malus domestica	MdWRKY77	I
	Dicotyledons	Malus domestica	MdWRKY78	IIc
	Dicotyledons	Malus domestica	MdWRKY79	IIa
	Dicotyledons	Malus domestica	MdWRKY8	IIc
	Dicotyledons	Malus domestica	MdWRKY80	I
	Dicotyledons	Malus domestica	MdWRKY81	I
	Dicotyledons	Malus domestica	MdWRKY82	IIa
	Dicotyledons	Malus domestica	MdWRKY83	III
	Dicotyledons	Malus domestica	MdWRKY84	IIc
	Dicotyledons	Malus domestica	MdWRKY85	IIe
	Dicotyledons	Malus domestica	MdWRKY86	IIb
	Dicotyledons	Malus domestica	MdWRKY87	III
	Dicotyledons	Malus domestica	MdWRKY88	IIe
	Dicotyledons	Malus domestica	MdWRKY89	IIb
	Dicotyledons	Malus domestica	MdWRKY9	I
	Dicotyledons	Malus domestica	MdWRKY90	I
	Dicotyledons	Malus domestica	MdWRKY91	IIc
	Dicotyledons	Malus domestica	MdWRKY92	IIb
	Dicotyledons	Malus domestica	MdWRKY93	IIc
	Dicotyledons	Malus domestica	MdWRKY94	IId
	Dicotyledons	Malus domestica	MdWRKY95	IId
	Dicotyledons	Malus domestica	MdWRKY96	IIc
	Dicotyledons	Malus domestica	MdWRKY97	IIe
	Dicotyledons	Malus domestica	MdWRKY98	IIc
	Dicotyledons	Malus domestica	MdWRKY99	III
	Monocotyledons	Oryza sativa	OsWRKY1	I
	Monocotyledons	Oryza sativa	OsWRKY10	III
	Monocotyledons	Oryza sativa	OsWRKY11	I
	Monocotyledons	Oryza sativa	OsWRKY12	IId
	Monocotyledons	Oryza sativa	OsWRKY13	I
	Monocotyledons	Oryza sativa	OsWRKY14	IId
	Monocotyledons	Oryza sativa	OsWRKY15	III
	Monocotyledons	Oryza sativa	OsWRKY16	III
	Monocotyledons	Oryza sativa	OsWRKY17	III
	Monocotyledons	Oryza sativa	OsWRKY18	IIc
	Monocotyledons	Oryza sativa	OsWRKY19	IIe
	Monocotyledons	Oryza sativa	OsWRKY2	IIb
	Monocotyledons	Oryza sativa	OsWRKY20	IIa
	Monocotyledons	Oryza sativa	OsWRKY21	IId
	Monocotyledons	Oryza sativa	OsWRKY22	I
	Monocotyledons	Oryza sativa	OsWRKY23	IId
	Monocotyledons	Oryza sativa	OsWRKY24	IIb
	Monocotyledons	Oryza sativa	OsWRKY25	III
	Monocotyledons	Oryza sativa	OsWRKY26	IIe
	Monocotyledons	Oryza sativa	OsWRKY27	I
	Monocotyledons	Oryza sativa	OsWRKY28	IIc
	Monocotyledons	Oryza sativa	OsWRKY29	IIe
	Monocotyledons	Oryza sativa	OsWRKY3	I
	Monocotyledons	Oryza sativa	OsWRKY30	IId
	Monocotyledons	Oryza sativa	OsWRKY31	IIe
	Monocotyledons	Oryza sativa	OsWRKY32	IIc
	Monocotyledons	Oryza sativa	OsWRKY33	I
	Monocotyledons	Oryza sativa	OsWRKY34	IId
	Monocotyledons	Oryza sativa	OsWRKY35	IIe
	Monocotyledons	Oryza sativa	OsWRKY36	IId
	Monocotyledons	Oryza sativa	OsWRKY37	IIb
	Monocotyledons	Oryza sativa	OsWRKY38	I
	Monocotyledons	Oryza sativa	OsWRKY39	III
	Monocotyledons	Oryza sativa	OsWRKY4	IIb
	Monocotyledons	Oryza sativa	OsWRKY40	IIc
	Monocotyledons	Oryza sativa	OsWRKY41	IIc
	Monocotyledons	Oryza sativa	OsWRKY42	III
	Monocotyledons	Oryza sativa	OsWRKY43	I
	Monocotyledons	Oryza sativa	OsWRKY44	I
	Monocotyledons	Oryza sativa	OsWRKY45	I
	Monocotyledons	Oryza sativa	OsWRKY46	IIb
	Monocotyledons	Oryza sativa	OsWRKY47	III
	Monocotyledons	Oryza sativa	OsWRKY48	I
	Monocotyledons	Oryza sativa	OsWRKY49	IIb
	Monocotyledons	Oryza sativa	OsWRKY5	IIb
	Monocotyledons	Oryza sativa	OsWRKY50	IId
	Monocotyledons	Oryza sativa	OsWRKY51	IIa
	Monocotyledons	Oryza sativa	OsWRKY52	I
	Monocotyledons	Oryza sativa	OsWRKY53	III
	Monocotyledons	Oryza sativa	OsWRKY54	III
	Monocotyledons	Oryza sativa	OsWRKY55	IIc
	Monocotyledons	Oryza sativa	OsWRKY56	IIc
	Monocotyledons	Oryza sativa	OsWRKY57	III
	Monocotyledons	Oryza sativa	OsWRKY58	IIc
	Monocotyledons	Oryza sativa	OsWRKY59	III
	Monocotyledons	Oryza sativa	OsWRKY6	I
	Monocotyledons	Oryza sativa	OsWRKY60	III
	Monocotyledons	Oryza sativa	OsWRKY61	IIa
	Monocotyledons	Oryza sativa	OsWRKY62	IIa
	Monocotyledons	Oryza sativa	OsWRKY63	IIc
	Monocotyledons	Oryza sativa	OsWRKY64	IId
	Monocotyledons	Oryza sativa	OsWRKY65	III
	Monocotyledons	Oryza sativa	OsWRKY66	III
	Monocotyledons	Oryza sativa	OsWRKY67	III
	Monocotyledons	Oryza sativa	OsWRKY68	III
	Monocotyledons	Oryza sativa	OsWRKY69	I
	Monocotyledons	Oryza sativa	OsWRKY7	IIb
	Monocotyledons	Oryza sativa	OsWRKY70	III
	Monocotyledons	Oryza sativa	OsWRKY71	IIc
	Monocotyledons	Oryza sativa	OsWRKY72	III
	Monocotyledons	Oryza sativa	OsWRKY73	III
	Monocotyledons	Oryza sativa	OsWRKY74	III
	Monocotyledons	Oryza sativa	OsWRKY75	III
	Monocotyledons	Oryza sativa	OsWRKY76	III
	Monocotyledons	Oryza sativa	OsWRKY8	IId
	Monocotyledons	Oryza sativa	OsWRKY9	I
	Monocotyledons	Spirodela polyrhiza	SpWRKY1	I
	Monocotyledons	Spirodela polyrhiza	SpWRKY10	IIb
	Monocotyledons	Spirodela polyrhiza	SpWRKY11	IIe
	Monocotyledons	Spirodela polyrhiza	SpWRKY12	IIc
	Monocotyledons	Spirodela polyrhiza	SpWRKY13	IIe
	Monocotyledons	Spirodela polyrhiza	SpWRKY14	IIc
	Monocotyledons	Spirodela polyrhiza	SpWRKY15	IIc
	Monocotyledons	Spirodela polyrhiza	SpWRKY16	IId
	Monocotyledons	Spirodela polyrhiza	SpWRKY17	III
	Monocotyledons	Spirodela polyrhiza	SpWRKY18	I
	Monocotyledons	Spirodela polyrhiza	SpWRKY19	IIb
	Monocotyledons	Spirodela polyrhiza	SpWRKY2	IIe
	Monocotyledons	Spirodela polyrhiza	SpWRKY20	IIc
	Monocotyledons	Spirodela polyrhiza	SpWRKY21	IIe
	Monocotyledons	Spirodela polyrhiza	SpWRKY22	IIc
	Monocotyledons	Spirodela polyrhiza	SpWRKY23	IIe
	Monocotyledons	Spirodela polyrhiza	SpWRKY24	IIa
	Monocotyledons	Spirodela polyrhiza	SpWRKY25	IIc
	Monocotyledons	Spirodela polyrhiza	SpWRKY26	IIe
	Monocotyledons	Spirodela polyrhiza	SpWRKY27	IId
	Monocotyledons	Spirodela polyrhiza	SpWRKY28	IIb
	Monocotyledons	Spirodela polyrhiza	SpWRKY29	IIb
	Monocotyledons	Spirodela polyrhiza	SpWRKY3	I
	Monocotyledons	Spirodela polyrhiza	SpWRKY30	III
	Monocotyledons	Spirodela polyrhiza	SpWRKY31	III
	Monocotyledons	Spirodela polyrhiza	SpWRKY32	I
	Monocotyledons	Spirodela polyrhiza	SpWRKY33	IIb
	Monocotyledons	Spirodela polyrhiza	SpWRKY34	I
	Monocotyledons	Spirodela polyrhiza	SpWRKY35	IIc
	Monocotyledons	Spirodela polyrhiza	SpWRKY36	IIc
	Monocotyledons	Spirodela polyrhiza	SpWRKY37	IIc
	Monocotyledons	Spirodela polyrhiza	SpWRKY38	IIb
	Monocotyledons	Spirodela polyrhiza	SpWRKY39	IId
	Monocotyledons	Spirodela polyrhiza	SpWRKY4	IId
	Monocotyledons	Spirodela polyrhiza	SpWRKY40	I
	Monocotyledons	Spirodela polyrhiza	SpWRKY41	IIa
	Monocotyledons	Spirodela polyrhiza	SpWRKY42	IIe
	Monocotyledons	Spirodela polyrhiza	SpWRKY43	III
	Monocotyledons	Spirodela polyrhiza	SpWRKY44	IIc
	Monocotyledons	Spirodela polyrhiza	SpWRKY5	IId
	Monocotyledons	Spirodela polyrhiza	SpWRKY6	IId
	Monocotyledons	Spirodela polyrhiza	SpWRKY7	IIe
	Monocotyledons	Spirodela polyrhiza	SpWRKY8	IIc
	Monocotyledons	Spirodela polyrhiza	SpWRKY9	III

## Sheet: species tree
((Amtr:0.52175,Nc:0.505889)N1:1,((Ck:0.325983,Lchi:0.280886)N3:1,(((Atg:0.10125,Cg:0.110886)N7:1,(Cs:0.463105,(Eg:0.422199,((Ptr:0.282376,(Tc:0.134479,Gra:0.183665)N15:1)N13:1,(Md:0.398874,Vv:0.326312)N14:1)N12:1)N10:1)N8:1)N5:1,(Sp:0.549645,(Ph:0.387002,(Bd:0.386954,Os:0.397019)N11:1)N9:1)N6:1)N4:1)N2:1)N0;
