# Supplementary material for: Genome-wide identification of the Liriodendron chinense WRKY gene family and its diverse roles in response to multiple abiotic stress
Source: BMC Plant Biol. 2022 Jan 10;22:25. doi: 10.1186/s12870-021-03371-1 (PMC8744262; doi:10.1186/s12870-021-03371-1)
Supplement: Supplementary file 5 — Additional file 5: Table S5. Chromosome length and location of LchiWRKYs. [file 12870_2021_3371_MOESM5_ESM.xls]

## Sheet: sheet1
The chromosome length of LchiWRKYs
Chromosome_name	From	To(bp)
chr1	0	114761765
chr10	0	68535470
chr11	0	65274582
chr13	0	62350669
chr14	0	73467259
chr15	0	78328727
chr16	0	67738180
chr17	0	69331546
chr18	0	67276904
chr2	0	94395436
chr3	0	105949500
chr5	0	68320026
chr6	0	77440853
chr8	0	82003100
chr9	0	58537421
Scaffold1539	0	179362
Scaffold218	0	1117467
Scaffold2267	0	18688
Scaffold2543	0	24237

## Sheet: Sheet2
LchiWRKYs position of Chromosome
Chromosome	From	To	Gene
chr13	48461428	48483481	LchiWRKY22
chr5	2719249	2729000	LchiWRKY6
chr18	34279930	34287825	LchiWRKY38
chr1	83196678	83199012	LchiWRKY1
chr13	31971042	32003883	LchiWRKY21
chr18	63967690	63972415	LchiWRKY40
chr18	63951283	63953788	LchiWRKY39
Scaffold218	997331	1012631	LchiWRKY42
chr6	64148317	64158067	LchiWRKY13
chr6	63010932	63014601	LchiWRKY12
chr17	55529279	55552703	LchiWRKY35
chr17	55376319	55395479	LchiWRKY34
chr15	67317162	67318546	LchiWRKY29
chr15	18691756	18693659	LchiWRKY27
chr18	9522838	9523363	LchiWRKY37
chr3	24707042	24709793	LchiWRKY5
chr3	22964159	22966134	LchiWRKY4
chr6	36223877	36245626	LchiWRKY9
chr6	37331194	37332861	LchiWRKY10
chr6	37733147	37734732	LchiWRKY11
chr14	67869208	67870834	LchiWRKY26
chr17	842542	852300	LchiWRKY33
chr14	774939	782276	LchiWRKY23
chr9	1023231	1027448	LchiWRKY16
chr9	3217028	3220268	LchiWRKY17
chr9	4471098	4473275	LchiWRKY18
chr3	644421	646214	LchiWRKY3
chr8	16343890	16347372	LchiWRKY15
chr14	56245604	56246771	LchiWRKY24
chr14	57638467	57679448	LchiWRKY25
chr11	32734033	32736359	LchiWRKY20
chr16	35614658	35619047	LchiWRKY32
chr2	77008143	77011378	LchiWRKY2
chr5	19363778	19367380	LchiWRKY8
chr15	59602908	59605648	LchiWRKY28
chr5	14934955	14967000	LchiWRKY7
Scaffold1539	41120	43196	LchiWRKY41
chr8	15938849	15942327	LchiWRKY14
Scaffold2267	0	9280	LchiWRKY43
Scaffold2543	14929	24237	LchiWRKY44
chr15	77507277	77507987	LchiWRKY30
chr15	78215840	78219468	LchiWRKY31
chr17	65977013	65978680	LchiWRKY36
chr10	4858138	4860578	LchiWRKY19
