# Supplementary material for: Genome-wide identification of the Liriodendron chinense WRKY gene family and its diverse roles in response to multiple abiotic stress
Source: BMC Plant Biol. 2022 Jan 10;22:25. doi: 10.1186/s12870-021-03371-1 (PMC8744262; doi:10.1186/s12870-021-03371-1)
Supplement: Supplementary file 6 — Additional file 6: Table S6. List of tandem replicated LchiWRKYs. [file 12870_2021_3371_MOESM6_ESM.xls]

## Sheet: sheet1
List of duplication gene pairs of LchiWRKYs
	Id1	Chr	Start	End	Id2	Chr	From	To
1	LchiWRKY27	chr15	18691756	18693659	LchiWRKY20	chr11	32734033	32736359
2	LchiWRKY27	chr15	18691756	18693659	LchiWRKY15	chr8	16343890	16347372
3	LchiWRKY27	chr15	18691756	18693659	LchiWRKY14	chr8	15938849	15942327
4	LchiWRKY23	chr14	774939	782276	LchiWRKY35	chr17	55529279	55552703
