# Supplementary material for: Genome-wide identification of the Liriodendron chinense WRKY gene family and its diverse roles in response to multiple abiotic stress
Source: BMC Plant Biol. 2022 Jan 10;22:25. doi: 10.1186/s12870-021-03371-1 (PMC8744262; doi:10.1186/s12870-021-03371-1)
Supplement: Supplementary file 7 — Additional file 7: Table S7. Motifs identified in the LchiWRKYs. [file 12870_2021_3371_MOESM7_ESM.xls]

## Sheet: meme
********************************************************************************
MEME - Motif discovery tool
********************************************************************************
MEME version 5.0.5 (Release date: Mon Mar 18 20:12:19 2019 -0700)
For further information on how to interpret please access http://alternate.meme-suite.org/.
To get a copy of the MEME software please access http://meme-suite.org.
********************************************************************************
********************************************************************************
REFERENCE
********************************************************************************
If you use this program in your research, please cite:
Timothy L. Bailey and Charles Elkan,
Fitting a mixture model by expectation maximization to discover motifs in biopolymers, Proceedings of the Second International
Conference on Intelligent Systems for Molecular Biology, pp. 28-36,
AAAI Press, Menlo Park, California, 1994.
********************************************************************************
********************************************************************************
TRAINING SET
********************************************************************************
PRIMARY SEQUENCES= ../fasta/Lchi_wrky_group_aa_new.fasta
CONTROL SEQUENCES= --none--
ALPHABET= ACDEFGHIKLMNPQRSTVWY
Sequence name Weight Length Sequence name Weight Length
------------- ------ ------ ------------- ------ ------
LchiWRKY26 1.0000 315 LchiWRKY36 1.0000 278
LchiWRKY27 1.0000 364 LchiWRKY15 1.0000 343
LchiWRKY14 1.0000 343 LchiWRKY20 1.0000 352
LchiWRKY40 1.0000 267 LchiWRKY12 1.0000 376
LchiWRKY39 1.0000 317 LchiWRKY13 1.0000 193
LchiWRKY3 1.0000 356 LchiWRKY31 1.0000 172
LchiWRKY22 1.0000 626 LchiWRKY8 1.0000 485
LchiWRKY33 1.0000 732 LchiWRKY23 1.0000 356
LchiWRKY7 1.0000 530 LchiWRKY21 1.0000 523
LchiWRKY25 1.0000 517 LchiWRKY38 1.0000 475
LchiWRKY17 1.0000 275 LchiWRKY19 1.0000 289
LchiWRKY32 1.0000 299 LchiWRKY9 1.0000 144
LchiWRKY10 1.0000 201 LchiWRKY6 1.0000 182
LchiWRKY4 1.0000 277 LchiWRKY43 1.0000 171
LchiWRKY44 1.0000 171 LchiWRKY1 1.0000 539
LchiWRKY11 1.0000 285 LchiWRKY5 1.0000 596
LchiWRKY28 1.0000 576 LchiWRKY16 1.0000 464
LchiWRKY24 1.0000 266 LchiWRKY35 1.0000 283
LchiWRKY34 1.0000 651 LchiWRKY41 1.0000 278
LchiWRKY29 1.0000 237 LchiWRKY30 1.0000 201
LchiWRKY18 1.0000 242 LchiWRKY2 1.0000 450
LchiWRKY37 1.0000 143 LchiWRKY42 1.0000 787
********************************************************************************
********************************************************************************
COMMAND LINE SUMMARY
********************************************************************************
This information can also be useful in the event you wish to report a
problem with the MEME software.
command: meme ../fasta/Lchi_wrky_group_aa_new.fasta -protein -oc wrky_motif -nmotifs 20 -maxsize 100000 -minw 6 -maxw 20
model: mod= zoops nmotifs= 20 evt= inf
objective function: em= E-value of product of p-values
starts= E-value of product of p-values
width: minw= 6 maxw= 20
nsites: minsites= 2 maxsites= 44 wnsites= 0.8
theta: spmap= pam spfuzz= 120
em: prior= megap b= 79635 maxiter= 50
distance= 1e-05
trim: wg= 11 ws= 1 endgaps= yes
data: n= 15927 N= 44
sample: seed= 0 hsfrac= 0
searchsize= 15927 norand= no csites= 1000
Dirichlet mixture priors file: prior30.plib
Letter frequencies in dataset:
A 0.0642 C 0.0179 D 0.0558 E 0.0612 F 0.0306 G 0.0658 H 0.0283 I 0.0381 K 0.058
L 0.0671 M 0.0266 N 0.0478 P 0.0751 Q 0.0521 R 0.0572 S 0.115 T 0.0561 V 0.0506
W 0.00779 Y 0.025
Background letter frequencies (from file dataset with add-one prior applied):
A 0.0642 C 0.0179 D 0.0557 E 0.0612 F 0.0307 G 0.0658 H 0.0283 I 0.0381 K 0.058
L 0.0671 M 0.0266 N 0.0478 P 0.0751 Q 0.0521 R 0.0572 S 0.115 T 0.0561 V 0.0506
W 0.00784 Y 0.025
Background model order: 0
********************************************************************************
********************************************************************************
MOTIF DGYRWRKYGQKPIKGSPYPR MEME-1	width = 20 sites = 44 llr = 2150 E-value = 7.4e-663
********************************************************************************
--------------------------------------------------------------------------------
	Motif DGYRWRKYGQKPIKGSPYPR MEME-1 Description
--------------------------------------------------------------------------------
Simplified A :::1:::::::21::1::::
pos.-specific C ::2::::::::::::::2::
probability D a::::::::::1::::::::
matrix E :1:::::::::1::::::::
F ::1::::::::::::::2::
G :8::::::a:::::7:::::
H :::::::::::::::::1::
I :::::::::::14:::::::
K :::1::a:::a::8::1:::
L :::::::::::::1::::::
M :::::::::::1::::::::
N ::::::::::::::34:2::
P :::::::::::2::::8:a:
Q :::2:::::a::::::::::
R :::3:a:::::::::::::a
S :::3:::::::::::5::::
T ::::::::::::1:::::::
V :::::::::::24:::::::
W ::1:a:::::::::::::::
Y ::6::::a:::::::::3::
bits 7.0 *
6.3 *
5.6 * *
4.9 * *
Relative 4.2 * ******* *
Entropy 3.5 * * ******* * **
(70.5 bits) 2.8 *** ******* *** ****
2.1 *** ******* ********
1.4 ********************
0.7 ********************
0.0 --------------------
Multilevel DGYRWRKYGQKPIKGSPYPR
consensus S VV NN N
sequence Q
--------------------------------------------------------------------------------
--------------------------------------------------------------------------------
	Motif DGYRWRKYGQKPIKGSPYPR MEME-1 sites sorted by position p-value
--------------------------------------------------------------------------------
Sequence name Start P-value Site
------------- ----- --------- --------------------
LchiWRKY21 406 3.02e-25 QTTSEVDLLD DGYRWRKYGQKVVKGNPNPR SYYKCTNAGC
LchiWRKY7 278 3.02e-25 QTDSEVDILD DGYRWRKYGQKVVKGNPNPR SYYKCTHAGC
LchiWRKY23 324 3.02e-25 QTTSEVDILD DGYRWRKYGQKVVKGNPNPR YPNSCISNKG
LchiWRKY33 529 3.02e-25 QTTSEVDILD DGYRWRKYGQKVVKGNPNPR SYYKCTNAGC
LchiWRKY8 321 3.02e-25 QTTSDIDILD DGYRWRKYGQKVVKGNPNPR SYYKCTNVGC
LchiWRKY22 415 3.02e-25 QTLSEVDILD DGYRWRKYGQKVVKGNPNPR SYYKCTNAGC
LchiWRKY25 352 3.99e-25 QAASEPGSMG DGYRWRKYGQKIVKGNPNPR SYYKCTFTGC
LchiWRKY38 394 8.18e-25 QTSTESEILG DGFRWRKYGQKVVKGNPYPR SYYRCTSLKC
LchiWRKY4 167 1.02e-24 MTKSEVDHLE DGYRWRKYGQKAVKNSPYPR MSTKIYQLCR
LchiWRKY19 143 1.02e-24 MTKSEVDHLE DGYRWRKYGQKAVKNSPYPR SYYRCTSSMC
LchiWRKY17 128 1.02e-24 VTKSEVDHLE DGYRWRKYGQKAVKNSPYPR SYYRCTTAMC
LchiWRKY32 159 4.75e-24 MTKSEVDHLE DGYRWRKYGQKAVKNSPFPR SYYRCTNSKC
LchiWRKY2 173 1.24e-23 RARCQAPTMN DGCQWRKYGQKIAKGNPCPR AYYRCTVAPG
LchiWRKY11 183 1.24e-23 RARCEAPTMN DGCQWRKYGQKIAKGNPCPR AYYRCTVSPG
LchiWRKY1 187 1.24e-23 RARCEAPTMN DGCQWRKYGQKIAKGNPCPR AYYRCTVSPG
LchiWRKY16 216 1.89e-23 RARSEAPLIS DGCQWRKYGQKMAKGNPCPR AYYRCTMAVG
LchiWRKY28 322 1.89e-23 RARSEAPMIT DGCQWRKYGQKMAKGNPCPR AYYRCTMAVG
LchiWRKY5 337 1.89e-23 RARSEAPMIT DGCQWRKYGQKMAKGNPCPR AYYRCTMAAG
LchiWRKY6 105 2.18e-23 QTRSHVDILD DGYRWRKYGQKAVKNNKHPR SYYRCTHQGC
LchiWRKY35 110 2.50e-23 DEADTSLIVK DGCQWRKYGQKITKNNPYPR AYFRCSTTPY
LchiWRKY44 99 3.25e-23 QTRSPNDILD DGYRWRKYGQKAVKNSIYPR MLELPGLSAG
LchiWRKY43 99 3.25e-23 QTRSPNDILD DGYRWRKYGQKAVKNSIYPR MLELPGLSAG
LchiWRKY24 116 8.68e-23 DPSDPTLVVK DGYQWRKYGQKVTKDNPCPR AYFKCSFAPA
LchiWRKY20 286 1.09e-22 ISNKLADIPP DEYSWRKYGQKPIKGSPHPR GYYKCSSMRG
LchiWRKY14 276 1.09e-22 ISNKLADIPP DEYSWRKYGQKPIKGSPHPR GYYKCSSMRG
LchiWRKY15 276 1.09e-22 ISNKLADIPP DEYSWRKYGQKPIKGSPHPR GYYKCSSMRG
LchiWRKY36 207 1.91e-22 ISSKMADIPP DEFSWRKYGQKPIKGSPYPR GYYKCSSLRG
LchiWRKY30 33 2.93e-22 CQVPAEGLSS DMWAWRKYGQKPIKGSPYPR GYYRCSSSKG
LchiWRKY37 118 3.25e-22 IKSSGNSMAD DGYKWRKYGQKSIKNSPNPR YLLPFF
LchiWRKY18 57 3.61e-22 GGQKGEGPPS DLWSWRKYGQKPIKGSPYPR GYYRCSTSKG
LchiWRKY26 239 4.92e-22 ISSKIADIPP DEHSWRKYGQKPIKGSPYPR GYYKCSSVRG
LchiWRKY29 39 5.45e-22 RVKGEGAPPS DSWAWRKYGQKPIKGSPYPR GYYRCSSSKG
LchiWRKY41 87 5.45e-22 RAKGEGAPPS DSWAWRKYGQKPIKGSPYPR GYYRCSSSKG
LchiWRKY31 127 6.04e-22 TGMALEGPLD DGYSWRKYGQKDILGAKYPR WEKAGRNVRS
LchiWRKY27 292 1.47e-21 ISLKMADIPP DDFSWRKYGQKPIKGSPHPR GYYKCSSVRG
LchiWRKY42 57 1.97e-21 VCVVCSEMDH DGYSWRKYGQKEILGCKFPR SYFRCYHRNM
LchiWRKY34 120 2.88e-21 NEADTNLMVK DGYQWRKYGQKITKDNPSPR AYFRCSTTPD
LchiWRKY9 66 3.83e-21 KTMSEVDVLD DGYKWRKYGQKVVKNTQHPR SYYRCTQDNC
LchiWRKY39 130 3.83e-21 WTNVSPAPID DGYSWRKYGQKEILGARFPR SYFRCTHKND
LchiWRKY3 130 4.20e-21 SGAGLEGPLD DGYSWRKYGQKDILGANFPR SYYRCTHRNV
LchiWRKY12 201 1.05e-20 REGNMEMPPD DGFTWRKYGQKEILNSKFPR GYYRCTHKNY
LchiWRKY40 121 1.65e-20 RTGNQEIPPD DGFTWRKYGQKDILNSRFPR SYYRCTHKNF
LchiWRKY10 108 2.15e-20 RTKSELEILD DGFKWRKYGKKTVKNSPNPR NYYRCSNGAC
LchiWRKY13 132 7.85e-20 RRVLATQMDE DGHVWRKYGQKDIMGAKFPR VIKELWGVID
--------------------------------------------------------------------------------
--------------------------------------------------------------------------------
	Motif DGYRWRKYGQKPIKGSPYPR MEME-1 block diagrams
--------------------------------------------------------------------------------
SEQUENCE NAME POSITION P-VALUE MOTIF DIAGRAM
------------- ---------------- -------------
LchiWRKY21 3e-25 405_[1]_98
LchiWRKY7 3e-25 277_[1]_233
LchiWRKY23 3e-25 323_[1]_13
LchiWRKY33 3e-25 528_[1]_184
LchiWRKY8 3e-25 320_[1]_145
LchiWRKY22 3e-25 414_[1]_192
LchiWRKY25 4e-25 351_[1]_146
LchiWRKY38 8.2e-25 393_[1]_62
LchiWRKY4 1e-24 166_[1]_91
LchiWRKY19 1e-24 142_[1]_127
LchiWRKY17 1e-24 127_[1]_128
LchiWRKY32 4.7e-24 158_[1]_121
LchiWRKY2 1.2e-23 172_[1]_258
LchiWRKY11 1.2e-23 182_[1]_83
LchiWRKY1 1.2e-23 186_[1]_333
LchiWRKY16 1.9e-23 215_[1]_229
LchiWRKY28 1.9e-23 321_[1]_235
LchiWRKY5 1.9e-23 336_[1]_240
LchiWRKY6 2.2e-23 104_[1]_58
LchiWRKY35 2.5e-23 109_[1]_154
LchiWRKY44 3.2e-23 98_[1]_53
LchiWRKY43 3.2e-23 98_[1]_53
LchiWRKY24 8.7e-23 115_[1]_131
LchiWRKY20 1.1e-22 285_[1]_47
LchiWRKY14 1.1e-22 275_[1]_48
LchiWRKY15 1.1e-22 275_[1]_48
LchiWRKY36 1.9e-22 206_[1]_52
LchiWRKY30 2.9e-22 32_[1]_149
LchiWRKY37 3.3e-22 117_[1]_6
LchiWRKY18 3.6e-22 56_[1]_166
LchiWRKY26 4.9e-22 238_[1]_57
LchiWRKY29 5.5e-22 38_[1]_179
LchiWRKY41 5.5e-22 86_[1]_172
LchiWRKY31 6e-22 126_[1]_26
LchiWRKY27 1.5e-21 291_[1]_53
LchiWRKY42 2e-21 56_[1]_711
LchiWRKY34 2.9e-21 119_[1]_512
LchiWRKY9 3.8e-21 65_[1]_59
LchiWRKY39 3.8e-21 129_[1]_168
LchiWRKY3 4.2e-21 129_[1]_207
LchiWRKY12 1.1e-20 200_[1]_156
LchiWRKY40 1.6e-20 120_[1]_127
LchiWRKY10 2.2e-20 107_[1]_74
LchiWRKY13 7.8e-20 131_[1]_42
--------------------------------------------------------------------------------
--------------------------------------------------------------------------------
	Motif DGYRWRKYGQKPIKGSPYPR MEME-1 in BLOCKS format
--------------------------------------------------------------------------------
BL MOTIF DGYRWRKYGQKPIKGSPYPR width=20 seqs=44
LchiWRKY21 ( 406) DGYRWRKYGQKVVKGNPNPR 1
LchiWRKY7 ( 278) DGYRWRKYGQKVVKGNPNPR 1
LchiWRKY23 ( 324) DGYRWRKYGQKVVKGNPNPR 1
LchiWRKY33 ( 529) DGYRWRKYGQKVVKGNPNPR 1
LchiWRKY8 ( 321) DGYRWRKYGQKVVKGNPNPR 1
LchiWRKY22 ( 415) DGYRWRKYGQKVVKGNPNPR 1
LchiWRKY25 ( 352) DGYRWRKYGQKIVKGNPNPR 1
LchiWRKY38 ( 394) DGFRWRKYGQKVVKGNPYPR 1
LchiWRKY4 ( 167) DGYRWRKYGQKAVKNSPYPR 1
LchiWRKY19 ( 143) DGYRWRKYGQKAVKNSPYPR 1
LchiWRKY17 ( 128) DGYRWRKYGQKAVKNSPYPR 1
LchiWRKY32 ( 159) DGYRWRKYGQKAVKNSPFPR 1
LchiWRKY2 ( 173) DGCQWRKYGQKIAKGNPCPR 1
LchiWRKY11 ( 183) DGCQWRKYGQKIAKGNPCPR 1
LchiWRKY1 ( 187) DGCQWRKYGQKIAKGNPCPR 1
LchiWRKY16 ( 216) DGCQWRKYGQKMAKGNPCPR 1
LchiWRKY28 ( 322) DGCQWRKYGQKMAKGNPCPR 1
LchiWRKY5 ( 337) DGCQWRKYGQKMAKGNPCPR 1
LchiWRKY6 ( 105) DGYRWRKYGQKAVKNNKHPR 1
LchiWRKY35 ( 110) DGCQWRKYGQKITKNNPYPR 1
LchiWRKY44 ( 99) DGYRWRKYGQKAVKNSIYPR 1
LchiWRKY43 ( 99) DGYRWRKYGQKAVKNSIYPR 1
LchiWRKY24 ( 116) DGYQWRKYGQKVTKDNPCPR 1
LchiWRKY20 ( 286) DEYSWRKYGQKPIKGSPHPR 1
LchiWRKY14 ( 276) DEYSWRKYGQKPIKGSPHPR 1
LchiWRKY15 ( 276) DEYSWRKYGQKPIKGSPHPR 1
LchiWRKY36 ( 207) DEFSWRKYGQKPIKGSPYPR 1
LchiWRKY30 ( 33) DMWAWRKYGQKPIKGSPYPR 1
LchiWRKY37 ( 118) DGYKWRKYGQKSIKNSPNPR 1
LchiWRKY18 ( 57) DLWSWRKYGQKPIKGSPYPR 1
LchiWRKY26 ( 239) DEHSWRKYGQKPIKGSPYPR 1
LchiWRKY29 ( 39) DSWAWRKYGQKPIKGSPYPR 1
LchiWRKY41 ( 87) DSWAWRKYGQKPIKGSPYPR 1
LchiWRKY31 ( 127) DGYSWRKYGQKDILGAKYPR 1
LchiWRKY27 ( 292) DDFSWRKYGQKPIKGSPHPR 1
LchiWRKY42 ( 57) DGYSWRKYGQKEILGCKFPR 1
LchiWRKY34 ( 120) DGYQWRKYGQKITKDNPSPR 1
LchiWRKY9 ( 66) DGYKWRKYGQKVVKNTQHPR 1
LchiWRKY39 ( 130) DGYSWRKYGQKEILGARFPR 1
LchiWRKY3 ( 130) DGYSWRKYGQKDILGANFPR 1
LchiWRKY12 ( 201) DGFTWRKYGQKEILNSKFPR 1
LchiWRKY40 ( 121) DGFTWRKYGQKDILNSRFPR 1
LchiWRKY10 ( 108) DGFKWRKYGKKTVKNSPNPR 1
LchiWRKY13 ( 132) DGHVWRKYGQKDIMGAKFPR 1
//
--------------------------------------------------------------------------------
--------------------------------------------------------------------------------
	Motif DGYRWRKYGQKPIKGSPYPR MEME-1 position-specific scoring matrix
--------------------------------------------------------------------------------
log-odds matrix: alength= 20 w= 20 n= 15091 bayes= 8.41776 E= 7.4e-663
-798 -755 416 -671 -794 -736 -747 -851 -845 -828 -893 -652 -845 -843 -821 -878 -823 -847 -689 -767
-269 -417 -163 18 -487 363 -426 -472 -399 -217 -91 -318 -538 -478 -409 -178 -434 -444 -372 -442
-674 310 -748 -744 220 -727 69 -542 -694 -499 -553 -606 -782 -637 -650 -721 -659 -571 351 449
7 -515 -430 -331 -520 -475 -340 -450 50 -439 -424 -356 -556 190 251 103 -30 -112 -432 -424
-753 -679 -756 -794 -509 -709 -717 -741 -772 -624 -713 -757 -807 -770 -737 -845 -760 -723 699 -526
-716 -647 -769 -811 -751 -704 -616 -744 -550 -732 -782 -714 -765 -673 412 -815 -743 -803 -585 -714
-633 -628 -729 -716 -731 -682 -657 -644 409 -704 -699 -647 -753 -694 -375 -780 -664 -714 -587 -684
-857 -755 -840 -916 -501 -765 -677 -822 -880 -767 -844 -827 -858 -857 -832 -924 -849 -837 -516 531
-649 -711 -709 -781 -774 392 -737 -820 -762 -814 -833 -695 -808 -812 -750 -773 -768 -796 -656 -745
-548 -590 -643 -441 -648 -655 -363 -611 -137 -544 -497 -547 -671 420 -496 -661 -590 -620 -510 -619
-633 -628 -729 -716 -731 -682 -657 -644 409 -704 -699 -647 -753 -694 -375 -780 -664 -714 -587 -684
123 -297 57 8 -256 -434 -371 181 -363 -213 131 -386 144 -379 -392 -210 -99 196 -285 -289
104 -460 -809 -773 -500 -752 -835 341 -768 -363 -428 -745 -822 -814 -818 -765 25 293 -685 -629
-539 -568 -703 -562 -380 -656 -504 -318 380 105 -14 -555 -724 -449 -324 -668 -538 -414 -461 -497
-468 -579 -13 -409 -629 327 -400 -684 -445 -684 -697 259 -618 -471 -534 -433 -443 -658 -599 -520
61 37 -609 -662 -638 -420 -640 -625 -686 -648 -615 305 -622 -636 -666 196 -116 -487 -609 -657
-276 -442 -440 -401 -457 -450 -412 -3 70 -407 -446 -126 331 -129 -52 -413 -364 -395 -460 -481
-660 309 -707 -724 241 -709 223 -540 -682 -499 -552 204 -775 -631 -645 -234 -648 -568 -211 368
-799 -774 -825 -892 -820 -754 -800 -898 -867 -844 -938 -859 373 -873 -841 -905 -838 -884 -714 -809
-716 -647 -769 -811 -751 -704 -616 -744 -550 -732 -782 -714 -765 -673 412 -815 -743 -803 -585 -714
--------------------------------------------------------------------------------
--------------------------------------------------------------------------------
	Motif DGYRWRKYGQKPIKGSPYPR MEME-1 position-specific probability matrix
--------------------------------------------------------------------------------
letter-probability matrix: alength= 20 w= 20 nsites= 44 E= 7.4e-663
0.000000 0.000000 1.000000 0.000000 0.000000 0.000000 0.000000 0.000000 0.000000 0.000000 0.000000 0.000000 0.000000 0.000000 0.000000 0.000000 0.000000 0.000000 0.000000 0.000000
0.000000 0.000000 0.022727 0.113636 0.000000 0.772727 0.000000 0.000000 0.000000 0.022727 0.022727 0.000000 0.000000 0.000000 0.000000 0.045455 0.000000 0.000000 0.000000 0.000000
0.000000 0.159091 0.000000 0.000000 0.136364 0.000000 0.045455 0.000000 0.000000 0.000000 0.000000 0.000000 0.000000 0.000000 0.000000 0.000000 0.000000 0.000000 0.090909 0.568182
0.068182 0.000000 0.000000 0.000000 0.000000 0.000000 0.000000 0.000000 0.068182 0.000000 0.000000 0.000000 0.000000 0.204545 0.340909 0.250000 0.045455 0.022727 0.000000 0.000000
0.000000 0.000000 0.000000 0.000000 0.000000 0.000000 0.000000 0.000000 0.000000 0.000000 0.000000 0.000000 0.000000 0.000000 0.000000 0.000000 0.000000 0.000000 1.000000 0.000000
0.000000 0.000000 0.000000 0.000000 0.000000 0.000000 0.000000 0.000000 0.000000 0.000000 0.000000 0.000000 0.000000 0.000000 1.000000 0.000000 0.000000 0.000000 0.000000 0.000000
0.000000 0.000000 0.000000 0.000000 0.000000 0.000000 0.000000 0.000000 1.000000 0.000000 0.000000 0.000000 0.000000 0.000000 0.000000 0.000000 0.000000 0.000000 0.000000 0.000000
0.000000 0.000000 0.000000 0.000000 0.000000 0.000000 0.000000 0.000000 0.000000 0.000000 0.000000 0.000000 0.000000 0.000000 0.000000 0.000000 0.000000 0.000000 0.000000 1.000000
0.000000 0.000000 0.000000 0.000000 0.000000 1.000000 0.000000 0.000000 0.000000 0.000000 0.000000 0.000000 0.000000 0.000000 0.000000 0.000000 0.000000 0.000000 0.000000 0.000000
0.000000 0.000000 0.000000 0.000000 0.000000 0.000000 0.000000 0.000000 0.022727 0.000000 0.000000 0.000000 0.000000 0.977273 0.000000 0.000000 0.000000 0.000000 0.000000 0.000000
0.000000 0.000000 0.000000 0.000000 0.000000 0.000000 0.000000 0.000000 1.000000 0.000000 0.000000 0.000000 0.000000 0.000000 0.000000 0.000000 0.000000 0.000000 0.000000 0.000000
0.159091 0.000000 0.090909 0.068182 0.000000 0.000000 0.000000 0.136364 0.000000 0.000000 0.068182 0.000000 0.227273 0.000000 0.000000 0.022727 0.022727 0.204545 0.000000 0.000000
0.136364 0.000000 0.000000 0.000000 0.000000 0.000000 0.000000 0.409091 0.000000 0.000000 0.000000 0.000000 0.000000 0.000000 0.000000 0.000000 0.068182 0.386364 0.000000 0.000000
0.000000 0.000000 0.000000 0.000000 0.000000 0.000000 0.000000 0.000000 0.840909 0.136364 0.022727 0.000000 0.000000 0.000000 0.000000 0.000000 0.000000 0.000000 0.000000 0.000000
0.000000 0.000000 0.045455 0.000000 0.000000 0.659091 0.000000 0.000000 0.000000 0.000000 0.000000 0.295455 0.000000 0.000000 0.000000 0.000000 0.000000 0.000000 0.000000 0.000000
0.090909 0.022727 0.000000 0.000000 0.000000 0.000000 0.000000 0.000000 0.000000 0.000000 0.000000 0.409091 0.000000 0.000000 0.000000 0.454545 0.022727 0.000000 0.000000 0.000000
0.000000 0.000000 0.000000 0.000000 0.000000 0.000000 0.000000 0.045455 0.113636 0.000000 0.000000 0.022727 0.750000 0.022727 0.045455 0.000000 0.000000 0.000000 0.000000 0.000000
0.000000 0.159091 0.000000 0.000000 0.159091 0.000000 0.136364 0.000000 0.000000 0.000000 0.000000 0.204545 0.000000 0.000000 0.000000 0.022727 0.000000 0.000000 0.000000 0.318182
0.000000 0.000000 0.000000 0.000000 0.000000 0.000000 0.000000 0.000000 0.000000 0.000000 0.000000 0.000000 1.000000 0.000000 0.000000 0.000000 0.000000 0.000000 0.000000 0.000000
0.000000 0.000000 0.000000 0.000000 0.000000 0.000000 0.000000 0.000000 0.000000 0.000000 0.000000 0.000000 0.000000 0.000000 1.000000 0.000000 0.000000 0.000000 0.000000 0.000000
--------------------------------------------------------------------------------
--------------------------------------------------------------------------------
	Motif DGYRWRKYGQKPIKGSPYPR MEME-1 regular expression
--------------------------------------------------------------------------------
DGY[RSQ]WRKYGQK[PV][IV]K[GN][SN]P[YN]PR
--------------------------------------------------------------------------------
Time 12.44 secs.
********************************************************************************
********************************************************************************
MOTIF DPSILITTYEGEHNH MEME-2	width = 15 sites = 36 llr = 1140 E-value = 4.0e-277
********************************************************************************
--------------------------------------------------------------------------------
	Motif DPSILITTYEGEHNH MEME-2 Description
--------------------------------------------------------------------------------
Simplified A :111::1::1:::::
pos.-specific C ::::::::::1:::1
probability D 9::::::::::::::
matrix E 1::::1:::7:3:::
F ::::2::::::::::
G ::::::::::9::::
H ::1::::::::1a:9
I :::3:621:::::::
K :11::::::::3:::
L :1::5::::::::::
M :1:3:::::::::::
N :::::::::::1:6:
P :6:::::::::::::
Q :::::::::::1:::
R :11::::::1:::1:
S ::41:::::::::1:
T ::21::59:1:1:2:
V ::::323::::::::
W :::::::::::::::
Y ::::::::a::::::
bits 7.0
6.3
5.6 *
4.9 * * *
Relative 4.2 ** * *
Entropy 3.5 * ** * * *
(45.7 bits) 2.8 * ******* ***
2.1 * ******** ***
1.4 ***************
0.7 ***************
0.0 ---------------
Multilevel DPSILITTYEGEHNH
consensus MV V K T
sequence
--------------------------------------------------------------------------------
--------------------------------------------------------------------------------
	Motif DPSILITTYEGEHNH MEME-2 sites sorted by position p-value
--------------------------------------------------------------------------------
Sequence name Start P-value Site
------------- ----- --------- ---------------
LchiWRKY20 328 9.86e-20 ARKHVERCLE DPSMLIVTYEGEHNH SRLMPQSAHT
LchiWRKY14 318 9.86e-20 ARKHVERCLE DPSMLIVTYEGEHNH SRSVSSQSAL
LchiWRKY15 318 9.86e-20 ARKHVERCLE DPSMLIVTYEGEHNH SRSVSSQSAL
LchiWRKY27 334 3.95e-18 ARKHVERAVD DPAMLIVTYEGEHNH TQSMSEGTTL
LchiWRKY2 215 1.76e-17 VRKQVQRCME DMSILITTYEGTHNH PLPVGATAMA
LchiWRKY1 229 1.76e-17 VRKQVQRCAD DMSILITTYEGTHNH PLPVSATAMA
LchiWRKY36 249 2.09e-17 ARKHVERAPD DPSMLIVTYEGEHRH SQTALPEPGN
LchiWRKY21 447 2.88e-17 VRKHVERAST DPKAVITTYEGKHNH DVPTAKNSSH
LchiWRKY22 456 2.88e-17 VRKHVERASH DPKAVITTYEGKHNH DVPSARTSSH
LchiWRKY26 281 3.88e-17 ARKHVERDPD DPTMLIVTYEGEHRH SQTTPPDAAA
LchiWRKY28 364 5.99e-17 VRKQVQRCAE DRSILITTYEGNHNH PLPPAAMAMA
LchiWRKY5 379 5.99e-17 VRKQVQRCAE DRSILITTYEGNHNH PLPPAAMAMA
LchiWRKY38 435 5.99e-17 VRKHVERVSD DPRAFITTYEGKHNH DMPVSRSMNP
LchiWRKY16 258 9.15e-17 VRKQVQRCAE DKTILITTYEGNHNH PLPPAATAMA
LchiWRKY32 200 1.21e-16 VKKRVERSSE DPTIVITTYEGQHCH HTVSFSRGGA
LchiWRKY19 184 2.05e-16 VKKRVERSSE DPSIVVTTYEGQHTH PSPVMPRGSS
LchiWRKY8 362 7.25e-16 VRKHVERASH DLRAVITTYEGKHNH DVPAARGSGS
LchiWRKY7 319 1.18e-15 VRKHVERASH DLKSVITTYEGKHNH EVPAARNSSH
LchiWRKY33 570 1.18e-15 VRKHVERASH DLKSVITTYEGKHNH DVPAARNSSH
LchiWRKY9 107 2.13e-15 VKKRVERLAE DPRMVITTYEGRHVH SPSHDVDNDP
LchiWRKY41 129 2.99e-15 ARKQVERSRV DPTMLVVTYACEHNH PWPAARNSSN
LchiWRKY10 149 2.99e-15 VKKRVERDRD DHSYVITTYEGVHNH ESPCVVYCTQ
LchiWRKY29 81 3.35e-15 ARKQVERSRV DPTMLVITYACEHNH PWPASRNTAS
LchiWRKY17 169 8.90e-15 VKKRVERSSE DPSVVVTTYEGKHSH PSPLVTRESP
LchiWRKY25 393 1.10e-14 VRKHVEKASG DAKSLVITYEGKHNH DRPASKTSSD
LchiWRKY24 158 1.22e-14 VKKKVQRSVK DQSILVATYEGEHTH PHPSQAEAPK
LchiWRKY30 75 3.75e-14 ARKQVERSRS DPTTFIITYTAEHNH PLPTHRNSLA
LchiWRKY35 152 7.40e-14 VRKKVQRCVD DKSILAATYEGEHTH ALSSGAEGLT
LchiWRKY6 146 8.95e-14 VKKQVQRLSK DEGIVVTTYEGMHTH PIEKSTDNFE
LchiWRKY3 174 3.54e-13 ATKQVQRSDE DPAIFEVTYRGTHTC IQATHLMHAS
LchiWRKY42 100 7.77e-13 TARKQVQRSE DDSMFKITYHGKHTC ARLLPMLPLL
LchiWRKY18 99 8.46e-13 AKKQVERCRT DASLLIITYTSTHNH PDPDIHTLPT
LchiWRKY40 165 1.19e-12 AKKQVQRLDD DPHTFEVTYRGHHTC QYSASPLILG
LchiWRKY39 174 2.36e-11 ATKQVQQTED EPSMYRITYMGQHSC KDLLKASYTL
LchiWRKY12 245 2.74e-11 AKKQVQRLDD EPFMFQVIYCGHHTC QTSPTPLMLP
LchiWRKY23 152 2.95e-10 QVKKKVERSQ EGHITEIIYKGAHNH PKPPPSRRSA
--------------------------------------------------------------------------------
--------------------------------------------------------------------------------
	Motif DPSILITTYEGEHNH MEME-2 block diagrams
--------------------------------------------------------------------------------
SEQUENCE NAME POSITION P-VALUE MOTIF DIAGRAM
------------- ---------------- -------------
LchiWRKY20 9.9e-20 327_[2]_10
LchiWRKY14 9.9e-20 317_[2]_11
LchiWRKY15 9.9e-20 317_[2]_11
LchiWRKY27 4e-18 333_[2]_16
LchiWRKY2 1.8e-17 214_[2]_221
LchiWRKY1 1.8e-17 228_[2]_296
LchiWRKY36 2.1e-17 248_[2]_15
LchiWRKY21 2.9e-17 446_[2]_62
LchiWRKY22 2.9e-17 455_[2]_156
LchiWRKY26 3.9e-17 280_[2]_20
LchiWRKY28 6e-17 363_[2]_198
LchiWRKY5 6e-17 378_[2]_203
LchiWRKY38 6e-17 434_[2]_26
LchiWRKY16 9.2e-17 257_[2]_192
LchiWRKY32 1.2e-16 199_[2]_85
LchiWRKY19 2e-16 183_[2]_91
LchiWRKY8 7.3e-16 361_[2]_109
LchiWRKY7 1.2e-15 318_[2]_197
LchiWRKY33 1.2e-15 569_[2]_148
LchiWRKY9 2.1e-15 106_[2]_23
LchiWRKY41 3e-15 128_[2]_135
LchiWRKY10 3e-15 148_[2]_38
LchiWRKY29 3.3e-15 80_[2]_142
LchiWRKY17 8.9e-15 168_[2]_92
LchiWRKY25 1.1e-14 392_[2]_110
LchiWRKY24 1.2e-14 157_[2]_94
LchiWRKY30 3.7e-14 74_[2]_112
LchiWRKY35 7.4e-14 151_[2]_117
LchiWRKY6 9e-14 145_[2]_22
LchiWRKY3 3.5e-13 173_[2]_168
LchiWRKY42 7.8e-13 99_[2]_673
LchiWRKY18 8.5e-13 98_[2]_129
LchiWRKY40 1.2e-12 164_[2]_88
LchiWRKY39 2.4e-11 173_[2]_129
LchiWRKY12 2.7e-11 244_[2]_117
LchiWRKY23 2.9e-10 151_[2]_190
--------------------------------------------------------------------------------
--------------------------------------------------------------------------------
	Motif DPSILITTYEGEHNH MEME-2 in BLOCKS format
--------------------------------------------------------------------------------
BL MOTIF DPSILITTYEGEHNH width=15 seqs=36
LchiWRKY20 ( 328) DPSMLIVTYEGEHNH 1
LchiWRKY14 ( 318) DPSMLIVTYEGEHNH 1
LchiWRKY15 ( 318) DPSMLIVTYEGEHNH 1
LchiWRKY27 ( 334) DPAMLIVTYEGEHNH 1
LchiWRKY2 ( 215) DMSILITTYEGTHNH 1
LchiWRKY1 ( 229) DMSILITTYEGTHNH 1
LchiWRKY36 ( 249) DPSMLIVTYEGEHRH 1
LchiWRKY21 ( 447) DPKAVITTYEGKHNH 1
LchiWRKY22 ( 456) DPKAVITTYEGKHNH 1
LchiWRKY26 ( 281) DPTMLIVTYEGEHRH 1
LchiWRKY28 ( 364) DRSILITTYEGNHNH 1
LchiWRKY5 ( 379) DRSILITTYEGNHNH 1
LchiWRKY38 ( 435) DPRAFITTYEGKHNH 1
LchiWRKY16 ( 258) DKTILITTYEGNHNH 1
LchiWRKY32 ( 200) DPTIVITTYEGQHCH 1
LchiWRKY19 ( 184) DPSIVVTTYEGQHTH 1
LchiWRKY8 ( 362) DLRAVITTYEGKHNH 1
LchiWRKY7 ( 319) DLKSVITTYEGKHNH 1
LchiWRKY33 ( 570) DLKSVITTYEGKHNH 1
LchiWRKY9 ( 107) DPRMVITTYEGRHVH 1
LchiWRKY41 ( 129) DPTMLVVTYACEHNH 1
LchiWRKY10 ( 149) DHSYVITTYEGVHNH 1
LchiWRKY29 ( 81) DPTMLVITYACEHNH 1
LchiWRKY17 ( 169) DPSVVVTTYEGKHSH 1
LchiWRKY25 ( 393) DAKSLVITYEGKHNH 1
LchiWRKY24 ( 158) DQSILVATYEGEHTH 1
LchiWRKY30 ( 75) DPTTFIITYTAEHNH 1
LchiWRKY35 ( 152) DKSILAATYEGEHTH 1
LchiWRKY6 ( 146) DEGIVVTTYEGMHTH 1
LchiWRKY3 ( 174) DPAIFEVTYRGTHTC 1
LchiWRKY42 ( 100) DDSMFKITYHGKHTC 1
LchiWRKY18 ( 99) DASLLIITYTSTHNH 1
LchiWRKY40 ( 165) DPHTFEVTYRGHHTC 1
LchiWRKY39 ( 174) EPSMYRITYMGQHSC 1
LchiWRKY12 ( 245) EPFMFQVIYCGHHTC 1
LchiWRKY23 ( 152) EGHITEIIYKGAHNH 1
//
--------------------------------------------------------------------------------
--------------------------------------------------------------------------------
	Motif DPSILITTYEGEHNH MEME-2 position-specific scoring matrix
--------------------------------------------------------------------------------
log-odds matrix: alength= 20 w= 15 n= 15311 bayes= 8.86356 E= 4.0e-277
-342 -401 398 -21 -411 -402 -318 -385 -415 -430 -427 -129 -552 -406 -431 -428 -404 -386 -351 -367
-24 -400 -108 -104 -391 -138 -26 -357 -18 1 70 -313 291 -91 -26 -340 -287 -336 -386 -376
-28 -303 -285 -233 -51 -140 57 -332 92 -341 -312 -216 -416 -244 23 201 142 -329 -323 -306
75 -259 -522 -444 -218 -427 -376 301 -413 -60 348 -409 -507 -414 -413 -54 4 -16 -252 17
-443 -431 -714 -643 239 -629 -516 -196 -613 278 -236 -603 -684 -578 -598 -623 -99 253 -332 22
-183 -325 -421 -81 -243 -458 -422 408 -184 -46 -115 -380 -525 -195 -198 -434 -286 166 -298 -286
-22 -427 -770 -733 -466 -699 -776 239 -725 -334 -396 -697 -779 -762 -766 -696 300 248 -634 -588
-421 -435 -602 -631 -514 -580 -580 51 -558 -468 -445 -453 -658 -564 -571 -359 402 -326 -512 -560
-820 -720 -809 -882 -450 -736 -632 -777 -845 -724 -799 -788 -827 -819 -797 -887 -812 -794 -469 531
-12 45 -265 336 -383 -361 0 -342 -40 -342 -1 -243 -433 -210 8 -322 1 -323 -344 -315
-121 92 -359 -419 -484 374 -429 -469 -403 -523 -468 -322 -531 -479 -411 -224 -413 -431 -373 -443
-74 -386 -234 214 -345 -325 86 -315 196 -314 -2 73 -397 66 -67 -282 87 -79 -314 -280
-858 -760 -817 -912 -780 -738 514 -917 -886 -845 -951 -843 -836 -871 -835 -936 -857 -908 -680 -742
-279 57 -383 -467 -530 -387 -429 -476 -433 -526 -502 361 -572 -469 -11 -94 194 -85 -502 -507
-736 295 -801 -887 -704 -713 492 -869 -865 -813 -891 -795 -823 -824 -810 -848 -796 -842 -645 -644
--------------------------------------------------------------------------------
--------------------------------------------------------------------------------
	Motif DPSILITTYEGEHNH MEME-2 position-specific probability matrix
--------------------------------------------------------------------------------
letter-probability matrix: alength= 20 w= 15 nsites= 36 E= 4.0e-277
0.000000 0.000000 0.916667 0.083333 0.000000 0.000000 0.000000 0.000000 0.000000 0.000000 0.000000 0.000000 0.000000 0.000000 0.000000 0.000000 0.000000 0.000000 0.000000 0.000000
0.055556 0.000000 0.027778 0.027778 0.000000 0.027778 0.027778 0.000000 0.055556 0.083333 0.055556 0.000000 0.555556 0.027778 0.055556 0.000000 0.000000 0.000000 0.000000 0.000000
0.055556 0.000000 0.000000 0.000000 0.027778 0.027778 0.055556 0.000000 0.138889 0.000000 0.000000 0.000000 0.000000 0.000000 0.083333 0.444444 0.166667 0.000000 0.000000 0.000000
0.111111 0.000000 0.000000 0.000000 0.000000 0.000000 0.000000 0.333333 0.000000 0.027778 0.333333 0.000000 0.000000 0.000000 0.000000 0.083333 0.055556 0.027778 0.000000 0.027778
0.000000 0.000000 0.000000 0.000000 0.166667 0.000000 0.000000 0.000000 0.000000 0.472222 0.000000 0.000000 0.000000 0.000000 0.000000 0.000000 0.027778 0.305556 0.000000 0.027778
0.027778 0.000000 0.000000 0.083333 0.000000 0.000000 0.000000 0.611111 0.027778 0.000000 0.000000 0.000000 0.000000 0.027778 0.027778 0.000000 0.000000 0.194444 0.000000 0.000000
0.055556 0.000000 0.000000 0.000000 0.000000 0.000000 0.000000 0.194444 0.000000 0.000000 0.000000 0.000000 0.000000 0.000000 0.000000 0.000000 0.472222 0.277778 0.000000 0.000000
0.000000 0.000000 0.000000 0.000000 0.000000 0.000000 0.000000 0.055556 0.000000 0.000000 0.000000 0.000000 0.000000 0.000000 0.000000 0.000000 0.944444 0.000000 0.000000 0.000000
0.000000 0.000000 0.000000 0.000000 0.000000 0.000000 0.000000 0.000000 0.000000 0.000000 0.000000 0.000000 0.000000 0.000000 0.000000 0.000000 0.000000 0.000000 0.000000 1.000000
0.055556 0.027778 0.000000 0.722222 0.000000 0.000000 0.027778 0.000000 0.027778 0.000000 0.027778 0.000000 0.000000 0.000000 0.055556 0.000000 0.055556 0.000000 0.000000 0.000000
0.027778 0.055556 0.000000 0.000000 0.000000 0.888889 0.000000 0.000000 0.000000 0.000000 0.000000 0.000000 0.000000 0.000000 0.000000 0.027778 0.000000 0.000000 0.000000 0.000000
0.027778 0.000000 0.000000 0.305556 0.000000 0.000000 0.055556 0.000000 0.250000 0.000000 0.027778 0.083333 0.000000 0.083333 0.027778 0.000000 0.111111 0.027778 0.000000 0.000000
0.000000 0.000000 0.000000 0.000000 0.000000 0.000000 1.000000 0.000000 0.000000 0.000000 0.000000 0.000000 0.000000 0.000000 0.000000 0.000000 0.000000 0.000000 0.000000 0.000000
0.000000 0.027778 0.000000 0.000000 0.000000 0.000000 0.000000 0.000000 0.000000 0.000000 0.000000 0.611111 0.000000 0.000000 0.055556 0.055556 0.222222 0.027778 0.000000 0.000000
0.000000 0.138889 0.000000 0.000000 0.000000 0.000000 0.861111 0.000000 0.000000 0.000000 0.000000 0.000000 0.000000 0.000000 0.000000 0.000000 0.000000 0.000000 0.000000 0.000000
--------------------------------------------------------------------------------
--------------------------------------------------------------------------------
	Motif DPSILITTYEGEHNH MEME-2 regular expression
--------------------------------------------------------------------------------
DPS[IM][LV]I[TV]TYEG[EK]H[NT]H
--------------------------------------------------------------------------------
Time 24.15 secs.
********************************************************************************
********************************************************************************
MOTIF GCPVRKQVZRS MEME-3	width = 11 sites = 37 llr = 921 E-value = 4.5e-214
********************************************************************************
--------------------------------------------------------------------------------
	Motif GCPVRKQVZRS MEME-3 Description
--------------------------------------------------------------------------------
Simplified A 1::4::::::2
pos.-specific C :a::::::::3
probability D ::::::::::1
matrix E ::::::::6::
F :::::::::::
G 8:1::::::::
H ::::::3::::
I :::::::::::
K ::::3a1::::
L ::1:::::::1
M 1::::::::::
N 1:1::::::::
P ::5::::::::
Q ::1:::4:4::
R ::::6:1::9:
S ::1:::::::3
T ::1:1::::::
V :::6:::a:::
W :::::::::::
Y :::::::::::
bits 7.0
6.3
5.6 *
4.9 *
Relative 4.2 * * *
Entropy 3.5 * * * * *
(35.9 bits) 2.8 ** *******
2.1 ** ********
1.4 ***********
0.7 ***********
0.0 -----------
Multilevel GCPVRKQVERS
consensus AK H Q C
sequence A
--------------------------------------------------------------------------------
--------------------------------------------------------------------------------
	Motif GCPVRKQVZRS MEME-3 sites sorted by position p-value
--------------------------------------------------------------------------------
Sequence name Start P-value Site
------------- ----- --------- -----------
LchiWRKY20 315 6.61e-15 RGYYKCSSMR GCPARKHVERC LEDPSMLIVT
LchiWRKY14 305 6.61e-15 RGYYKCSSMR GCPARKHVERC LEDPSMLIVT
LchiWRKY15 305 6.61e-15 RGYYKCSSMR GCPARKHVERC LEDPSMLIVT
LchiWRKY2 202 1.00e-14 RAYYRCTVAP GCPVRKQVQRC MEDMSILITT
LchiWRKY16 245 1.00e-14 RAYYRCTMAV GCPVRKQVQRC AEDKTILITT
LchiWRKY28 351 1.00e-14 RAYYRCTMAV GCPVRKQVQRC AEDRSILITT
LchiWRKY5 366 1.00e-14 RAYYRCTMAA GCPVRKQVQRC AEDRSILITT
LchiWRKY1 216 1.00e-14 RAYYRCTVSP GCPVRKQVQRC ADDMSILITT
LchiWRKY22 443 2.95e-14 PRSYYKCTNA GCPVRKHVERA SHDPKAVITT
LchiWRKY27 321 9.96e-14 RGYYKCSSVR GCPARKHVERA VDDPAMLIVT
LchiWRKY36 236 9.96e-14 RGYYKCSSLR GCPARKHVERA PDDPSMLIVT
LchiWRKY29 68 2.44e-13 RGYYRCSSSK GCPARKQVERS RVDPTMLVIT
LchiWRKY41 116 2.44e-13 RGYYRCSSSK GCPARKQVERS RVDPTMLVVT
LchiWRKY8 349 6.07e-13 PRSYYKCTNV GCLVRKHVERA SHDLRAVITT
LchiWRKY7 306 6.63e-13 PRSYYKCTHA GCTVRKHVERA SHDLKSVITT
LchiWRKY33 557 6.63e-13 PRSYYKCTNA GCTVRKHVERA SHDLKSVITT
LchiWRKY26 268 6.63e-13 RGYYKCSSVR GCPARKHVERD PDDPTMLIVT
LchiWRKY21 434 9.18e-13 PRSYYKCTNA GCNVRKHVERA STDPKAVITT
LchiWRKY30 62 1.97e-12 RGYYRCSSSK GCLARKQVERS RSDPTTFIIT
LchiWRKY18 86 2.45e-12 RGYYRCSTSK GCSAKKQVERC RTDASLLIIT
LchiWRKY42 88 3.31e-12 YFRCYHRNMT GCTARKQVQRS EDDSMFKITY
LchiWRKY35 139 3.70e-12 RAYFRCSTTP YCPVRKKVQRC VDDKSILAAT
LchiWRKY25 380 3.70e-12 PRSYYKCTFT GCPVRKHVEKA SGDAKSLVIT
LchiWRKY6 133 8.43e-12 PRSYYRCTHQ GCNVKKQVQRL SKDEGIVVTT
LchiWRKY38 222 1.31e-11 PRSYYKCTNP NCPVKKKVERS LDGQIAEIVY
LchiWRKY40 152 1.42e-11 YYRCTHKNFY GCQAKKQVQRL DDDPHTFEVT
LchiWRKY3 161 2.59e-11 YYRCTHRNVQ GCLATKQVQRS DEDPAIFEVT
LchiWRKY12 232 2.59e-11 YYRCTHKNYY GCEAKKQVQRL DDEPFMFQVI
LchiWRKY24 145 2.82e-11 RAYFKCSFAP ACPVKKKVQRS VKDQSILVAT
LchiWRKY10 136 4.76e-11 PRNYYRCSNG ACPVKKRVERD RDDHSYVITT
LchiWRKY23 140 8.49e-11 PRSYYKCTHP NCQVKKKVERS QEGHITEIIY
LchiWRKY19 171 9.20e-11 PRSYYRCTSS MCGVKKRVERS SEDPSIVVTT
LchiWRKY17 156 9.20e-11 PRSYYRCTTA MCGVKKRVERS SEDPSVVVTT
LchiWRKY11 212 1.91e-10 RAYYRCTVSP GCPVRKQVLLS LSLSLSLSLS
LchiWRKY9 94 2.24e-10 PRSYYRCTQD NCRVKKRVERL AEDPRMVITT
LchiWRKY32 187 3.63e-10 PRSYYRCTNS KCSVKKRVERS SEDPTIVITT
LchiWRKY39 161 2.29e-09 YFRCTHKNDQ GCLATKQVQQT EDEPSMYRIT
--------------------------------------------------------------------------------
--------------------------------------------------------------------------------
	Motif GCPVRKQVZRS MEME-3 block diagrams
--------------------------------------------------------------------------------
SEQUENCE NAME POSITION P-VALUE MOTIF DIAGRAM
------------- ---------------- -------------
LchiWRKY20 6.6e-15 314_[3]_27
LchiWRKY14 6.6e-15 304_[3]_28
LchiWRKY15 6.6e-15 304_[3]_28
LchiWRKY2 1e-14 201_[3]_238
LchiWRKY16 1e-14 244_[3]_209
LchiWRKY28 1e-14 350_[3]_215
LchiWRKY5 1e-14 365_[3]_220
LchiWRKY1 1e-14 215_[3]_313
LchiWRKY22 2.9e-14 442_[3]_173
LchiWRKY27 1e-13 320_[3]_33
LchiWRKY36 1e-13 235_[3]_32
LchiWRKY29 2.4e-13 67_[3]_159
LchiWRKY41 2.4e-13 115_[3]_152
LchiWRKY8 6.1e-13 348_[3]_126
LchiWRKY7 6.6e-13 305_[3]_214
LchiWRKY33 6.6e-13 556_[3]_165
LchiWRKY26 6.6e-13 267_[3]_37
LchiWRKY21 9.2e-13 433_[3]_79
LchiWRKY30 2e-12 61_[3]_129
LchiWRKY18 2.4e-12 85_[3]_146
LchiWRKY42 3.3e-12 87_[3]_689
LchiWRKY35 3.7e-12 138_[3]_134
LchiWRKY25 3.7e-12 379_[3]_127
LchiWRKY6 8.4e-12 132_[3]_39
LchiWRKY38 1.3e-11 221_[3]_243
LchiWRKY40 1.4e-11 151_[3]_105
LchiWRKY3 2.6e-11 160_[3]_185
LchiWRKY12 2.6e-11 231_[3]_134
LchiWRKY24 2.8e-11 144_[3]_111
LchiWRKY10 4.8e-11 135_[3]_55
LchiWRKY23 8.5e-11 139_[3]_206
LchiWRKY19 9.2e-11 170_[3]_108
LchiWRKY17 9.2e-11 155_[3]_109
LchiWRKY11 1.9e-10 211_[3]_63
LchiWRKY9 2.2e-10 93_[3]_40
LchiWRKY32 3.6e-10 186_[3]_102
LchiWRKY39 2.3e-09 160_[3]_146
--------------------------------------------------------------------------------
--------------------------------------------------------------------------------
	Motif GCPVRKQVZRS MEME-3 in BLOCKS format
--------------------------------------------------------------------------------
BL MOTIF GCPVRKQVZRS width=11 seqs=37
LchiWRKY20 ( 315) GCPARKHVERC 1
LchiWRKY14 ( 305) GCPARKHVERC 1
LchiWRKY15 ( 305) GCPARKHVERC 1
LchiWRKY2 ( 202) GCPVRKQVQRC 1
LchiWRKY16 ( 245) GCPVRKQVQRC 1
LchiWRKY28 ( 351) GCPVRKQVQRC 1
LchiWRKY5 ( 366) GCPVRKQVQRC 1
LchiWRKY1 ( 216) GCPVRKQVQRC 1
LchiWRKY22 ( 443) GCPVRKHVERA 1
LchiWRKY27 ( 321) GCPARKHVERA 1
LchiWRKY36 ( 236) GCPARKHVERA 1
LchiWRKY29 ( 68) GCPARKQVERS 1
LchiWRKY41 ( 116) GCPARKQVERS 1
LchiWRKY8 ( 349) GCLVRKHVERA 1
LchiWRKY7 ( 306) GCTVRKHVERA 1
LchiWRKY33 ( 557) GCTVRKHVERA 1
LchiWRKY26 ( 268) GCPARKHVERD 1
LchiWRKY21 ( 434) GCNVRKHVERA 1
LchiWRKY30 ( 62) GCLARKQVERS 1
LchiWRKY18 ( 86) GCSAKKQVERC 1
LchiWRKY42 ( 88) GCTARKQVQRS 1
LchiWRKY35 ( 139) YCPVRKKVQRC 1
LchiWRKY25 ( 380) GCPVRKHVEKA 1
LchiWRKY6 ( 133) GCNVKKQVQRL 1
LchiWRKY38 ( 222) NCPVKKKVERS 1
LchiWRKY40 ( 152) GCQAKKQVQRL 1
LchiWRKY3 ( 161) GCLATKQVQRS 1
LchiWRKY12 ( 232) GCEAKKQVQRL 1
LchiWRKY24 ( 145) ACPVKKKVQRS 1
LchiWRKY10 ( 136) ACPVKKRVERD 1
LchiWRKY23 ( 140) NCQVKKKVERS 1
LchiWRKY19 ( 171) MCGVKKRVERS 1
LchiWRKY17 ( 156) MCGVKKRVERS 1
LchiWRKY11 ( 212) GCPVRKQVLLS 1
LchiWRKY9 ( 94) NCRVKKRVERL 1
LchiWRKY32 ( 187) KCSVKKRVERS 1
LchiWRKY39 ( 161) GCLATKQVQQT 1
//
--------------------------------------------------------------------------------
--------------------------------------------------------------------------------
	Motif GCPVRKQVZRS MEME-3 position-specific scoring matrix
--------------------------------------------------------------------------------
log-odds matrix: alength= 20 w= 11 n= 15487 bayes= 9.5806 E= 4.5e-214
-69 -402 -339 -401 -472 362 -412 -457 -165 -513 17 3 -524 -466 -394 -389 -420 -430 -358 -67
-405 576 -576 -538 -479 -572 -533 -410 -580 -481 -452 -543 -641 -584 -539 -579 -435 -478 -504 -537
-238 -409 -372 -126 -414 -61 -368 -377 -317 32 -403 -16 296 -24 -124 -125 21 -356 -421 -428
263 -405 -734 -727 -565 -476 -712 -279 -737 -472 -514 -634 -663 -693 -710 -480 -442 352 -620 -644
-452 -556 -573 -411 -615 -534 -361 -492 248 -469 -464 -410 -625 -296 337 -533 -9 -485 -455 -472
-557 -560 -668 -642 -672 -629 -590 -565 408 -636 -621 -573 -693 -621 -292 -710 -590 -639 -524 -620
-452 -555 -570 -409 -614 -533 341 -490 109 -468 -462 -408 -624 296 131 -532 -435 -483 -454 -470
-682 -648 -818 -881 -688 -733 -795 -408 -862 -599 -672 -831 -831 -872 -836 -871 -709 429 -687 -740
-370 -775 -212 331 -687 -521 -484 -544 -347 -136 -532 -440 -555 265 -487 -528 -458 -490 -646 -588
-358 -301 -472 -470 -447 -430 -246 -372 -106 -241 -410 -354 -448 -183 397 -463 -396 -459 -243 -393
177 386 -9 -642 -573 -398 -620 -526 -653 65 -543 -537 -595 -606 -629 147 -92 -432 -556 -601
--------------------------------------------------------------------------------
--------------------------------------------------------------------------------
	Motif GCPVRKQVZRS MEME-3 position-specific probability matrix
--------------------------------------------------------------------------------
letter-probability matrix: alength= 20 w= 11 nsites= 37 E= 4.5e-214
0.054054 0.000000 0.000000 0.000000 0.000000 0.756757 0.000000 0.000000 0.027027 0.000000 0.054054 0.081081 0.000000 0.000000 0.000000 0.000000 0.000000 0.000000 0.000000 0.027027
0.000000 1.000000 0.000000 0.000000 0.000000 0.000000 0.000000 0.000000 0.000000 0.000000 0.000000 0.000000 0.000000 0.000000 0.000000 0.000000 0.000000 0.000000 0.000000 0.000000
0.000000 0.000000 0.000000 0.027027 0.000000 0.054054 0.000000 0.000000 0.000000 0.108108 0.000000 0.054054 0.540541 0.054054 0.027027 0.054054 0.081081 0.000000 0.000000 0.000000
0.405405 0.000000 0.000000 0.000000 0.000000 0.000000 0.000000 0.000000 0.000000 0.000000 0.000000 0.000000 0.000000 0.000000 0.000000 0.000000 0.000000 0.594595 0.000000 0.000000
0.000000 0.000000 0.000000 0.000000 0.000000 0.000000 0.000000 0.000000 0.324324 0.000000 0.000000 0.000000 0.000000 0.000000 0.621622 0.000000 0.054054 0.000000 0.000000 0.000000
0.000000 0.000000 0.000000 0.000000 0.000000 0.000000 0.000000 0.000000 1.000000 0.000000 0.000000 0.000000 0.000000 0.000000 0.000000 0.000000 0.000000 0.000000 0.000000 0.000000
0.000000 0.000000 0.000000 0.000000 0.000000 0.000000 0.324324 0.000000 0.108108 0.000000 0.000000 0.000000 0.000000 0.432432 0.135135 0.000000 0.000000 0.000000 0.000000 0.000000
0.000000 0.000000 0.000000 0.000000 0.000000 0.000000 0.000000 0.000000 0.000000 0.000000 0.000000 0.000000 0.000000 0.000000 0.000000 0.000000 0.000000 1.000000 0.000000 0.000000
0.000000 0.000000 0.000000 0.621622 0.000000 0.000000 0.000000 0.000000 0.000000 0.027027 0.000000 0.000000 0.000000 0.351351 0.000000 0.000000 0.000000 0.000000 0.000000 0.000000
0.000000 0.000000 0.000000 0.000000 0.000000 0.000000 0.000000 0.000000 0.027027 0.027027 0.000000 0.000000 0.000000 0.027027 0.918919 0.000000 0.000000 0.000000 0.000000 0.000000
0.216216 0.270270 0.054054 0.000000 0.000000 0.000000 0.000000 0.000000 0.000000 0.108108 0.000000 0.000000 0.000000 0.000000 0.000000 0.324324 0.027027 0.000000 0.000000 0.000000
--------------------------------------------------------------------------------
--------------------------------------------------------------------------------
	Motif GCPVRKQVZRS MEME-3 regular expression
--------------------------------------------------------------------------------
GCP[VA][RK]K[QH]V[EQ]R[SCA]
--------------------------------------------------------------------------------
Time 35.86 secs.
********************************************************************************
********************************************************************************
MOTIF SYYRCTSA MEME-4	width = 8 sites = 40 llr = 700 E-value = 4.8e-138
********************************************************************************
--------------------------------------------------------------------------------
	Motif SYYRCTSA MEME-4 Description
--------------------------------------------------------------------------------
Simplified A 2::::::3
pos.-specific C 1:1:a:::
probability D ::::::::
matrix E ::::::1:
F ::1:::::
G 3:::::::
H ::::::2:
I ::::::::
K :::3:::1
L :::::::1
M ::::::11
N ::::::2:
P ::::::::
Q ::::::::
R :::7:::1
S 4::::432
T :1:::611
V ::::::11
W ::::::::
Y :a8:::::
bits 7.0
6.3
5.6 *
4.9 * *
Relative 4.2 ** *
Entropy 3.5 ****
(25.2 bits) 2.8 *****
2.1 ******
1.4 *******
0.7 ********
0.0 --------
Multilevel SYYRCTSA
consensus G K SHS
sequence A
--------------------------------------------------------------------------------
--------------------------------------------------------------------------------
	Motif SYYRCTSA MEME-4 sites sorted by position p-value
--------------------------------------------------------------------------------
Sequence name Start P-value Site
------------- ----- --------- --------
LchiWRKY25 198 1.60e-11 KQVKGNDSSR SYYRCTHA NCPVKKKVER
LchiWRKY7 298 4.00e-11 KVVKGNPNPR SYYKCTHA GCTVRKHVER
LchiWRKY12 221 9.99e-11 KEILNSKFPR GYYRCTHK NYYGCEAKKQ
LchiWRKY40 141 1.24e-10 KDILNSRFPR SYYRCTHK NFYGCQAKKQ
LchiWRKY16 236 1.84e-10 KMAKGNPCPR AYYRCTMA VGCPVRKQVQ
LchiWRKY28 342 1.84e-10 KMAKGNPCPR AYYRCTMA VGCPVRKQVQ
LchiWRKY5 357 1.84e-10 KMAKGNPCPR AYYRCTMA AGCPVRKQVQ
LchiWRKY17 148 3.64e-10 KAVKNSPYPR SYYRCTTA MCGVKKRVER
LchiWRKY3 150 3.64e-10 KDILGANFPR SYYRCTHR NVQGCLATKQ
LchiWRKY21 426 4.33e-10 KVVKGNPNPR SYYKCTNA GCNVRKHVER
LchiWRKY33 549 4.33e-10 KVVKGNPNPR SYYKCTNA GCTVRKHVER
LchiWRKY22 435 4.33e-10 KVVKGNPNPR SYYKCTNA GCPVRKHVER
LchiWRKY2 193 5.23e-10 KIAKGNPCPR AYYRCTVA PGCPVRKQVQ
LchiWRKY6 125 6.38e-10 KAVKNNKHPR SYYRCTHQ GCNVKKQVQR
LchiWRKY32 179 6.38e-10 KAVKNSPFPR SYYRCTNS KCSVKKRVER
LchiWRKY19 163 1.21e-09 KAVKNSPYPR SYYRCTSS MCGVKKRVER
LchiWRKY38 414 1.70e-09 KVVKGNPYPR SYYRCTSL KCNVRKHVER
LchiWRKY11 203 2.47e-09 KIAKGNPCPR AYYRCTVS PGCPVRKQVL
LchiWRKY1 207 2.47e-09 KIAKGNPCPR AYYRCTVS PGCPVRKQVQ
LchiWRKY8 341 2.90e-09 KVVKGNPNPR SYYKCTNV GCLVRKHVER
LchiWRKY39 150 4.77e-09 KEILGARFPR SYFRCTHK NDQGCLATKQ
LchiWRKY30 53 5.45e-09 KPIKGSPYPR GYYRCSSS KGCLARKQVE
LchiWRKY29 59 5.45e-09 KPIKGSPYPR GYYRCSSS KGCPARKQVE
LchiWRKY41 107 5.45e-09 KPIKGSPYPR GYYRCSSS KGCPARKQVE
LchiWRKY23 132 5.45e-09 KQVKGSEYPR SYYKCTHP NCQVKKKVER
LchiWRKY18 77 7.57e-09 KPIKGSPYPR GYYRCSTS KGCSAKKQVE
LchiWRKY20 306 7.57e-09 KPIKGSPHPR GYYKCSSM RGCPARKHVE
LchiWRKY14 296 7.57e-09 KPIKGSPHPR GYYKCSSM RGCPARKHVE
LchiWRKY15 296 7.57e-09 KPIKGSPHPR GYYKCSSM RGCPARKHVE
LchiWRKY27 312 1.32e-08 KPIKGSPHPR GYYKCSSV RGCPARKHVE
LchiWRKY36 227 1.32e-08 KPIKGSPYPR GYYKCSSL RGCPARKHVE
LchiWRKY26 259 1.32e-08 KPIKGSPYPR GYYKCSSV RGCPARKHVE
LchiWRKY9 86 1.87e-08 KVVKNTQHPR SYYRCTQD NCRVKKRVER
LchiWRKY42 77 5.99e-08 KEILGCKFPR SYFRCYHR NMTGCTARKQ
LchiWRKY34 140 6.80e-08 KITKDNPSPR AYFRCSTT PDCPVKRKGD
LchiWRKY35 130 6.80e-08 KITKNNPYPR AYFRCSTT PYCPVRKKVQ
LchiWRKY24 136 6.80e-08 KVTKDNPCPR AYFKCSFA PACPVKKKVQ
LchiWRKY10 128 7.22e-08 KTVKNSPNPR NYYRCSNG ACPVKKRVER
LchiWRKY44 147 1.57e-06 CPLALMLLEI CTCRCSEL AAAMVVIGVL
LchiWRKY43 147 1.57e-06 CPLALMLLEI CTCRCSEL AAAMVVIGVL
--------------------------------------------------------------------------------
--------------------------------------------------------------------------------
	Motif SYYRCTSA MEME-4 block diagrams
--------------------------------------------------------------------------------
SEQUENCE NAME POSITION P-VALUE MOTIF DIAGRAM
------------- ---------------- -------------
LchiWRKY25 1.6e-11 197_[4]_312
LchiWRKY7 4e-11 297_[4]_225
LchiWRKY12 1e-10 220_[4]_148
LchiWRKY40 1.2e-10 140_[4]_119
LchiWRKY16 1.8e-10 235_[4]_221
LchiWRKY28 1.8e-10 341_[4]_227
LchiWRKY5 1.8e-10 356_[4]_232
LchiWRKY17 3.6e-10 147_[4]_120
LchiWRKY3 3.6e-10 149_[4]_199
LchiWRKY21 4.3e-10 425_[4]_90
LchiWRKY33 4.3e-10 548_[4]_176
LchiWRKY22 4.3e-10 434_[4]_184
LchiWRKY2 5.2e-10 192_[4]_250
LchiWRKY6 6.4e-10 124_[4]_50
LchiWRKY32 6.4e-10 178_[4]_113
LchiWRKY19 1.2e-09 162_[4]_119
LchiWRKY38 1.7e-09 413_[4]_54
LchiWRKY11 2.5e-09 202_[4]_75
LchiWRKY1 2.5e-09 206_[4]_325
LchiWRKY8 2.9e-09 340_[4]_137
LchiWRKY39 4.8e-09 149_[4]_160
LchiWRKY30 5.4e-09 52_[4]_141
LchiWRKY29 5.4e-09 58_[4]_171
LchiWRKY41 5.4e-09 106_[4]_164
LchiWRKY23 5.4e-09 131_[4]_217
LchiWRKY18 7.6e-09 76_[4]_158
LchiWRKY20 7.6e-09 305_[4]_39
LchiWRKY14 7.6e-09 295_[4]_40
LchiWRKY15 7.6e-09 295_[4]_40
LchiWRKY27 1.3e-08 311_[4]_45
LchiWRKY36 1.3e-08 226_[4]_44
LchiWRKY26 1.3e-08 258_[4]_49
LchiWRKY9 1.9e-08 85_[4]_51
LchiWRKY42 6e-08 76_[4]_703
LchiWRKY34 6.8e-08 139_[4]_504
LchiWRKY35 6.8e-08 129_[4]_146
LchiWRKY24 6.8e-08 135_[4]_123
LchiWRKY10 7.2e-08 127_[4]_66
LchiWRKY44 1.6e-06 146_[4]_17
LchiWRKY43 1.6e-06 146_[4]_17
--------------------------------------------------------------------------------
--------------------------------------------------------------------------------
	Motif SYYRCTSA MEME-4 in BLOCKS format
--------------------------------------------------------------------------------
BL MOTIF SYYRCTSA width=8 seqs=40
LchiWRKY25 ( 198) SYYRCTHA 1
LchiWRKY7 ( 298) SYYKCTHA 1
LchiWRKY12 ( 221) GYYRCTHK 1
LchiWRKY40 ( 141) SYYRCTHK 1
LchiWRKY16 ( 236) AYYRCTMA 1
LchiWRKY28 ( 342) AYYRCTMA 1
LchiWRKY5 ( 357) AYYRCTMA 1
LchiWRKY17 ( 148) SYYRCTTA 1
LchiWRKY3 ( 150) SYYRCTHR 1
LchiWRKY21 ( 426) SYYKCTNA 1
LchiWRKY33 ( 549) SYYKCTNA 1
LchiWRKY22 ( 435) SYYKCTNA 1
LchiWRKY2 ( 193) AYYRCTVA 1
LchiWRKY6 ( 125) SYYRCTHQ 1
LchiWRKY32 ( 179) SYYRCTNS 1
LchiWRKY19 ( 163) SYYRCTSS 1
LchiWRKY38 ( 414) SYYRCTSL 1
LchiWRKY11 ( 203) AYYRCTVS 1
LchiWRKY1 ( 207) AYYRCTVS 1
LchiWRKY8 ( 341) SYYKCTNV 1
LchiWRKY39 ( 150) SYFRCTHK 1
LchiWRKY30 ( 53) GYYRCSSS 1
LchiWRKY29 ( 59) GYYRCSSS 1
LchiWRKY41 ( 107) GYYRCSSS 1
LchiWRKY23 ( 132) SYYKCTHP 1
LchiWRKY18 ( 77) GYYRCSTS 1
LchiWRKY20 ( 306) GYYKCSSM 1
LchiWRKY14 ( 296) GYYKCSSM 1
LchiWRKY15 ( 296) GYYKCSSM 1
LchiWRKY27 ( 312) GYYKCSSV 1
LchiWRKY36 ( 227) GYYKCSSL 1
LchiWRKY26 ( 259) GYYKCSSV 1
LchiWRKY9 ( 86) SYYRCTQD 1
LchiWRKY42 ( 77) SYFRCYHR 1
LchiWRKY34 ( 140) AYFRCSTT 1
LchiWRKY35 ( 130) AYFRCSTT 1
LchiWRKY24 ( 136) AYFKCSFA 1
LchiWRKY10 ( 128) NYYRCSNG 1
LchiWRKY44 ( 147) CTCRCSEL 1
LchiWRKY43 ( 147) CTCRCSEL 1
//
--------------------------------------------------------------------------------
--------------------------------------------------------------------------------
	Motif SYYRCTSA MEME-4 position-specific scoring matrix
--------------------------------------------------------------------------------
log-odds matrix: alength= 20 w= 8 n= 15619 bayes= 9.55058 E= 4.8e-138
183 147 -667 -684 -626 203 -658 -611 -705 -634 -600 -93 -610 -638 -663 186 -404 -470 -596 -654
-701 -653 -790 -830 -307 -720 -517 -659 -785 -617 -676 -704 -813 -739 -740 -786 -18 -678 -340 523
-674 143 -745 -744 209 -720 -380 -534 -690 -490 -546 -598 -776 -629 -644 -716 -653 -564 -199 501
-496 -592 -612 -455 -650 -571 -404 -535 248 -512 -507 -454 -662 -340 351 -576 -480 -528 -493 -512
-412 576 -584 -545 -487 -579 -540 -417 -588 -489 -460 -550 -648 -591 -546 -587 -443 -486 -510 -544
-315 -354 -509 -542 -454 -477 -491 -371 -470 -487 -396 -355 -575 -473 -485 162 338 -349 -431 -20
-218 -379 -258 -7 -36 -344 277 -288 -173 -304 132 150 -417 -66 -238 109 75 47 -319 -290
192 -392 -86 -176 -351 -128 -237 -318 49 43 130 -219 -158 -62 -10 66 -9 44 -323 -290
--------------------------------------------------------------------------------
--------------------------------------------------------------------------------
	Motif SYYRCTSA MEME-4 position-specific probability matrix
--------------------------------------------------------------------------------
letter-probability matrix: alength= 20 w= 8 nsites= 40 E= 4.8e-138
0.225000 0.050000 0.000000 0.000000 0.000000 0.275000 0.000000 0.000000 0.000000 0.000000 0.000000 0.025000 0.000000 0.000000 0.000000 0.425000 0.000000 0.000000 0.000000 0.000000
0.000000 0.000000 0.000000 0.000000 0.000000 0.000000 0.000000 0.000000 0.000000 0.000000 0.000000 0.000000 0.000000 0.000000 0.000000 0.000000 0.050000 0.000000 0.000000 0.950000
0.000000 0.050000 0.000000 0.000000 0.125000 0.000000 0.000000 0.000000 0.000000 0.000000 0.000000 0.000000 0.000000 0.000000 0.000000 0.000000 0.000000 0.000000 0.000000 0.825000
0.000000 0.000000 0.000000 0.000000 0.000000 0.000000 0.000000 0.000000 0.325000 0.000000 0.000000 0.000000 0.000000 0.000000 0.675000 0.000000 0.000000 0.000000 0.000000 0.000000
0.000000 1.000000 0.000000 0.000000 0.000000 0.000000 0.000000 0.000000 0.000000 0.000000 0.000000 0.000000 0.000000 0.000000 0.000000 0.000000 0.000000 0.000000 0.000000 0.000000
0.000000 0.000000 0.000000 0.000000 0.000000 0.000000 0.000000 0.000000 0.000000 0.000000 0.000000 0.000000 0.000000 0.000000 0.000000 0.400000 0.575000 0.000000 0.000000 0.025000
0.000000 0.000000 0.000000 0.050000 0.025000 0.000000 0.225000 0.000000 0.000000 0.000000 0.075000 0.150000 0.000000 0.025000 0.000000 0.275000 0.100000 0.075000 0.000000 0.000000
0.275000 0.000000 0.025000 0.000000 0.000000 0.025000 0.000000 0.000000 0.075000 0.100000 0.075000 0.000000 0.025000 0.025000 0.050000 0.200000 0.050000 0.075000 0.000000 0.000000
--------------------------------------------------------------------------------
--------------------------------------------------------------------------------
	Motif SYYRCTSA MEME-4 regular expression
--------------------------------------------------------------------------------
[SGA]YY[RK]C[TS][SH][AS]
--------------------------------------------------------------------------------
Time 46.63 secs.
********************************************************************************
********************************************************************************
MOTIF KKVREPRVAVQTRSEVDILD MEME-5	width = 20 sites = 22 llr = 771 E-value = 6.6e-123
********************************************************************************
--------------------------------------------------------------------------------
	Motif KKVREPRVAVQTRSEVDILD MEME-5 Description
--------------------------------------------------------------------------------
Simplified A 122::2::4::3:::2::::
pos.-specific C :::::::::::::1::::::
probability D ::::::::::::::::6::5
matrix E ::1:5:::::::::8:1::2
F :::::::4:4::::::::::
G :::::::::::::::::::1
H :::::::::::::::::2::
I ::1::::1:::::::::51:
K 42:23:::::::2:::::::
L :::::::::::::::::17:
M :11:::::::1::::::11:
N :::::::::::::::1:::1
P :1:::7::::::::1:2:::
Q ::::::::::5:::::::::
R 31:61:a:::3:4:::::::
S ::::::::2::::9::::::
T :2:1:::::::72::::1:1
V ::4::::536:::::5::::
W ::::::::::::::::::::
Y ::::::::::::::::::::
bits 7.0
6.3
5.6
4.9
Relative 4.2 *
Entropy 3.5 ** * *
(50.6 bits) 2.8 * *** *** ** * *
2.1 * ********* *******
1.4 ********************
0.7 ********************
0.0 --------------------
Multilevel KAVREPRVAVQTRSEVDILD
consensus RK K FVFRAK AP
sequence S
--------------------------------------------------------------------------------
--------------------------------------------------------------------------------
	Motif KKVREPRVAVQTRSEVDILD MEME-5 sites sorted by position p-value
--------------------------------------------------------------------------------
Sequence name Start P-value Site
------------- ----- --------- --------------------
LchiWRKY33 509 6.25e-23 TSAMEMSAAS RAVREPRVVVQTTSEVDILD DGYRWRKYGQ
LchiWRKY7 258 1.18e-21 NCLIESSLAS RAVREPRVVVQTDSEVDILD DGYRWRKYGQ
LchiWRKY23 304 1.18e-21 TSVMEMSGVT RAIREPRVVVQTTSEVDILD DGYRWRKYGQ
LchiWRKY6 85 5.19e-21 EERQGKKKGE KKVRKPRFAFQTRSHVDILD DGYRWRKYGQ
LchiWRKY22 395 7.07e-20 NGGIDVTAVG KPIREPRVVVQTLSEVDILD DGYRWRKYGQ
LchiWRKY4 147 2.00e-19 KVNKPRKKGE KKQREPRFAFMTKSEVDHLE DGYRWRKYGQ
LchiWRKY19 123 3.73e-19 KQSKPKKKNQ KREREPRFAFMTKSEVDHLE DGYRWRKYGQ
LchiWRKY8 301 8.61e-19 ENEGISASGS RTVREPRVVVQTTSDIDILD DGYRWRKYGQ
LchiWRKY9 46 1.22e-18 SIKMKKVKAR RKVREPRFCFKTMSEVDVLD DGYKWRKYGQ
LchiWRKY21 386 5.74e-18 VGVTESVNSH RAVTEPRIIVQTTSEVDLLD DGYRWRKYGQ
LchiWRKY17 108 7.89e-18 KQSKPKNKKR KMEKEPRFAFVTKSEVDHLE DGYRWRKYGQ
LchiWRKY32 139 5.88e-17 KPIKGRKKGQ KRSRLPRFAFMTKSEVDHLE DGYRWRKYGQ
LchiWRKY44 79 8.60e-17 KGKVVVGRTK KKATRPRFAFQTRSPNDILD DGYRWRKYGQ
LchiWRKY43 79 8.60e-17 KGKVVVGRTK KKATRPRFAFQTRSPNDILD DGYRWRKYGQ
LchiWRKY28 302 2.48e-14 SPKNVEQSTE ATMRKARVSVRARSEAPMIT DGCQWRKYGQ
LchiWRKY5 317 2.48e-14 PSKNADQSTE ATMRKARVSVRARSEAPMIT DGCQWRKYGQ
LchiWRKY1 167 1.02e-13 RSGEDEASQQ AHVKKARVSVRARCEAPTMN DGCQWRKYGQ
LchiWRKY38 374 1.10e-13 DQANEGGKPV QAAHEPRVVVQTSTESEILG DGFRWRKYGQ
LchiWRKY16 196 6.81e-13 QPKTDDQSLE FPCRKARVSVRARSEAPLIS DGCQWRKYGQ
LchiWRKY10 88 1.53e-12 SIEIGDQKNI TMDVGVRIAFRTKSELEILD DGFKWRKYGK
LchiWRKY25 332 2.27e-12 ALTPCSTPSS KTVKEPKVVVQAASEPGSMG DGYRWRKYGQ
LchiWRKY11 163 2.76e-12 RSGDDEVSQQ ILAKKTRVSVRARCEAPTMN DGCQWRKYGQ
--------------------------------------------------------------------------------
--------------------------------------------------------------------------------
	Motif KKVREPRVAVQTRSEVDILD MEME-5 block diagrams
--------------------------------------------------------------------------------
SEQUENCE NAME POSITION P-VALUE MOTIF DIAGRAM
------------- ---------------- -------------
LchiWRKY33 6.3e-23 508_[5]_204
LchiWRKY7 1.2e-21 257_[5]_253
LchiWRKY23 1.2e-21 303_[5]_33
LchiWRKY6 5.2e-21 84_[5]_78
LchiWRKY22 7.1e-20 394_[5]_212
LchiWRKY4 2e-19 146_[5]_111
LchiWRKY19 3.7e-19 122_[5]_147
LchiWRKY8 8.6e-19 300_[5]_165
LchiWRKY9 1.2e-18 45_[5]_79
LchiWRKY21 5.7e-18 385_[5]_118
LchiWRKY17 7.9e-18 107_[5]_148
LchiWRKY32 5.9e-17 138_[5]_141
LchiWRKY44 8.6e-17 78_[5]_73
LchiWRKY43 8.6e-17 78_[5]_73
LchiWRKY28 2.5e-14 301_[5]_255
LchiWRKY5 2.5e-14 316_[5]_260
LchiWRKY1 1e-13 166_[5]_353
LchiWRKY38 1.1e-13 373_[5]_82
LchiWRKY16 6.8e-13 195_[5]_249
LchiWRKY10 1.5e-12 87_[5]_94
LchiWRKY25 2.3e-12 331_[5]_166
LchiWRKY11 2.8e-12 162_[5]_103
--------------------------------------------------------------------------------
--------------------------------------------------------------------------------
	Motif KKVREPRVAVQTRSEVDILD MEME-5 in BLOCKS format
--------------------------------------------------------------------------------
BL MOTIF KKVREPRVAVQTRSEVDILD width=20 seqs=22
LchiWRKY33 ( 509) RAVREPRVVVQTTSEVDILD 1
LchiWRKY7 ( 258) RAVREPRVVVQTDSEVDILD 1
LchiWRKY23 ( 304) RAIREPRVVVQTTSEVDILD 1
LchiWRKY6 ( 85) KKVRKPRFAFQTRSHVDILD 1
LchiWRKY22 ( 395) KPIREPRVVVQTLSEVDILD 1
LchiWRKY4 ( 147) KKQREPRFAFMTKSEVDHLE 1
LchiWRKY19 ( 123) KREREPRFAFMTKSEVDHLE 1
LchiWRKY8 ( 301) RTVREPRVVVQTTSDIDILD 1
LchiWRKY9 ( 46) RKVREPRFCFKTMSEVDVLD 1
LchiWRKY21 ( 386) RAVTEPRIIVQTTSEVDLLD 1
LchiWRKY17 ( 108) KMEKEPRFAFVTKSEVDHLE 1
LchiWRKY32 ( 139) KRSRLPRFAFMTKSEVDHLE 1
LchiWRKY44 ( 79) KKATRPRFAFQTRSPNDILD 1
LchiWRKY43 ( 79) KKATRPRFAFQTRSPNDILD 1
LchiWRKY28 ( 302) ATMRKARVSVRARSEAPMIT 1
LchiWRKY5 ( 317) ATMRKARVSVRARSEAPMIT 1
LchiWRKY1 ( 167) AHVKKARVSVRARCEAPTMN 1
LchiWRKY38 ( 374) QAAHEPRVVVQTSTESEILG 1
LchiWRKY16 ( 196) FPCRKARVSVRARSEAPLIS 1
LchiWRKY10 ( 88) TMDVGVRIAFRTKSELEILD 1
LchiWRKY25 ( 332) KTVKEPKVVVQAASEPGSMG 1
LchiWRKY11 ( 163) ILAKKTRVSVRARCEAPTMN 1
//
--------------------------------------------------------------------------------
--------------------------------------------------------------------------------
	Motif KKVREPRVAVQTRSEVDILD MEME-5 position-specific scoring matrix
--------------------------------------------------------------------------------
log-odds matrix: alength= 20 w= 20 n= 15091 bayes= 8.57018 E= 6.6e-123
95 -402 -308 -217 37 -365 -238 12 268 -322 -307 -247 -443 -1 212 -335 -27 -311 -323 -310
158 -333 -203 -130 -295 -287 57 -251 180 -56 147 -171 -1 -144 62 -247 144 -236 -266 -236
117 96 -65 19 -187 -348 -279 124 -264 -140 141 -294 -413 -47 -293 -143 -183 291 -217 -224
-375 -472 -489 -337 -532 -459 60 -415 173 -395 -390 -337 -545 -227 327 -457 111 -28 -375 -397
-334 -488 -319 300 -514 -63 -293 -411 221 -62 -385 -318 -514 -218 82 -427 -343 -395 -392 -394
103 -352 -372 -343 -384 -366 -364 -345 -324 -341 -382 -377 329 -341 -360 -331 -64 -57 -399 -422
-341 -286 -456 -452 -431 -414 -230 -356 -85 -367 -393 -337 -432 -276 398 -446 -379 -442 -227 -377
-413 -376 -725 -687 344 -687 -704 151 -680 -237 -306 -660 -736 -707 -721 -704 -421 338 -518 -469
248 126 -564 -519 -346 -345 -485 41 -509 -295 -304 -464 -527 -495 -499 88 -294 254 -374 -395
-458 -428 -721 -708 366 -651 -521 -136 -686 -267 -337 -639 -726 -667 -681 -683 -478 349 -337 -239
-374 -481 -487 -332 -530 -460 -288 -413 42 -393 218 -336 -549 310 221 -455 -360 -24 -382 -396
207 -306 -601 -608 -538 -350 -575 -490 -601 -543 -502 -480 -542 -554 -572 -328 363 -387 -505 -566
-22 -339 -21 -124 -301 -283 -180 -265 180 -59 55 -165 -355 -139 235 -105 144 -246 -268 -236
-172 164 -404 -445 -370 -332 -402 -368 -368 -398 -360 -249 -436 -417 -371 277 59 -365 -346 -361
-338 -632 -31 375 -601 -459 0 -478 -328 -506 -492 -362 -43 -266 -458 -482 -417 -448 -545 -525
111 -182 -399 -349 -203 -375 -315 73 -342 -53 -164 3 -150 -364 -332 -187 -177 349 -243 -268
-330 -533 339 88 -553 -56 -333 -513 -309 -517 -513 -180 138 -285 -426 -372 -356 -471 -521 -448
-192 -202 -462 -385 -160 -370 237 337 -354 61 165 -351 -450 -356 -355 -133 61 45 -195 -202
-446 -413 -670 -584 -193 -634 -528 171 -563 342 217 -600 -616 -501 -530 -637 -448 -227 -322 -379
-360 -482 308 147 -515 42 -287 -551 -322 -552 -560 107 -505 -340 -415 -115 60 -528 -493 -406
--------------------------------------------------------------------------------
--------------------------------------------------------------------------------
	Motif KKVREPRVAVQTRSEVDILD MEME-5 position-specific probability matrix
--------------------------------------------------------------------------------
letter-probability matrix: alength= 20 w= 20 nsites= 22 E= 6.6e-123
0.136364 0.000000 0.000000 0.000000 0.045455 0.000000 0.000000 0.045455 0.409091 0.000000 0.000000 0.000000 0.000000 0.045455 0.272727 0.000000 0.045455 0.000000 0.000000 0.000000
0.227273 0.000000 0.000000 0.000000 0.000000 0.000000 0.045455 0.000000 0.227273 0.045455 0.090909 0.000000 0.090909 0.000000 0.090909 0.000000 0.181818 0.000000 0.000000 0.000000
0.181818 0.045455 0.045455 0.090909 0.000000 0.000000 0.000000 0.090909 0.000000 0.000000 0.090909 0.000000 0.000000 0.045455 0.000000 0.045455 0.000000 0.363636 0.000000 0.000000
0.000000 0.000000 0.000000 0.000000 0.000000 0.000000 0.045455 0.000000 0.181818 0.000000 0.000000 0.000000 0.000000 0.000000 0.590909 0.000000 0.136364 0.045455 0.000000 0.000000
0.000000 0.000000 0.000000 0.545455 0.000000 0.045455 0.000000 0.000000 0.272727 0.045455 0.000000 0.000000 0.000000 0.000000 0.090909 0.000000 0.000000 0.000000 0.000000 0.000000
0.181818 0.000000 0.000000 0.000000 0.000000 0.000000 0.000000 0.000000 0.000000 0.000000 0.000000 0.000000 0.727273 0.000000 0.000000 0.000000 0.045455 0.045455 0.000000 0.000000
0.000000 0.000000 0.000000 0.000000 0.000000 0.000000 0.000000 0.000000 0.045455 0.000000 0.000000 0.000000 0.000000 0.000000 0.954545 0.000000 0.000000 0.000000 0.000000 0.000000
0.000000 0.000000 0.000000 0.000000 0.363636 0.000000 0.000000 0.090909 0.000000 0.000000 0.000000 0.000000 0.000000 0.000000 0.000000 0.000000 0.000000 0.545455 0.000000 0.000000
0.363636 0.045455 0.000000 0.000000 0.000000 0.000000 0.000000 0.045455 0.000000 0.000000 0.000000 0.000000 0.000000 0.000000 0.000000 0.227273 0.000000 0.318182 0.000000 0.000000
0.000000 0.000000 0.000000 0.000000 0.409091 0.000000 0.000000 0.000000 0.000000 0.000000 0.000000 0.000000 0.000000 0.000000 0.000000 0.000000 0.000000 0.590909 0.000000 0.000000
0.000000 0.000000 0.000000 0.000000 0.000000 0.000000 0.000000 0.000000 0.045455 0.000000 0.136364 0.000000 0.000000 0.500000 0.272727 0.000000 0.000000 0.045455 0.000000 0.000000
0.272727 0.000000 0.000000 0.000000 0.000000 0.000000 0.000000 0.000000 0.000000 0.000000 0.000000 0.000000 0.000000 0.000000 0.000000 0.000000 0.727273 0.000000 0.000000 0.000000
0.045455 0.000000 0.045455 0.000000 0.000000 0.000000 0.000000 0.000000 0.227273 0.045455 0.045455 0.000000 0.000000 0.000000 0.363636 0.045455 0.181818 0.000000 0.000000 0.000000
0.000000 0.090909 0.000000 0.000000 0.000000 0.000000 0.000000 0.000000 0.000000 0.000000 0.000000 0.000000 0.000000 0.000000 0.000000 0.863636 0.045455 0.000000 0.000000 0.000000
0.000000 0.000000 0.045455 0.818182 0.000000 0.000000 0.045455 0.000000 0.000000 0.000000 0.000000 0.000000 0.090909 0.000000 0.000000 0.000000 0.000000 0.000000 0.000000 0.000000
0.227273 0.000000 0.000000 0.000000 0.000000 0.000000 0.000000 0.045455 0.000000 0.045455 0.000000 0.090909 0.045455 0.000000 0.000000 0.045455 0.000000 0.500000 0.000000 0.000000
0.000000 0.000000 0.636364 0.090909 0.000000 0.045455 0.000000 0.000000 0.000000 0.000000 0.000000 0.000000 0.227273 0.000000 0.000000 0.000000 0.000000 0.000000 0.000000 0.000000
0.000000 0.000000 0.000000 0.000000 0.000000 0.000000 0.181818 0.454545 0.000000 0.090909 0.090909 0.000000 0.000000 0.000000 0.000000 0.045455 0.090909 0.045455 0.000000 0.000000
0.000000 0.000000 0.000000 0.000000 0.000000 0.000000 0.000000 0.136364 0.000000 0.727273 0.136364 0.000000 0.000000 0.000000 0.000000 0.000000 0.000000 0.000000 0.000000 0.000000
0.000000 0.000000 0.500000 0.181818 0.000000 0.090909 0.000000 0.000000 0.000000 0.000000 0.000000 0.090909 0.000000 0.000000 0.000000 0.045455 0.090909 0.000000 0.000000 0.000000
--------------------------------------------------------------------------------
--------------------------------------------------------------------------------
	Motif KKVREPRVAVQTRSEVDILD MEME-5 regular expression
--------------------------------------------------------------------------------
[KR][AK]VR[EK]PR[VF][AVS][VF][QR][TA][RK]SE[VA][DP]ILD
--------------------------------------------------------------------------------
Time 57.28 secs.
********************************************************************************
********************************************************************************
MOTIF DGYNWRKYGQKQVKGSEYPR MEME-6	width = 20 sites = 8 llr = 459 E-value = 4.0e-095
********************************************************************************
--------------------------------------------------------------------------------
	Motif DGYNWRKYGQKQVKGSEYPR MEME-6 Description
--------------------------------------------------------------------------------
Simplified A ::::::::::::::::::::
pos.-specific C ::::::::::::::::::::
probability D a:::::::::::::::1:::
matrix E ::::::::::::::::9:::
F :::::::::::::::::4::
G :a::::::a:::::a:::::
H :::::::::::1::::::::
I ::::::::::::::::::::
K ::::::a:::a::a::::::
L :::::::::::1::::::::
M ::::::::::::::::::::
N :::a:::::::::::1:1::
P ::::::::::::::::::9:
Q :::::::::a:8::::::::
R :::::a:::::::::::::a
S :::::::::::::::9:11:
T ::::::::::::::::::::
V ::::::::::::a:::::::
W ::::a:::::::::::::::
Y ::a::::a:::::::::4::
bits 7.0 *
6.3 *
5.6 * * *
4.9 * * *
Relative 4.2 *********** *** *
Entropy 3.5 *************** * *
(82.7 bits) 2.8 ********************
2.1 ********************
1.4 ********************
0.7 ********************
0.0 --------------------
Multilevel DGYNWRKYGQKQVKGSEFPR
consensus Y
sequence
--------------------------------------------------------------------------------
--------------------------------------------------------------------------------
	Motif DGYNWRKYGQKQVKGSEYPR MEME-6 sites sorted by position p-value
--------------------------------------------------------------------------------
Sequence name Start P-value Site
------------- ----- --------- --------------------
LchiWRKY21 223 4.31e-27 PSLTVDKPAD DGYNWRKYGQKQVKGSEYPR SYYKCTHPSC
LchiWRKY7 61 4.31e-27 PVMGMGRPSE DGYNWRKYGQKQVKGSEYPR SYYKCTHPNC
LchiWRKY23 112 4.31e-27 PSMVVSGPSE DGYNWRKYGQKQVKGSEYPR SYYKCTHPNC
LchiWRKY33 316 9.59e-27 PSMVISAPSD DGYNWRKYGQKQVKGSEFPR SYYKCTHLNC
LchiWRKY8 152 3.34e-26 QPFREQRRSD DGYNWRKYGQKQVKGSENPR SYYKCTFPNC
LchiWRKY38 194 6.73e-26 PTSSGDRPSY DGYNWRKYGQKHVKGSEFPR SYYKCTNPNC
LchiWRKY22 232 4.44e-25 PLVTNEKSSE DGYNWRKYGQKLVKGSEFPR SYYKCTHPNC
LchiWRKY25 178 7.28e-22 SPNNVNTRSG DGYNWRKYGQKQVKGNDSSR SYYRCTHANC
--------------------------------------------------------------------------------
--------------------------------------------------------------------------------
	Motif DGYNWRKYGQKQVKGSEYPR MEME-6 block diagrams
--------------------------------------------------------------------------------
SEQUENCE NAME POSITION P-VALUE MOTIF DIAGRAM
------------- ---------------- -------------
LchiWRKY21 4.3e-27 222_[6]_281
LchiWRKY7 4.3e-27 60_[6]_450
LchiWRKY23 4.3e-27 111_[6]_225
LchiWRKY33 9.6e-27 315_[6]_397
LchiWRKY8 3.3e-26 151_[6]_314
LchiWRKY38 6.7e-26 193_[6]_262
LchiWRKY22 4.4e-25 231_[6]_375
LchiWRKY25 7.3e-22 177_[6]_320
--------------------------------------------------------------------------------
--------------------------------------------------------------------------------
	Motif DGYNWRKYGQKQVKGSEYPR MEME-6 in BLOCKS format
--------------------------------------------------------------------------------
BL MOTIF DGYNWRKYGQKQVKGSEYPR width=20 seqs=8
LchiWRKY21 ( 223) DGYNWRKYGQKQVKGSEYPR 1
LchiWRKY7 ( 61) DGYNWRKYGQKQVKGSEYPR 1
LchiWRKY23 ( 112) DGYNWRKYGQKQVKGSEYPR 1
LchiWRKY33 ( 316) DGYNWRKYGQKQVKGSEFPR 1
LchiWRKY8 ( 152) DGYNWRKYGQKQVKGSENPR 1
LchiWRKY38 ( 194) DGYNWRKYGQKHVKGSEFPR 1
LchiWRKY22 ( 232) DGYNWRKYGQKLVKGSEFPR 1
LchiWRKY25 ( 178) DGYNWRKYGQKQVKGNDSSR 1
//
--------------------------------------------------------------------------------
--------------------------------------------------------------------------------
	Motif DGYNWRKYGQKQVKGSEYPR MEME-6 position-specific scoring matrix
--------------------------------------------------------------------------------
log-odds matrix: alength= 20 w= 20 n= 15091 bayes= 11.6179 E= 4.0e-095
-319 -372 400 -115 -384 -370 -293 -362 -391 -405 -405 -106 -520 -384 -404 -402 -378 -363 -322 -340
-218 -355 -305 -367 -427 381 -372 -420 -351 -468 -422 -271 -477 -428 -358 -352 -378 -391 -314 -385
-490 -428 -546 -573 -76 -500 -280 -415 -534 -378 -434 -473 -581 -507 -501 -564 -504 -439 -121 524
-356 -328 -233 -406 -345 -350 -138 -287 -325 -385 -365 422 -456 -316 -369 -269 -268 -352 -262 -317
-384 -328 -419 -419 -96 -414 -376 -345 -400 -220 -304 -393 -510 -397 -372 -483 -396 -325 685 -120
-337 -282 -448 -446 -423 -404 -229 -354 -136 -363 -391 -334 -427 -275 399 -442 -375 -437 -224 -369
-337 -356 -473 -421 -483 -452 -383 -342 398 -427 -398 -353 -503 -400 -63 -497 -374 -422 -327 -420
-490 -428 -546 -573 -76 -500 -280 -415 -534 -378 -434 -473 -581 -507 -501 -564 -504 -439 -121 524
-218 -355 -305 -367 -427 381 -372 -420 -351 -468 -422 -271 -477 -428 -358 -352 -378 -391 -314 -385
-280 -334 -391 -163 -393 -431 -86 -341 -303 -273 -220 -284 -416 407 -259 -398 -329 -354 -253 -371
-337 -356 -473 -421 -483 -452 -383 -342 398 -427 -398 -353 -503 -400 -63 -497 -374 -422 -327 -420
-230 -289 -351 -107 -352 -407 32 -288 -254 -132 -162 -232 -370 394 -206 -349 -279 -302 -206 -332
-161 -217 -434 -406 -277 -422 -389 22 -411 -188 -236 -425 -460 -447 -396 -442 -225 408 -347 -379
-337 -356 -473 -421 -483 -452 -383 -342 398 -427 -398 -353 -503 -400 -63 -497 -374 -422 -327 -420
-218 -355 -305 -367 -427 381 -372 -420 -351 -468 -422 -271 -477 -428 -358 -352 -378 -391 -314 -385
-144 -182 -237 -315 -304 -266 -288 -308 -268 -336 -301 35 -374 -319 -290 268 68 -325 -281 -280
-436 -548 -145 396 -553 -498 -458 -463 -483 -551 -540 -407 -643 -366 -535 -573 -496 -494 -483 -527
-157 -177 -273 -245 298 -307 -2 -148 -244 -145 -163 15 -350 -272 -246 -88 -228 -162 32 414
-125 -290 -297 -270 -313 -300 -291 -276 -251 -271 -313 -302 341 -269 -288 -77 -222 -253 -327 -349
-337 -282 -448 -446 -423 -404 -229 -354 -136 -363 -391 -334 -427 -275 399 -442 -375 -437 -224 -369
--------------------------------------------------------------------------------
--------------------------------------------------------------------------------
	Motif DGYNWRKYGQKQVKGSEYPR MEME-6 position-specific probability matrix
--------------------------------------------------------------------------------
letter-probability matrix: alength= 20 w= 20 nsites= 8 E= 4.0e-095
0.000000 0.000000 1.000000 0.000000 0.000000 0.000000 0.000000 0.000000 0.000000 0.000000 0.000000 0.000000 0.000000 0.000000 0.000000 0.000000 0.000000 0.000000 0.000000 0.000000
0.000000 0.000000 0.000000 0.000000 0.000000 1.000000 0.000000 0.000000 0.000000 0.000000 0.000000 0.000000 0.000000 0.000000 0.000000 0.000000 0.000000 0.000000 0.000000 0.000000
0.000000 0.000000 0.000000 0.000000 0.000000 0.000000 0.000000 0.000000 0.000000 0.000000 0.000000 0.000000 0.000000 0.000000 0.000000 0.000000 0.000000 0.000000 0.000000 1.000000
0.000000 0.000000 0.000000 0.000000 0.000000 0.000000 0.000000 0.000000 0.000000 0.000000 0.000000 1.000000 0.000000 0.000000 0.000000 0.000000 0.000000 0.000000 0.000000 0.000000
0.000000 0.000000 0.000000 0.000000 0.000000 0.000000 0.000000 0.000000 0.000000 0.000000 0.000000 0.000000 0.000000 0.000000 0.000000 0.000000 0.000000 0.000000 1.000000 0.000000
0.000000 0.000000 0.000000 0.000000 0.000000 0.000000 0.000000 0.000000 0.000000 0.000000 0.000000 0.000000 0.000000 0.000000 1.000000 0.000000 0.000000 0.000000 0.000000 0.000000
0.000000 0.000000 0.000000 0.000000 0.000000 0.000000 0.000000 0.000000 1.000000 0.000000 0.000000 0.000000 0.000000 0.000000 0.000000 0.000000 0.000000 0.000000 0.000000 0.000000
0.000000 0.000000 0.000000 0.000000 0.000000 0.000000 0.000000 0.000000 0.000000 0.000000 0.000000 0.000000 0.000000 0.000000 0.000000 0.000000 0.000000 0.000000 0.000000 1.000000
0.000000 0.000000 0.000000 0.000000 0.000000 1.000000 0.000000 0.000000 0.000000 0.000000 0.000000 0.000000 0.000000 0.000000 0.000000 0.000000 0.000000 0.000000 0.000000 0.000000
0.000000 0.000000 0.000000 0.000000 0.000000 0.000000 0.000000 0.000000 0.000000 0.000000 0.000000 0.000000 0.000000 1.000000 0.000000 0.000000 0.000000 0.000000 0.000000 0.000000
0.000000 0.000000 0.000000 0.000000 0.000000 0.000000 0.000000 0.000000 1.000000 0.000000 0.000000 0.000000 0.000000 0.000000 0.000000 0.000000 0.000000 0.000000 0.000000 0.000000
0.000000 0.000000 0.000000 0.000000 0.000000 0.000000 0.125000 0.000000 0.000000 0.125000 0.000000 0.000000 0.000000 0.750000 0.000000 0.000000 0.000000 0.000000 0.000000 0.000000
0.000000 0.000000 0.000000 0.000000 0.000000 0.000000 0.000000 0.000000 0.000000 0.000000 0.000000 0.000000 0.000000 0.000000 0.000000 0.000000 0.000000 1.000000 0.000000 0.000000
0.000000 0.000000 0.000000 0.000000 0.000000 0.000000 0.000000 0.000000 1.000000 0.000000 0.000000 0.000000 0.000000 0.000000 0.000000 0.000000 0.000000 0.000000 0.000000 0.000000
0.000000 0.000000 0.000000 0.000000 0.000000 1.000000 0.000000 0.000000 0.000000 0.000000 0.000000 0.000000 0.000000 0.000000 0.000000 0.000000 0.000000 0.000000 0.000000 0.000000
0.000000 0.000000 0.000000 0.000000 0.000000 0.000000 0.000000 0.000000 0.000000 0.000000 0.000000 0.125000 0.000000 0.000000 0.000000 0.875000 0.000000 0.000000 0.000000 0.000000
0.000000 0.000000 0.125000 0.875000 0.000000 0.000000 0.000000 0.000000 0.000000 0.000000 0.000000 0.000000 0.000000 0.000000 0.000000 0.000000 0.000000 0.000000 0.000000 0.000000
0.000000 0.000000 0.000000 0.000000 0.375000 0.000000 0.000000 0.000000 0.000000 0.000000 0.000000 0.125000 0.000000 0.000000 0.000000 0.125000 0.000000 0.000000 0.000000 0.375000
0.000000 0.000000 0.000000 0.000000 0.000000 0.000000 0.000000 0.000000 0.000000 0.000000 0.000000 0.000000 0.875000 0.000000 0.000000 0.125000 0.000000 0.000000 0.000000 0.000000
0.000000 0.000000 0.000000 0.000000 0.000000 0.000000 0.000000 0.000000 0.000000 0.000000 0.000000 0.000000 0.000000 0.000000 1.000000 0.000000 0.000000 0.000000 0.000000 0.000000
--------------------------------------------------------------------------------
--------------------------------------------------------------------------------
	Motif DGYNWRKYGQKQVKGSEYPR MEME-6 regular expression
--------------------------------------------------------------------------------
DGYNWRKYGQKQVKGSE[FY]PR
--------------------------------------------------------------------------------
Time 67.52 secs.
********************************************************************************
********************************************************************************
MOTIF DGQITEIIYKGFHNHPKPQP MEME-7	width = 20 sites = 10 llr = 451 E-value = 2.6e-065
********************************************************************************
--------------------------------------------------------------------------------
	Motif DGQITEIIYKGFHNHPKPQP MEME-7 Description
--------------------------------------------------------------------------------
Simplified A ::::2:::::32::::::::
pos.-specific C ::::::::::::::::::::
probability D 8::::1:3:::::1:1::::
matrix E 1::::6:::::1::::::::
F :::::::::::3::::::::
G :a::::::3:7::::31:::
H ::2:::::::::a:7:::::
I :::5::75::::::3:::::
K :::::::::a::::::5::1
L ::::::3::::::3::::::
M ::::::::::::::::::::
N 1::::::::::::6::::::
P :::::::::::::::61a14
Q ::5::::::::2::::::9:
R ::::::::::::::::1:::
S ::3::3::::::::::2::4
T ::::8::::::2:::::::1
V :::5:::2::::::::::::
W ::::::::::::::::::::
Y ::::::::7:::::::::::
bits 7.0
6.3
5.6
4.9 *
Relative 4.2 * ** * *
Entropy 3.5 ** ** * ** * * **
(65.0 bits) 2.8 *********** **** **
2.1 ********************
1.4 ********************
0.7 ********************
0.0 --------------------
Multilevel DGQITEIIYKGFHNHPKPQP
consensus SVASLDG AA LIGS S
sequence H V Q
T
--------------------------------------------------------------------------------
--------------------------------------------------------------------------------
	Motif DGQITEIIYKGFHNHPKPQP MEME-7 sites sorted by position p-value
--------------------------------------------------------------------------------
Sequence name Start P-value Site
------------- ----- --------- --------------------
LchiWRKY7 101 4.79e-26 QVKKKVERSH DGQITEIIYKGAHNHPKPQP SRRSAIGSAF
LchiWRKY21 263 1.83e-24 PVKKKVERSL DGQVTEIIYKGQHNHPRPQP NKRSKEGPSG
LchiWRKY8 192 4.69e-24 PTKKKVERSV DGQITEIVYKGTHNHPKPQS TRRTSGSASQ
LchiWRKY38 234 2.71e-23 PVKKKVERSL DGQIAEIVYKGEHNHPKPQP QKRVSSGTQG
LchiWRKY22 272 2.13e-22 QVKKQLERSY DGQITDIIYKGTHDHPKPQS GRRLMVGPIV
LchiWRKY33 356 1.54e-20 QVKKKVERSQ EGHITEIIYKGAHNHPKPPP NRRLVVGSSH
LchiWRKY25 218 1.39e-19 PVKKKVERCS NGHVTEIIYKGQHNHDPPQK VKCPKESGGQ
LchiWRKY14 197 3.71e-17 ARSFMSSLSM DGSVTSLDGKAFHLIGSPQS LSDQNLHQPS
LchiWRKY15 197 3.71e-17 ARSFMSSLSM DGSVTSLDGKAFHLIGSPQS LSDQNLHQPS
LchiWRKY20 207 3.07e-16 TRSFVSSLSM DGSVASLDGKAFHLIGGPQT SSDRNPNQPP
--------------------------------------------------------------------------------
--------------------------------------------------------------------------------
	Motif DGQITEIIYKGFHNHPKPQP MEME-7 block diagrams
--------------------------------------------------------------------------------
SEQUENCE NAME POSITION P-VALUE MOTIF DIAGRAM
------------- ---------------- -------------
LchiWRKY7 4.8e-26 100_[7]_410
LchiWRKY21 1.8e-24 262_[7]_241
LchiWRKY8 4.7e-24 191_[7]_274
LchiWRKY38 2.7e-23 233_[7]_222
LchiWRKY22 2.1e-22 271_[7]_335
LchiWRKY33 1.5e-20 355_[7]_357
LchiWRKY25 1.4e-19 217_[7]_280
LchiWRKY14 3.7e-17 196_[7]_127
LchiWRKY15 3.7e-17 196_[7]_127
LchiWRKY20 3.1e-16 206_[7]_126
--------------------------------------------------------------------------------
--------------------------------------------------------------------------------
	Motif DGQITEIIYKGFHNHPKPQP MEME-7 in BLOCKS format
--------------------------------------------------------------------------------
BL MOTIF DGQITEIIYKGFHNHPKPQP width=20 seqs=10
LchiWRKY7 ( 101) DGQITEIIYKGAHNHPKPQP 1
LchiWRKY21 ( 263) DGQVTEIIYKGQHNHPRPQP 1
LchiWRKY8 ( 192) DGQITEIVYKGTHNHPKPQS 1
LchiWRKY38 ( 234) DGQIAEIVYKGEHNHPKPQP 1
LchiWRKY22 ( 272) DGQITDIIYKGTHDHPKPQS 1
LchiWRKY33 ( 356) EGHITEIIYKGAHNHPKPPP 1
LchiWRKY25 ( 218) NGHVTEIIYKGQHNHDPPQK 1
LchiWRKY14 ( 197) DGSVTSLDGKAFHLIGSPQS 1
LchiWRKY15 ( 197) DGSVTSLDGKAFHLIGSPQS 1
LchiWRKY20 ( 207) DGSVASLDGKAFHLIGGPQT 1
//
--------------------------------------------------------------------------------
--------------------------------------------------------------------------------
	Motif DGQITEIIYKGFHNHPKPQP MEME-7 position-specific scoring matrix
--------------------------------------------------------------------------------
log-odds matrix: alength= 20 w= 20 n= 15091 bayes= 10.8102 E= 2.6e-065
-298 -357 393 -49 -367 -356 -273 -341 -371 -386 -383 -34 -509 -363 -386 -382 -358 -342 -307 -322
-242 -377 -328 -391 -449 382 -395 -443 -375 -490 -445 -295 -498 -451 -381 -376 -401 -415 -336 -408
-197 -316 -165 -147 -327 -257 229 -323 -124 -301 -272 -111 -386 318 -170 86 -222 -306 -271 -252
-298 -272 -564 -538 -283 -553 -584 367 -520 -129 -198 -511 -608 -568 -567 -557 -304 313 -433 -395
141 -203 -421 -436 -377 -276 -404 -281 -388 -378 -309 -279 -433 -379 -392 -165 368 -234 -347 -406
-210 -531 100 316 -499 -313 -285 -388 -188 -390 -376 -189 -392 -145 -321 101 -276 -336 -462 -396
-327 -312 -520 -498 -165 -523 -488 406 -463 184 -88 -468 -569 -473 -490 -516 -321 30 -285 -305
-279 -260 202 -468 -266 -511 -518 364 -479 -130 -190 -470 -579 -512 -520 -510 -287 212 -387 -359
-409 -427 -508 -564 -133 210 -327 -460 -536 -428 -477 -442 -590 -522 -520 -513 -477 -463 -172 475
-345 -363 -481 -431 -490 -459 -391 -349 398 -434 -406 -361 -510 -410 -70 -505 -381 -430 -333 -428
161 -258 -341 -393 -425 347 -396 -410 -384 -452 -408 -293 -449 -427 -384 -279 -286 -330 -339 -405
126 -237 -122 76 259 -212 -122 -145 -47 -167 -150 -102 -288 150 -112 -174 138 -136 -186 -152
-502 -450 -456 -509 -370 -489 508 -535 -537 -468 -473 -320 -564 -315 -399 -522 -469 -514 -333 -228
-270 -359 80 -197 -366 -221 -180 -353 -230 165 -395 356 -416 -255 -311 -236 -236 -367 -340 -291
-370 -361 -435 -454 -189 -455 452 275 -406 -235 -284 -308 -541 -310 -358 -464 -378 -222 -220 -118
-166 -322 28 -259 -355 145 -288 -327 -271 -322 -360 -207 307 -288 -319 -278 -247 -301 -362 -364
-157 -314 -190 -121 -306 18 -151 -254 286 -249 -230 -138 -8 -107 85 39 -169 -238 -242 -224
-281 -419 -432 -418 -441 -421 -422 -422 -399 -411 -461 -445 365 -415 -427 -418 -371 -402 -422 -465
-246 -304 -363 -126 -371 -415 -48 -308 -272 -239 -182 -250 -150 398 -225 -364 -296 -320 -224 -350
-129 -275 -231 -211 -315 -269 -244 -278 26 -280 -292 -197 262 -222 -226 115 37 -253 -307 -303
--------------------------------------------------------------------------------
--------------------------------------------------------------------------------
	Motif DGQITEIIYKGFHNHPKPQP MEME-7 position-specific probability matrix
--------------------------------------------------------------------------------
letter-probability matrix: alength= 20 w= 20 nsites= 10 E= 2.6e-065
0.000000 0.000000 0.800000 0.100000 0.000000 0.000000 0.000000 0.000000 0.000000 0.000000 0.000000 0.100000 0.000000 0.000000 0.000000 0.000000 0.000000 0.000000 0.000000 0.000000
0.000000 0.000000 0.000000 0.000000 0.000000 1.000000 0.000000 0.000000 0.000000 0.000000 0.000000 0.000000 0.000000 0.000000 0.000000 0.000000 0.000000 0.000000 0.000000 0.000000
0.000000 0.000000 0.000000 0.000000 0.000000 0.000000 0.200000 0.000000 0.000000 0.000000 0.000000 0.000000 0.000000 0.500000 0.000000 0.300000 0.000000 0.000000 0.000000 0.000000
0.000000 0.000000 0.000000 0.000000 0.000000 0.000000 0.000000 0.500000 0.000000 0.000000 0.000000 0.000000 0.000000 0.000000 0.000000 0.000000 0.000000 0.500000 0.000000 0.000000
0.200000 0.000000 0.000000 0.000000 0.000000 0.000000 0.000000 0.000000 0.000000 0.000000 0.000000 0.000000 0.000000 0.000000 0.000000 0.000000 0.800000 0.000000 0.000000 0.000000
0.000000 0.000000 0.100000 0.600000 0.000000 0.000000 0.000000 0.000000 0.000000 0.000000 0.000000 0.000000 0.000000 0.000000 0.000000 0.300000 0.000000 0.000000 0.000000 0.000000
0.000000 0.000000 0.000000 0.000000 0.000000 0.000000 0.000000 0.700000 0.000000 0.300000 0.000000 0.000000 0.000000 0.000000 0.000000 0.000000 0.000000 0.000000 0.000000 0.000000
0.000000 0.000000 0.300000 0.000000 0.000000 0.000000 0.000000 0.500000 0.000000 0.000000 0.000000 0.000000 0.000000 0.000000 0.000000 0.000000 0.000000 0.200000 0.000000 0.000000
0.000000 0.000000 0.000000 0.000000 0.000000 0.300000 0.000000 0.000000 0.000000 0.000000 0.000000 0.000000 0.000000 0.000000 0.000000 0.000000 0.000000 0.000000 0.000000 0.700000
0.000000 0.000000 0.000000 0.000000 0.000000 0.000000 0.000000 0.000000 1.000000 0.000000 0.000000 0.000000 0.000000 0.000000 0.000000 0.000000 0.000000 0.000000 0.000000 0.000000
0.300000 0.000000 0.000000 0.000000 0.000000 0.700000 0.000000 0.000000 0.000000 0.000000 0.000000 0.000000 0.000000 0.000000 0.000000 0.000000 0.000000 0.000000 0.000000 0.000000
0.200000 0.000000 0.000000 0.100000 0.300000 0.000000 0.000000 0.000000 0.000000 0.000000 0.000000 0.000000 0.000000 0.200000 0.000000 0.000000 0.200000 0.000000 0.000000 0.000000
0.000000 0.000000 0.000000 0.000000 0.000000 0.000000 1.000000 0.000000 0.000000 0.000000 0.000000 0.000000 0.000000 0.000000 0.000000 0.000000 0.000000 0.000000 0.000000 0.000000
0.000000 0.000000 0.100000 0.000000 0.000000 0.000000 0.000000 0.000000 0.000000 0.300000 0.000000 0.600000 0.000000 0.000000 0.000000 0.000000 0.000000 0.000000 0.000000 0.000000
0.000000 0.000000 0.000000 0.000000 0.000000 0.000000 0.700000 0.300000 0.000000 0.000000 0.000000 0.000000 0.000000 0.000000 0.000000 0.000000 0.000000 0.000000 0.000000 0.000000
0.000000 0.000000 0.100000 0.000000 0.000000 0.300000 0.000000 0.000000 0.000000 0.000000 0.000000 0.000000 0.600000 0.000000 0.000000 0.000000 0.000000 0.000000 0.000000 0.000000
0.000000 0.000000 0.000000 0.000000 0.000000 0.100000 0.000000 0.000000 0.500000 0.000000 0.000000 0.000000 0.100000 0.000000 0.100000 0.200000 0.000000 0.000000 0.000000 0.000000
0.000000 0.000000 0.000000 0.000000 0.000000 0.000000 0.000000 0.000000 0.000000 0.000000 0.000000 0.000000 1.000000 0.000000 0.000000 0.000000 0.000000 0.000000 0.000000 0.000000
0.000000 0.000000 0.000000 0.000000 0.000000 0.000000 0.000000 0.000000 0.000000 0.000000 0.000000 0.000000 0.100000 0.900000 0.000000 0.000000 0.000000 0.000000 0.000000 0.000000
0.000000 0.000000 0.000000 0.000000 0.000000 0.000000 0.000000 0.000000 0.100000 0.000000 0.000000 0.000000 0.400000 0.000000 0.000000 0.400000 0.100000 0.000000 0.000000 0.000000
--------------------------------------------------------------------------------
--------------------------------------------------------------------------------
	Motif DGQITEIIYKGFHNHPKPQP MEME-7 regular expression
--------------------------------------------------------------------------------
DG[QSH][IV][TA][ES][IL][IDV][YG]K[GA][FAQT]H[NL][HI][PG][KS]PQ[PS]
--------------------------------------------------------------------------------
Time 78.18 secs.
********************************************************************************
********************************************************************************
MOTIF RRHCSKRRKSRVKRTIKVPA MEME-8	width = 20 sites = 13 llr = 468 E-value = 2.9e-045
********************************************************************************
--------------------------------------------------------------------------------
	Motif RRHCSKRRKSRVKRTIKVPA MEME-8 Description
--------------------------------------------------------------------------------
Simplified A :2:::::::2:::::::::6
pos.-specific C :4:41:1:::::::::::::
probability D 1:2:::::1::1::::::::
matrix E :::::::::::1:::2::::
F 1:::::::::::::::::::
G 1:2:::::::1:::::::::
H ::4:::::::::::::::::
I :::2:::::::::::5:::2
K :::::7217:2:92::3:::
L :::::::::12::::1::::
M ::::1::::1:1::1:::::
N :11::::::::::1:1::::
P ::::2::::2:2::::::7:
Q ::1::::::::2::::2:::
R 741:12692:3::5::2:3:
S ::13511::3::::2:21::
T 1::1:::::21:1:4:1:::
V ::::1::::124::3219:2
W :::::1:::::::2::::::
Y ::::1:::::::::::::::
bits 7.0
6.3
5.6
4.9
Relative 4.2
Entropy 3.5 * * *
(51.9 bits) 2.8 ** * **** ** ***
2.1 **** **** ***** ***
1.4 ********************
0.7 ********************
0.0 --------------------
Multilevel RCHCSKRRKSRVKRTIKVPA
consensus R S K R VQ WVVR RI
sequence I S
--------------------------------------------------------------------------------
--------------------------------------------------------------------------------
	Motif RRHCSKRRKSRVKRTIKVPA MEME-8 sites sorted by position p-value
--------------------------------------------------------------------------------
Sequence name Start P-value Site
------------- ----- --------- --------------------
LchiWRKY14 246 1.76e-22 DGSGKCGTSG RCHCSKRRKPKVKRSIKVPA ISNKLADIPP
LchiWRKY15 246 1.76e-22 DGSGKCGTSG RCHCSKRRKPKVKRSIKVPA ISNKLADIPP
LchiWRKY20 256 5.73e-22 DGSGKCGTSG RCHCSKRRKLRMKRSIKVPA ISNKLADIPP
LchiWRKY27 262 7.61e-22 GSGKCGAGSG RCHCSKRRKSRVKRMVRVPA ISLKMADIPP
LchiWRKY26 209 1.98e-21 DLSGKSAASG RCHCPKRRKSRVKNVIRVPA ISSKIADIPP
LchiWRKY36 177 1.75e-17 SGSSRCHCSK RRNIMWCRKSRVKKTIRVPA ISSKMADIPP
LchiWRKY3 99 2.94e-16 NSDRDCKDQE RRDISKKRKMLPKWTEQVRV CSGAGLEGPL
LchiWRKY31 96 4.23e-15 NSNRAFKDQD RRDISRKRKTLPKWTEQVRV CTGMALEGPL
LchiWRKY29 3 1.41e-13 MS GRSSPKRRRAVQKRVVSVRI GDVDGSRVKG
LchiWRKY18 23 6.56e-13 NLKSTKEPKK DNQSCKKRKVVQKKVLTVRI EANVGGQKGE
LchiWRKY39 107 4.16e-12 ESKKIPVGKD RRGTYKRRRTTDTWTNVSPA PIDDGYSWRK
LchiWRKY41 51 6.41e-12 RRLVADPETG FAGSVRSRRAVQKRVVSVPI ADVEGSRAKG
LchiWRKY12 170 3.24e-11 MSPPPAGALS TARSRSRKDSGEKRTIKVPA PREGNMEMPP
--------------------------------------------------------------------------------
--------------------------------------------------------------------------------
	Motif RRHCSKRRKSRVKRTIKVPA MEME-8 block diagrams
--------------------------------------------------------------------------------
SEQUENCE NAME POSITION P-VALUE MOTIF DIAGRAM
------------- ---------------- -------------
LchiWRKY14 1.8e-22 245_[8]_78
LchiWRKY15 1.8e-22 245_[8]_78
LchiWRKY20 5.7e-22 255_[8]_77
LchiWRKY27 7.6e-22 261_[8]_83
LchiWRKY26 2e-21 208_[8]_87
LchiWRKY36 1.8e-17 176_[8]_82
LchiWRKY3 2.9e-16 98_[8]_238
LchiWRKY31 4.2e-15 95_[8]_57
LchiWRKY29 1.4e-13 2_[8]_215
LchiWRKY18 6.6e-13 22_[8]_200
LchiWRKY39 4.2e-12 106_[8]_191
LchiWRKY41 6.4e-12 50_[8]_208
LchiWRKY12 3.2e-11 169_[8]_187
--------------------------------------------------------------------------------
--------------------------------------------------------------------------------
	Motif RRHCSKRRKSRVKRTIKVPA MEME-8 in BLOCKS format
--------------------------------------------------------------------------------
BL MOTIF RRHCSKRRKSRVKRTIKVPA width=20 seqs=13
LchiWRKY14 ( 246) RCHCSKRRKPKVKRSIKVPA 1
LchiWRKY15 ( 246) RCHCSKRRKPKVKRSIKVPA 1
LchiWRKY20 ( 256) RCHCSKRRKLRMKRSIKVPA 1
LchiWRKY27 ( 262) RCHCSKRRKSRVKRMVRVPA 1
LchiWRKY26 ( 209) RCHCPKRRKSRVKNVIRVPA 1
LchiWRKY36 ( 177) RRNIMWCRKSRVKKTIRVPA 1
LchiWRKY3 ( 99) RRDISKKRKMLPKWTEQVRV 1
LchiWRKY31 ( 96) RRDISRKRKTLPKWTEQVRV 1
LchiWRKY29 ( 3) GRSSPKRRRAVQKRVVSVRI 1
LchiWRKY18 ( 23) DNQSCKKRKVVQKKVLTVRI 1
LchiWRKY39 ( 107) RRGTYKRRRTTDTWTNVSPA 1
LchiWRKY41 ( 51) FAGSVRSRRAVQKRVVSVPI 1
LchiWRKY12 ( 170) TARSRSRKDSGEKRTIKVPA 1
//
--------------------------------------------------------------------------------
--------------------------------------------------------------------------------
	Motif RRHCSKRRKSRVKRTIKVPA MEME-8 position-specific scoring matrix
--------------------------------------------------------------------------------
log-odds matrix: alength= 20 w= 20 n= 15091 bayes= 9.93507 E= 2.9e-045
-295 -277 -136 -347 -73 -159 -211 -331 -123 -342 -360 -261 -411 -247 384 -382 -132 -391 -221 -340
129 422 -353 -344 -418 -273 -333 -364 -193 -384 -369 61 -449 -301 258 -274 -249 -300 -374 -385
-218 -328 112 -168 -283 75 375 -333 -173 -311 -293 73 -379 39 14 -69 -207 -310 -253 -148
-119 421 -491 -457 -291 -281 -416 246 -441 -246 -251 -385 -451 -424 -432 129 48 -148 -315 -332
-126 155 -288 -225 -142 -287 -226 -45 -197 -103 117 -210 43 -225 3 174 -66 67 -164 114
-329 -362 -462 -380 -480 -442 -339 -340 385 -404 -379 -333 -499 -321 34 -245 -354 -403 115 -400
-315 87 -427 -345 -434 -394 -220 -346 116 -344 -355 -298 -440 -215 367 -162 -332 -388 -247 -350
-328 -273 -442 -434 -419 -401 -217 -343 -68 -353 -379 -323 -420 -261 396 -432 -365 -427 -215 -363
-327 -372 -103 -348 -481 -430 -313 -344 378 -391 -371 -314 -497 -280 99 -452 -343 -394 -325 -388
102 -159 -326 -258 -127 -294 -240 -24 -231 39 130 -243 55 -250 -258 113 126 83 -155 -159
-172 -262 -269 -181 -232 -5 -193 -139 140 96 -175 -203 -382 -153 214 -276 35 187 -219 -214
-138 -318 48 91 -276 -270 -182 -211 -99 -232 113 -160 59 179 -174 -236 -167 245 -258 -228
-334 -355 -473 -419 -485 -453 -381 -340 396 -425 -396 -351 -504 -396 -60 -494 -206 -420 -327 -421
-313 -403 -413 -277 -460 -394 -224 -354 158 -335 -330 46 -480 -167 313 -392 -301 -352 449 -330
-190 -211 -387 -386 -262 -364 -340 -134 -322 -232 97 -235 -439 -329 -337 64 305 199 -264 -300
-248 -261 -402 -49 -192 -413 -385 397 -343 26 -78 -101 -482 -383 -382 -391 -236 172 -247 -239
-179 -341 -227 -141 -325 -293 -169 -271 225 -264 -245 -173 -370 136 183 18 33 35 -260 -243
-114 -192 -408 -377 -281 -363 -361 9 -385 -208 -243 -390 -427 -415 -366 -136 -195 399 -335 -382
-275 -420 -430 -407 -443 -423 -411 -419 -342 -409 -452 -428 321 -393 211 -411 -365 -397 -427 -458
308 -261 -584 -540 -312 -451 -561 258 -533 -195 -249 -518 -606 -561 -557 -445 -312 179 -429 -417
--------------------------------------------------------------------------------
--------------------------------------------------------------------------------
	Motif RRHCSKRRKSRVKRTIKVPA MEME-8 position-specific probability matrix
--------------------------------------------------------------------------------
letter-probability matrix: alength= 20 w= 20 nsites= 13 E= 2.9e-045
0.000000 0.000000 0.076923 0.000000 0.076923 0.076923 0.000000 0.000000 0.000000 0.000000 0.000000 0.000000 0.000000 0.000000 0.692308 0.000000 0.076923 0.000000 0.000000 0.000000
0.153846 0.384615 0.000000 0.000000 0.000000 0.000000 0.000000 0.000000 0.000000 0.000000 0.000000 0.076923 0.000000 0.000000 0.384615 0.000000 0.000000 0.000000 0.000000 0.000000
0.000000 0.000000 0.153846 0.000000 0.000000 0.153846 0.384615 0.000000 0.000000 0.000000 0.000000 0.076923 0.000000 0.076923 0.076923 0.076923 0.000000 0.000000 0.000000 0.000000
0.000000 0.384615 0.000000 0.000000 0.000000 0.000000 0.000000 0.230769 0.000000 0.000000 0.000000 0.000000 0.000000 0.000000 0.000000 0.307692 0.076923 0.000000 0.000000 0.000000
0.000000 0.076923 0.000000 0.000000 0.000000 0.000000 0.000000 0.000000 0.000000 0.000000 0.076923 0.000000 0.153846 0.000000 0.076923 0.461538 0.000000 0.076923 0.000000 0.076923
0.000000 0.000000 0.000000 0.000000 0.000000 0.000000 0.000000 0.000000 0.692308 0.000000 0.000000 0.000000 0.000000 0.000000 0.153846 0.076923 0.000000 0.000000 0.076923 0.000000
0.000000 0.076923 0.000000 0.000000 0.000000 0.000000 0.000000 0.000000 0.230769 0.000000 0.000000 0.000000 0.000000 0.000000 0.615385 0.076923 0.000000 0.000000 0.000000 0.000000
0.000000 0.000000 0.000000 0.000000 0.000000 0.000000 0.000000 0.000000 0.076923 0.000000 0.000000 0.000000 0.000000 0.000000 0.923077 0.000000 0.000000 0.000000 0.000000 0.000000
0.000000 0.000000 0.076923 0.000000 0.000000 0.000000 0.000000 0.000000 0.692308 0.000000 0.000000 0.000000 0.000000 0.000000 0.230769 0.000000 0.000000 0.000000 0.000000 0.000000
0.153846 0.000000 0.000000 0.000000 0.000000 0.000000 0.000000 0.000000 0.000000 0.076923 0.076923 0.000000 0.153846 0.000000 0.000000 0.307692 0.153846 0.076923 0.000000 0.000000
0.000000 0.000000 0.000000 0.000000 0.000000 0.076923 0.000000 0.000000 0.153846 0.153846 0.000000 0.000000 0.000000 0.000000 0.307692 0.000000 0.076923 0.230769 0.000000 0.000000
0.000000 0.000000 0.076923 0.076923 0.000000 0.000000 0.000000 0.000000 0.000000 0.000000 0.076923 0.000000 0.153846 0.230769 0.000000 0.000000 0.000000 0.384615 0.000000 0.000000
0.000000 0.000000 0.000000 0.000000 0.000000 0.000000 0.000000 0.000000 0.923077 0.000000 0.000000 0.000000 0.000000 0.000000 0.000000 0.000000 0.076923 0.000000 0.000000 0.000000
0.000000 0.000000 0.000000 0.000000 0.000000 0.000000 0.000000 0.000000 0.153846 0.000000 0.000000 0.076923 0.000000 0.000000 0.538462 0.000000 0.000000 0.000000 0.230769 0.000000
0.000000 0.000000 0.000000 0.000000 0.000000 0.000000 0.000000 0.000000 0.000000 0.000000 0.076923 0.000000 0.000000 0.000000 0.000000 0.230769 0.384615 0.307692 0.000000 0.000000
0.000000 0.000000 0.000000 0.153846 0.000000 0.000000 0.000000 0.461538 0.000000 0.076923 0.000000 0.076923 0.000000 0.000000 0.000000 0.000000 0.000000 0.230769 0.000000 0.000000
0.000000 0.000000 0.000000 0.000000 0.000000 0.000000 0.000000 0.000000 0.307692 0.000000 0.000000 0.000000 0.000000 0.153846 0.230769 0.153846 0.076923 0.076923 0.000000 0.000000
0.000000 0.000000 0.000000 0.000000 0.000000 0.000000 0.000000 0.000000 0.000000 0.000000 0.000000 0.000000 0.000000 0.000000 0.000000 0.076923 0.000000 0.923077 0.000000 0.000000
0.000000 0.000000 0.000000 0.000000 0.000000 0.000000 0.000000 0.000000 0.000000 0.000000 0.000000 0.000000 0.692308 0.000000 0.307692 0.000000 0.000000 0.000000 0.000000 0.000000
0.615385 0.000000 0.000000 0.000000 0.000000 0.000000 0.000000 0.230769 0.000000 0.000000 0.000000 0.000000 0.000000 0.000000 0.000000 0.000000 0.000000 0.153846 0.000000 0.000000
--------------------------------------------------------------------------------
--------------------------------------------------------------------------------
	Motif RRHCSKRRKSRVKRTIKVPA MEME-8 regular expression
--------------------------------------------------------------------------------
R[CR]H[CSI]SK[RK]R[KR]S[RV][VQ]K[RW][TVS][IV][KR]V[PR][AI]
--------------------------------------------------------------------------------
Time 89.06 secs.
********************************************************************************
********************************************************************************
MOTIF SYYKCTHPNCQVKKKVERS MEME-9	width = 19 sites = 5 llr = 269 E-value = 9.3e-039
********************************************************************************
--------------------------------------------------------------------------------
	Motif SYYKCTHPNCQVKKKVERS MEME-9 Description
--------------------------------------------------------------------------------
Simplified A :::::::::::::::::::
pos.-specific C ::::a::::a:::::::::
probability D :::::::::::::::::::
matrix E ::::::::::::::::a::
F ::::::2::::::::::::
G :::::::::::::::::::
H ::::::8::::::::::::
I :::::::::::::::::::
K :::a::::::::aa8::::
L :::::::2:::::::2:::
M :::::::::::::::::::
N ::::::::8::::::::::
P :::::::8::4::::::::
Q ::::::::::6:::2::::
R :::::::::::::::::a:
S a:::::::2:::::::::a
T :::::a:::::2:::::::
V :::::::::::8:::8:::
W :::::::::::::::::::
Y :aa::::::::::::::::
bits 7.0
6.3
5.6 ** * *
4.9 ** * *
Relative 4.2 ****** * ** **
Entropy 3.5 ****** ** *******
(77.5 bits) 2.8 *******************
2.1 *******************
1.4 *******************
0.7 *******************
0.0 -------------------
Multilevel SYYKCTHPNCQVKKKVERS
consensus FLS PT QL
sequence
--------------------------------------------------------------------------------
--------------------------------------------------------------------------------
	Motif SYYKCTHPNCQVKKKVERS MEME-9 sites sorted by position p-value
--------------------------------------------------------------------------------
Sequence name Start P-value Site
------------- ----- --------- -------------------
LchiWRKY7 81 7.98e-26 KQVKGSEYPR SYYKCTHPNCQVKKKVERS HDGQITEIIY
LchiWRKY33 336 6.56e-25 KQVKGSEFPR SYYKCTHLNCQVKKKVERS QEGHITEIIY
LchiWRKY21 243 1.36e-23 KQVKGSEYPR SYYKCTHPSCPVKKKVERS LDGQVTEIIY
LchiWRKY22 252 1.36e-23 KLVKGSEFPR SYYKCTHPNCQVKKQLERS YDGQITDIIY
LchiWRKY8 172 4.61e-23 KQVKGSENPR SYYKCTFPNCPTKKKVERS VDGQITEIVY
--------------------------------------------------------------------------------
--------------------------------------------------------------------------------
	Motif SYYKCTHPNCQVKKKVERS MEME-9 block diagrams
--------------------------------------------------------------------------------
SEQUENCE NAME POSITION P-VALUE MOTIF DIAGRAM
------------- ---------------- -------------
LchiWRKY7 8e-26 80_[9]_431
LchiWRKY33 6.6e-25 335_[9]_378
LchiWRKY21 1.4e-23 242_[9]_262
LchiWRKY22 1.4e-23 251_[9]_356
LchiWRKY8 4.6e-23 171_[9]_295
--------------------------------------------------------------------------------
--------------------------------------------------------------------------------
	Motif SYYKCTHPNCQVKKKVERS MEME-9 in BLOCKS format
--------------------------------------------------------------------------------
BL MOTIF SYYKCTHPNCQVKKKVERS width=19 seqs=5
LchiWRKY7 ( 81) SYYKCTHPNCQVKKKVERS 1
LchiWRKY33 ( 336) SYYKCTHLNCQVKKKVERS 1
LchiWRKY21 ( 243) SYYKCTHPSCPVKKKVERS 1
LchiWRKY22 ( 252) SYYKCTHPNCQVKKQLERS 1
LchiWRKY8 ( 172) SYYKCTFPNCPTKKKVERS 1
//
--------------------------------------------------------------------------------
--------------------------------------------------------------------------------
	Motif SYYKCTHPNCQVKKKVERS MEME-9 position-specific scoring matrix
--------------------------------------------------------------------------------
log-odds matrix: alength= 20 w= 19 n= 15135 bayes= 11.8148 E= 9.3e-039
-137 -190 -325 -370 -318 -276 -338 -322 -313 -349 -323 -201 -388 -359 -322 284 29 -316 -289 -301
-345 -316 -429 -431 41 -411 -156 -286 -402 -262 -307 -360 -482 -395 -384 -432 -380 -309 -24 512
-345 -316 -429 -431 41 -411 -156 -286 -402 -262 -307 -360 -482 -395 -384 -432 -380 -309 -24 512
-325 -347 -458 -402 -471 -440 -367 -331 396 -414 -386 -340 -493 -379 -53 -482 -361 -409 -317 -407
-351 574 -529 -488 -429 -525 -485 -357 -531 -430 -401 -493 -594 -534 -489 -527 -384 -425 -457 -487
-196 -218 -350 -377 -316 -341 -337 -207 -309 -318 -246 -211 -424 -322 -327 -123 390 -195 -283 -334
-301 -255 -257 -294 137 -350 464 -285 -334 -227 -227 -92 -399 -84 -179 -305 -254 -276 -64 67
-110 -272 -278 -248 -271 -286 -269 -227 -229 15 -268 -285 334 -247 -265 -250 -203 -218 -295 -311
-296 -293 -174 -331 -315 -294 -103 -256 -273 -352 -329 412 -417 -270 -324 -131 -223 -315 -235 -282
-351 574 -529 -488 -429 -525 -485 -357 -531 -430 -401 -493 -594 -534 -489 -527 -384 -425 -457 -487
-162 -286 -228 -120 -314 -294 -137 -277 -162 -254 -237 -208 206 325 -193 -278 -226 -264 -254 -286
-75 -142 -352 -314 -208 -347 -300 80 -318 -130 -166 -336 -379 -354 -305 -348 16 383 -269 -309
-325 -347 -458 -402 -471 -440 -367 -331 396 -414 -386 -340 -493 -379 -53 -482 -361 -409 -317 -407
-325 -347 -458 -402 -471 -440 -367 -331 396 -414 -386 -340 -493 -379 -53 -482 -361 -409 -317 -407
-270 -335 -355 -255 -422 -372 -251 -300 380 -334 -316 -256 -443 4 -17 -383 -284 -336 -281 -328
-113 -160 -392 -352 -173 -389 -334 93 -352 73 -124 -369 -415 -382 -342 -393 -167 377 -264 -291
-457 -543 -213 397 -550 -505 -466 -465 -521 -560 -550 -417 -667 -389 -548 -590 -512 -504 -480 -529
-320 -268 -431 -424 -407 -389 -213 -337 -117 -346 -373 -317 -413 -256 397 -425 -357 -418 -209 -352
-137 -190 -325 -370 -318 -276 -338 -322 -313 -349 -323 -201 -388 -359 -322 284 29 -316 -289 -301
--------------------------------------------------------------------------------
--------------------------------------------------------------------------------
	Motif SYYKCTHPNCQVKKKVERS MEME-9 position-specific probability matrix
--------------------------------------------------------------------------------
letter-probability matrix: alength= 20 w= 19 nsites= 5 E= 9.3e-039
0.000000 0.000000 0.000000 0.000000 0.000000 0.000000 0.000000 0.000000 0.000000 0.000000 0.000000 0.000000 0.000000 0.000000 0.000000 1.000000 0.000000 0.000000 0.000000 0.000000
0.000000 0.000000 0.000000 0.000000 0.000000 0.000000 0.000000 0.000000 0.000000 0.000000 0.000000 0.000000 0.000000 0.000000 0.000000 0.000000 0.000000 0.000000 0.000000 1.000000
0.000000 0.000000 0.000000 0.000000 0.000000 0.000000 0.000000 0.000000 0.000000 0.000000 0.000000 0.000000 0.000000 0.000000 0.000000 0.000000 0.000000 0.000000 0.000000 1.000000
0.000000 0.000000 0.000000 0.000000 0.000000 0.000000 0.000000 0.000000 1.000000 0.000000 0.000000 0.000000 0.000000 0.000000 0.000000 0.000000 0.000000 0.000000 0.000000 0.000000
0.000000 1.000000 0.000000 0.000000 0.000000 0.000000 0.000000 0.000000 0.000000 0.000000 0.000000 0.000000 0.000000 0.000000 0.000000 0.000000 0.000000 0.000000 0.000000 0.000000
0.000000 0.000000 0.000000 0.000000 0.000000 0.000000 0.000000 0.000000 0.000000 0.000000 0.000000 0.000000 0.000000 0.000000 0.000000 0.000000 1.000000 0.000000 0.000000 0.000000
0.000000 0.000000 0.000000 0.000000 0.200000 0.000000 0.800000 0.000000 0.000000 0.000000 0.000000 0.000000 0.000000 0.000000 0.000000 0.000000 0.000000 0.000000 0.000000 0.000000
0.000000 0.000000 0.000000 0.000000 0.000000 0.000000 0.000000 0.000000 0.000000 0.200000 0.000000 0.000000 0.800000 0.000000 0.000000 0.000000 0.000000 0.000000 0.000000 0.000000
0.000000 0.000000 0.000000 0.000000 0.000000 0.000000 0.000000 0.000000 0.000000 0.000000 0.000000 0.800000 0.000000 0.000000 0.000000 0.200000 0.000000 0.000000 0.000000 0.000000
0.000000 1.000000 0.000000 0.000000 0.000000 0.000000 0.000000 0.000000 0.000000 0.000000 0.000000 0.000000 0.000000 0.000000 0.000000 0.000000 0.000000 0.000000 0.000000 0.000000
0.000000 0.000000 0.000000 0.000000 0.000000 0.000000 0.000000 0.000000 0.000000 0.000000 0.000000 0.000000 0.400000 0.600000 0.000000 0.000000 0.000000 0.000000 0.000000 0.000000
0.000000 0.000000 0.000000 0.000000 0.000000 0.000000 0.000000 0.000000 0.000000 0.000000 0.000000 0.000000 0.000000 0.000000 0.000000 0.000000 0.200000 0.800000 0.000000 0.000000
0.000000 0.000000 0.000000 0.000000 0.000000 0.000000 0.000000 0.000000 1.000000 0.000000 0.000000 0.000000 0.000000 0.000000 0.000000 0.000000 0.000000 0.000000 0.000000 0.000000
0.000000 0.000000 0.000000 0.000000 0.000000 0.000000 0.000000 0.000000 1.000000 0.000000 0.000000 0.000000 0.000000 0.000000 0.000000 0.000000 0.000000 0.000000 0.000000 0.000000
0.000000 0.000000 0.000000 0.000000 0.000000 0.000000 0.000000 0.000000 0.800000 0.000000 0.000000 0.000000 0.000000 0.200000 0.000000 0.000000 0.000000 0.000000 0.000000 0.000000
0.000000 0.000000 0.000000 0.000000 0.000000 0.000000 0.000000 0.000000 0.000000 0.200000 0.000000 0.000000 0.000000 0.000000 0.000000 0.000000 0.000000 0.800000 0.000000 0.000000
0.000000 0.000000 0.000000 1.000000 0.000000 0.000000 0.000000 0.000000 0.000000 0.000000 0.000000 0.000000 0.000000 0.000000 0.000000 0.000000 0.000000 0.000000 0.000000 0.000000
0.000000 0.000000 0.000000 0.000000 0.000000 0.000000 0.000000 0.000000 0.000000 0.000000 0.000000 0.000000 0.000000 0.000000 1.000000 0.000000 0.000000 0.000000 0.000000 0.000000
0.000000 0.000000 0.000000 0.000000 0.000000 0.000000 0.000000 0.000000 0.000000 0.000000 0.000000 0.000000 0.000000 0.000000 0.000000 1.000000 0.000000 0.000000 0.000000 0.000000
--------------------------------------------------------------------------------
--------------------------------------------------------------------------------
	Motif SYYKCTHPNCQVKKKVERS MEME-9 regular expression
--------------------------------------------------------------------------------
SYYKCT[HF][PL][NS]C[QP][VT]KK[KQ][VL]ERS
--------------------------------------------------------------------------------
Time 99.24 secs.
********************************************************************************
********************************************************************************
MOTIF LEAELDRVYEENERLKGML MEME-10	width = 19 sites = 8 llr = 321 E-value = 1.8e-026
********************************************************************************
--------------------------------------------------------------------------------
	Motif LEAELDRVYEENERLKGML MEME-10 Description
--------------------------------------------------------------------------------
Simplified A 1:9::::::::::::::::
pos.-specific C :::::::::::::::::::
probability D :::::3:::1:::::::::
matrix E :4:9:13::6a:63:::::
F :::::::::::::::::::
G :::::3::::::1:::3::
H ::::::::::::::::3::
I :::::::::::::::::13
K :4:1:::::3:::1:41::
L 8:::8::3::::::a:::8
M ::::3::4::::::::18:
N ::::::::3::a:::3:::
P :::::::::::::::::::
Q :3:::3::::::1::::::
R ::::::6:3:::16:4:::
S ::::::1:1:::::::11:
T 1::::1::::::::::1::
V ::1::::4:::::::::::
W :::::::::::::::::::
Y ::::::::4::::::::::
bits 7.0
6.3
5.6
4.9
Relative 4.2 ** *
Entropy 3.5 *** ** * **
(57.9 bits) 2.8 ***** ********** **
2.1 *******************
1.4 *******************
0.7 *******************
0.0 -------------------
Multilevel LEAELDRMYEENERLKGML
consensus K MGEVNK E RH I
sequence Q Q LR N
--------------------------------------------------------------------------------
--------------------------------------------------------------------------------
	Motif LEAELDRVYEENERLKGML MEME-10 sites sorted by position p-value
--------------------------------------------------------------------------------
Sequence name Start P-value Site
------------- ----- --------- -------------------
LchiWRKY28 134 7.60e-21 EKQGKNELAA LQAELDRMYEENGRLRGML NQVGNNYSTL
LchiWRKY5 140 1.80e-20 EKEGKNELAV LQAELDRMNEENQRLKGML SQVSSNYSTL
LchiWRKY35 27 4.05e-20 FQSWFIQVQA LEAELQRLYKENEELRHMI TVMSNNCNIL
LchiWRKY24 8 1.28e-19 MQFQTRM LEAELTRVSEENERLNKML RTMCDNFVSL
LchiWRKY16 48 6.91e-17 RIDAGVNLIT LKVELERMNDENRKLRSML DQITKNYSTL
LchiWRKY34 37 1.75e-16 FKRCTDKVQA LEAKLQSLYKENEELNHMI KVMRNNCNIL
LchiWRKY1 14 3.01e-16 LLVQDDQLES TKAEMGEVREENERLKTIL ARIVKDYQSL
LchiWRKY11 11 9.47e-16 MIETEDRLES AKAEMGEVREENERLKMSL AQIVKDYQFL
--------------------------------------------------------------------------------
--------------------------------------------------------------------------------
	Motif LEAELDRVYEENERLKGML MEME-10 block diagrams
--------------------------------------------------------------------------------
SEQUENCE NAME POSITION P-VALUE MOTIF DIAGRAM
------------- ---------------- -------------
LchiWRKY28 7.6e-21 133_[10]_424
LchiWRKY5 1.8e-20 139_[10]_438
LchiWRKY35 4e-20 26_[10]_238
LchiWRKY24 1.3e-19 7_[10]_240
LchiWRKY16 6.9e-17 47_[10]_398
LchiWRKY34 1.7e-16 36_[10]_596
LchiWRKY1 3e-16 13_[10]_507
LchiWRKY11 9.5e-16 10_[10]_256
--------------------------------------------------------------------------------
--------------------------------------------------------------------------------
	Motif LEAELDRVYEENERLKGML MEME-10 in BLOCKS format
--------------------------------------------------------------------------------
BL MOTIF LEAELDRVYEENERLKGML width=19 seqs=8
LchiWRKY28 ( 134) LQAELDRMYEENGRLRGML 1
LchiWRKY5 ( 140) LQAELDRMNEENQRLKGML 1
LchiWRKY35 ( 27) LEAELQRLYKENEELRHMI 1
LchiWRKY24 ( 8) LEAELTRVSEENERLNKML 1
LchiWRKY16 ( 48) LKVELERMNDENRKLRSML 1
LchiWRKY34 ( 37) LEAKLQSLYKENEELNHMI 1
LchiWRKY1 ( 14) TKAEMGEVREENERLKTIL 1
LchiWRKY11 ( 11) AKAEMGEVREENERLKMSL 1
//
--------------------------------------------------------------------------------
--------------------------------------------------------------------------------
	Motif LEAELDRVYEENERLKGML MEME-10 position-specific scoring matrix
--------------------------------------------------------------------------------
log-odds matrix: alength= 20 w= 19 n= 15135 bayes= 10.0362 E= 1.8e-026
-7 -227 -443 -364 -113 -369 -334 -27 -342 344 -30 -369 -419 -318 -326 -359 0 -87 -203 -236
-179 -418 -80 250 -402 -305 -210 -306 234 -300 -285 -197 -364 189 -110 -294 -223 -274 -324 -302
356 -77 -364 -319 -254 -160 -347 -178 -322 -227 -213 -323 -453 -350 -329 -142 -179 46 -241 -304
-365 -545 -166 391 -541 -458 -413 -441 -131 -500 -488 -366 -560 -292 -432 -504 -432 -447 -473 -494
-325 -297 -536 -450 -92 -505 -401 -25 -428 344 252 -467 -490 -376 -398 -501 -327 -120 -215 -265
-130 -333 181 136 -303 139 -152 -265 -85 -265 -244 -76 -315 181 -167 -202 80 -237 -273 -227
-187 -320 -161 158 -353 -278 -173 -287 -20 -282 -271 -154 -368 -124 321 -36 -208 -275 -257 -264
-283 -264 -575 -503 -106 -493 -434 14 -477 199 352 -478 -537 -438 -466 -496 -292 268 -228 -267
-158 -284 -111 -125 -113 -210 -117 -243 -62 -245 -238 201 -341 -136 170 -8 -164 -234 -172 346
-183 -547 120 321 -484 -321 -279 -354 167 -356 -340 -223 -367 -112 -282 -324 -260 -302 -440 -384
-468 -546 -219 398 -555 -512 -473 -471 -541 -568 -558 -424 -680 -399 -559 -601 -522 -511 -484 -535
-356 -328 -233 -406 -345 -350 -138 -287 -325 -385 -365 422 -456 -316 -369 -269 -268 -352 -262 -317
-164 -401 -69 318 -368 30 -208 -297 -86 -297 -278 -173 -353 89 65 -271 -208 -266 -320 -287
-245 -343 -282 149 -403 -335 -178 -302 132 -287 -282 -217 -411 -122 329 -331 -247 -300 -256 -286
-349 -324 -524 -458 -148 -487 -411 -77 -435 373 -71 -471 -495 -395 -407 -506 -353 -161 -252 -293
-248 -361 -314 -204 -406 -325 -169 -300 260 -280 -273 198 -422 -110 251 -321 -236 -291 -266 -275
-65 -233 -99 -33 -194 118 237 -153 103 -163 148 -67 -262 -52 -75 -11 80 -138 -170 -136
-369 -324 -516 -505 -308 -485 -460 -67 -459 -151 507 -470 -546 -484 -506 -289 -379 -231 -233 -281
-319 -290 -542 -459 -102 -508 -413 219 -438 342 -32 -472 -500 -389 -411 -506 -322 -87 -226 -273
--------------------------------------------------------------------------------
--------------------------------------------------------------------------------
	Motif LEAELDRVYEENERLKGML MEME-10 position-specific probability matrix
--------------------------------------------------------------------------------
letter-probability matrix: alength= 20 w= 19 nsites= 8 E= 1.8e-026
0.125000 0.000000 0.000000 0.000000 0.000000 0.000000 0.000000 0.000000 0.000000 0.750000 0.000000 0.000000 0.000000 0.000000 0.000000 0.000000 0.125000 0.000000 0.000000 0.000000
0.000000 0.000000 0.000000 0.375000 0.000000 0.000000 0.000000 0.000000 0.375000 0.000000 0.000000 0.000000 0.000000 0.250000 0.000000 0.000000 0.000000 0.000000 0.000000 0.000000
0.875000 0.000000 0.000000 0.000000 0.000000 0.000000 0.000000 0.000000 0.000000 0.000000 0.000000 0.000000 0.000000 0.000000 0.000000 0.000000 0.000000 0.125000 0.000000 0.000000
0.000000 0.000000 0.000000 0.875000 0.000000 0.000000 0.000000 0.000000 0.125000 0.000000 0.000000 0.000000 0.000000 0.000000 0.000000 0.000000 0.000000 0.000000 0.000000 0.000000
0.000000 0.000000 0.000000 0.000000 0.000000 0.000000 0.000000 0.000000 0.000000 0.750000 0.250000 0.000000 0.000000 0.000000 0.000000 0.000000 0.000000 0.000000 0.000000 0.000000
0.000000 0.000000 0.250000 0.125000 0.000000 0.250000 0.000000 0.000000 0.000000 0.000000 0.000000 0.000000 0.000000 0.250000 0.000000 0.000000 0.125000 0.000000 0.000000 0.000000
0.000000 0.000000 0.000000 0.250000 0.000000 0.000000 0.000000 0.000000 0.000000 0.000000 0.000000 0.000000 0.000000 0.000000 0.625000 0.125000 0.000000 0.000000 0.000000 0.000000
0.000000 0.000000 0.000000 0.000000 0.000000 0.000000 0.000000 0.000000 0.000000 0.250000 0.375000 0.000000 0.000000 0.000000 0.000000 0.000000 0.000000 0.375000 0.000000 0.000000
0.000000 0.000000 0.000000 0.000000 0.000000 0.000000 0.000000 0.000000 0.000000 0.000000 0.000000 0.250000 0.000000 0.000000 0.250000 0.125000 0.000000 0.000000 0.000000 0.375000
0.000000 0.000000 0.125000 0.625000 0.000000 0.000000 0.000000 0.000000 0.250000 0.000000 0.000000 0.000000 0.000000 0.000000 0.000000 0.000000 0.000000 0.000000 0.000000 0.000000
0.000000 0.000000 0.000000 1.000000 0.000000 0.000000 0.000000 0.000000 0.000000 0.000000 0.000000 0.000000 0.000000 0.000000 0.000000 0.000000 0.000000 0.000000 0.000000 0.000000
0.000000 0.000000 0.000000 0.000000 0.000000 0.000000 0.000000 0.000000 0.000000 0.000000 0.000000 1.000000 0.000000 0.000000 0.000000 0.000000 0.000000 0.000000 0.000000 0.000000
0.000000 0.000000 0.000000 0.625000 0.000000 0.125000 0.000000 0.000000 0.000000 0.000000 0.000000 0.000000 0.000000 0.125000 0.125000 0.000000 0.000000 0.000000 0.000000 0.000000
0.000000 0.000000 0.000000 0.250000 0.000000 0.000000 0.000000 0.000000 0.125000 0.000000 0.000000 0.000000 0.000000 0.000000 0.625000 0.000000 0.000000 0.000000 0.000000 0.000000
0.000000 0.000000 0.000000 0.000000 0.000000 0.000000 0.000000 0.000000 0.000000 1.000000 0.000000 0.000000 0.000000 0.000000 0.000000 0.000000 0.000000 0.000000 0.000000 0.000000
0.000000 0.000000 0.000000 0.000000 0.000000 0.000000 0.000000 0.000000 0.375000 0.000000 0.000000 0.250000 0.000000 0.000000 0.375000 0.000000 0.000000 0.000000 0.000000 0.000000
0.000000 0.000000 0.000000 0.000000 0.000000 0.250000 0.250000 0.000000 0.125000 0.000000 0.125000 0.000000 0.000000 0.000000 0.000000 0.125000 0.125000 0.000000 0.000000 0.000000
0.000000 0.000000 0.000000 0.000000 0.000000 0.000000 0.000000 0.125000 0.000000 0.000000 0.750000 0.000000 0.000000 0.000000 0.000000 0.125000 0.000000 0.000000 0.000000 0.000000
0.000000 0.000000 0.000000 0.000000 0.000000 0.000000 0.000000 0.250000 0.000000 0.750000 0.000000 0.000000 0.000000 0.000000 0.000000 0.000000 0.000000 0.000000 0.000000 0.000000
--------------------------------------------------------------------------------
--------------------------------------------------------------------------------
	Motif LEAELDRVYEENERLKGML MEME-10 regular expression
--------------------------------------------------------------------------------
L[EKQ]AE[LM][DGQ][RE][MVL][YNR][EK]ENE[RE]L[KRN][GH]M[LI]
--------------------------------------------------------------------------------
Time 109.73 secs.
********************************************************************************
********************************************************************************
MOTIF ITSDPNFTAALAAAITSIIG MEME-11	width = 20 sites = 7 llr = 313 E-value = 4.1e-029
********************************************************************************
--------------------------------------------------------------------------------
	Motif ITSDPNFTAALAAAITSIIG MEME-11 Description
--------------------------------------------------------------------------------
Simplified A :13::::179:9aa:1::::
pos.-specific C ::::::::::::::::::::
probability D :::a::::::::::::::::
matrix E ::::::::::::::::::::
F ::::::9::::::::::1::
G ::::::::::::::::1::6
H ::::::::::::::::::::
I 7:::::::::::::a::67:
K ::1::::1::::::::::::
L 3:::::1:::9::::::::1
M :::::::1::::::::::1:
N :::::7:::::::::::::1
P ::::a:::::::::::::::
Q ::::::::::::::::::::
R ::1::::1::::::::11::
S :13::3::1::::::371::
T :71::::4:1:::::6::::
V ::::::::1:11::::::11
W ::::::::::::::::::::
Y ::::::::::::::::::::
bits 7.0
6.3
5.6
4.9 *
Relative 4.2 * * ***
Entropy 3.5 * **** ****** *
(64.5 bits) 2.8 ** **** ******** **
2.1 ** *****************
1.4 ********************
0.7 ********************
0.0 --------------------
Multilevel ITADPNFTAALAAAITSIIG
consensus L S S S
sequence
--------------------------------------------------------------------------------
--------------------------------------------------------------------------------
	Motif ITSDPNFTAALAAAITSIIG MEME-11 sites sorted by position p-value
--------------------------------------------------------------------------------
Sequence name Start P-value Site
------------- ----- --------- --------------------
LchiWRKY28 529 2.13e-24 ADTVNAATAA ITADPNFTAALAAAISSIIG GTHQTSNNMS
LchiWRKY5 546 4.77e-24 ADTVSAATAA ITADPNFTAALVAAITSIIG GSNNNNNNNN
LchiWRKY16 402 6.55e-20 PSLTEAVTAA IATDPNLTAALAAAITSIMG APQNDSNANN
LchiWRKY1 426 7.77e-20 VETIAAATKV ITSDPSFRSALAAAITSIVG GNGAHGNQGG
LchiWRKY2 385 2.74e-19 EKSLSENMSG ITSDPNFAVAVAAAITSFIN KEGQVNQASG
LchiWRKY35 256 2.49e-17 NNNVAEYVTS LTRDPNFMATLAAAIARSIV NPPYPPRR
LchiWRKY24 246 4.02e-16 QFLVEQMASS LSKDPSFKAALAAAISGRIL P
--------------------------------------------------------------------------------
--------------------------------------------------------------------------------
	Motif ITSDPNFTAALAAAITSIIG MEME-11 block diagrams
--------------------------------------------------------------------------------
SEQUENCE NAME POSITION P-VALUE MOTIF DIAGRAM
------------- ---------------- -------------
LchiWRKY28 2.1e-24 528_[11]_28
LchiWRKY5 4.8e-24 545_[11]_31
LchiWRKY16 6.5e-20 401_[11]_43
LchiWRKY1 7.8e-20 425_[11]_94
LchiWRKY2 2.7e-19 384_[11]_46
LchiWRKY35 2.5e-17 255_[11]_8
LchiWRKY24 4e-16 245_[11]_1
--------------------------------------------------------------------------------
--------------------------------------------------------------------------------
	Motif ITSDPNFTAALAAAITSIIG MEME-11 in BLOCKS format
--------------------------------------------------------------------------------
BL MOTIF ITSDPNFTAALAAAITSIIG width=20 seqs=7
LchiWRKY28 ( 529) ITADPNFTAALAAAISSIIG 1
LchiWRKY5 ( 546) ITADPNFTAALVAAITSIIG 1
LchiWRKY16 ( 402) IATDPNLTAALAAAITSIMG 1
LchiWRKY1 ( 426) ITSDPSFRSALAAAITSIVG 1
LchiWRKY2 ( 385) ITSDPNFAVAVAAAITSFIN 1
LchiWRKY35 ( 256) LTRDPNFMATLAAAIARSIV 1
LchiWRKY24 ( 246) LSKDPSFKAALAAAISGRIL 1
//
--------------------------------------------------------------------------------
--------------------------------------------------------------------------------
	Motif ITSDPNFTAALAAAITSIIG MEME-11 position-specific scoring matrix
--------------------------------------------------------------------------------
log-odds matrix: alength= 20 w= 20 n= 15091 bayes= 10.9172 E= 4.1e-029
-283 -278 -449 -432 -154 -464 -435 408 -394 142 -62 -400 -519 -422 -430 -449 -271 89 -256 -263
48 -178 -341 -362 -308 -299 -324 -197 -293 -312 -222 -187 -399 -298 -310 18 358 -174 -276 -337
160 -212 -120 -51 -213 -191 -104 -176 104 -181 -157 -81 -273 -64 81 98 98 -152 -180 -155
-311 -366 399 -107 -377 -364 -286 -356 -384 -398 -398 -99 -514 -376 -397 -395 -371 -356 -316 -333
-206 -354 -364 -344 -374 -359 -355 -348 -325 -340 -387 -374 359 -342 -357 -344 -298 -328 -366 -401
-262 -297 -148 -289 -333 -259 -124 -287 -264 -373 -354 400 -414 -269 -324 -8 -223 -332 -262 -289
-309 -224 -441 -427 478 -448 -387 -156 -434 -35 -186 -421 -456 -467 -456 -396 -386 -214 -93 -10
73 -222 -148 -74 -207 -220 -116 -140 115 -166 162 -100 -292 -75 94 -145 245 -132 -178 -162
348 -64 -349 -303 -244 -147 -332 -192 -305 -221 -202 -310 -445 -335 -314 -49 -169 37 -227 -292
355 -87 -370 -331 -277 -160 -356 -227 -336 -258 -238 -318 -424 -353 -340 -146 49 -108 -259 -321
-285 -264 -486 -402 -99 -461 -367 -6 -381 354 -17 -420 -452 -342 -356 -451 -288 71 -209 -250
354 -71 -358 -312 -247 -155 -341 -168 -315 -219 -205 -317 -447 -343 -323 -137 -173 53 -234 -297
376 -139 -413 -382 -323 -209 -397 -277 -387 -306 -292 -367 -461 -403 -387 -200 -226 -161 -298 -361
376 -139 -413 -382 -323 -209 -397 -277 -387 -306 -292 -367 -461 -403 -387 -200 -226 -161 -298 -361
-296 -294 -453 -447 -226 -458 -456 439 -409 -49 -121 -412 -530 -453 -449 -460 -289 78 -305 -292
57 -171 -341 -360 -310 -277 -328 -215 -297 -317 -237 -192 -391 -306 -312 110 329 -189 -280 -332
-109 -174 -238 -272 -301 7 -266 -292 -203 -315 -284 -137 -360 -269 24 250 45 -282 -274 -275
-146 -169 -332 -276 101 -311 -254 377 -231 -6 -44 -259 -388 -266 -1 -87 -149 89 -147 -131
-265 -273 -402 -392 -195 -431 -413 414 -352 2 57 -357 -495 -400 -398 -408 -247 154 -264 -251
-143 -247 -246 -269 -259 341 -278 -172 -249 -29 -226 15 -404 -303 -273 -275 -239 16 -227 -257
--------------------------------------------------------------------------------
--------------------------------------------------------------------------------
	Motif ITSDPNFTAALAAAITSIIG MEME-11 position-specific probability matrix
--------------------------------------------------------------------------------
letter-probability matrix: alength= 20 w= 20 nsites= 7 E= 4.1e-029
0.000000 0.000000 0.000000 0.000000 0.000000 0.000000 0.000000 0.714286 0.000000 0.285714 0.000000 0.000000 0.000000 0.000000 0.000000 0.000000 0.000000 0.000000 0.000000 0.000000
0.142857 0.000000 0.000000 0.000000 0.000000 0.000000 0.000000 0.000000 0.000000 0.000000 0.000000 0.000000 0.000000 0.000000 0.000000 0.142857 0.714286 0.000000 0.000000 0.000000
0.285714 0.000000 0.000000 0.000000 0.000000 0.000000 0.000000 0.000000 0.142857 0.000000 0.000000 0.000000 0.000000 0.000000 0.142857 0.285714 0.142857 0.000000 0.000000 0.000000
0.000000 0.000000 1.000000 0.000000 0.000000 0.000000 0.000000 0.000000 0.000000 0.000000 0.000000 0.000000 0.000000 0.000000 0.000000 0.000000 0.000000 0.000000 0.000000 0.000000
0.000000 0.000000 0.000000 0.000000 0.000000 0.000000 0.000000 0.000000 0.000000 0.000000 0.000000 0.000000 1.000000 0.000000 0.000000 0.000000 0.000000 0.000000 0.000000 0.000000
0.000000 0.000000 0.000000 0.000000 0.000000 0.000000 0.000000 0.000000 0.000000 0.000000 0.000000 0.714286 0.000000 0.000000 0.000000 0.285714 0.000000 0.000000 0.000000 0.000000
0.000000 0.000000 0.000000 0.000000 0.857143 0.000000 0.000000 0.000000 0.000000 0.142857 0.000000 0.000000 0.000000 0.000000 0.000000 0.000000 0.000000 0.000000 0.000000 0.000000
0.142857 0.000000 0.000000 0.000000 0.000000 0.000000 0.000000 0.000000 0.142857 0.000000 0.142857 0.000000 0.000000 0.000000 0.142857 0.000000 0.428571 0.000000 0.000000 0.000000
0.714286 0.000000 0.000000 0.000000 0.000000 0.000000 0.000000 0.000000 0.000000 0.000000 0.000000 0.000000 0.000000 0.000000 0.000000 0.142857 0.000000 0.142857 0.000000 0.000000
0.857143 0.000000 0.000000 0.000000 0.000000 0.000000 0.000000 0.000000 0.000000 0.000000 0.000000 0.000000 0.000000 0.000000 0.000000 0.000000 0.142857 0.000000 0.000000 0.000000
0.000000 0.000000 0.000000 0.000000 0.000000 0.000000 0.000000 0.000000 0.000000 0.857143 0.000000 0.000000 0.000000 0.000000 0.000000 0.000000 0.000000 0.142857 0.000000 0.000000
0.857143 0.000000 0.000000 0.000000 0.000000 0.000000 0.000000 0.000000 0.000000 0.000000 0.000000 0.000000 0.000000 0.000000 0.000000 0.000000 0.000000 0.142857 0.000000 0.000000
1.000000 0.000000 0.000000 0.000000 0.000000 0.000000 0.000000 0.000000 0.000000 0.000000 0.000000 0.000000 0.000000 0.000000 0.000000 0.000000 0.000000 0.000000 0.000000 0.000000
1.000000 0.000000 0.000000 0.000000 0.000000 0.000000 0.000000 0.000000 0.000000 0.000000 0.000000 0.000000 0.000000 0.000000 0.000000 0.000000 0.000000 0.000000 0.000000 0.000000
0.000000 0.000000 0.000000 0.000000 0.000000 0.000000 0.000000 1.000000 0.000000 0.000000 0.000000 0.000000 0.000000 0.000000 0.000000 0.000000 0.000000 0.000000 0.000000 0.000000
0.142857 0.000000 0.000000 0.000000 0.000000 0.000000 0.000000 0.000000 0.000000 0.000000 0.000000 0.000000 0.000000 0.000000 0.000000 0.285714 0.571429 0.000000 0.000000 0.000000
0.000000 0.000000 0.000000 0.000000 0.000000 0.142857 0.000000 0.000000 0.000000 0.000000 0.000000 0.000000 0.000000 0.000000 0.142857 0.714286 0.000000 0.000000 0.000000 0.000000
0.000000 0.000000 0.000000 0.000000 0.142857 0.000000 0.000000 0.571429 0.000000 0.000000 0.000000 0.000000 0.000000 0.000000 0.142857 0.142857 0.000000 0.000000 0.000000 0.000000
0.000000 0.000000 0.000000 0.000000 0.000000 0.000000 0.000000 0.714286 0.000000 0.000000 0.142857 0.000000 0.000000 0.000000 0.000000 0.000000 0.000000 0.142857 0.000000 0.000000
0.000000 0.000000 0.000000 0.000000 0.000000 0.571429 0.000000 0.000000 0.000000 0.142857 0.000000 0.142857 0.000000 0.000000 0.000000 0.000000 0.000000 0.142857 0.000000 0.000000
--------------------------------------------------------------------------------
--------------------------------------------------------------------------------
	Motif ITSDPNFTAALAAAITSIIG MEME-11 regular expression
--------------------------------------------------------------------------------
[IL]T[AS]DP[NS]FTAALAAAI[TS]SIIG
--------------------------------------------------------------------------------
Time 120.06 secs.
********************************************************************************
********************************************************************************
MOTIF LTAETGEAVSKFKKVISLLN MEME-12	width = 20 sites = 6 llr = 285 E-value = 1.3e-026
********************************************************************************
--------------------------------------------------------------------------------
	Motif LTAETGEAVSKFKKVISLLN MEME-12 Description
--------------------------------------------------------------------------------
Simplified A ::7:2:27::::::::::::
pos.-specific C 5:::::::::::::::::::
probability D :::::5::::::::::::::
matrix E ::35::5:::::::::::::
F :::::::::::a::::::::
G :::::5:::::::::::::2
H ::::::::::::::::::::
[truncated: 1,315 more rows]
