# Supplementary material for: Genome-wide identification of the Liriodendron chinense WRKY gene family and its diverse roles in response to multiple abiotic stress
Source: BMC Plant Biol. 2022 Jan 10;22:25. doi: 10.1186/s12870-021-03371-1 (PMC8744262; doi:10.1186/s12870-021-03371-1)
Supplement: Supplementary file 9 — Additional file 9: Table S8. Number and length of LchiWRKY exons and introns. [file 12870_2021_3371_MOESM9_ESM.xls]

## Sheet: Sheet1
Number and length of exon and intron of LchiWRKYs
Wrky_name	Gene_id	Gene_length	Cds_length	Exon_num	Exon_avg_len	Intron_num	Intron_avg_len
LchiWRKY22	Lchi12416	22053	1881	6	313	5	4034
LchiWRKY28	Lchi09239	2740	1731	6	288	5	201
LchiWRKY34	Lchi03801	19160	1956	6	326	5	3440
LchiWRKY5	Lchi06913	2751	1791	6	298	5	192
LchiWRKY16	Lchi00053	4217	1395	5	279	4	705
LchiWRKY33	Lchi16830	9758	2199	5	439	4	1889
LchiWRKY38	Lchi21946	7895	1428	5	285	4	1616
LchiWRKY2	Lchi01871	3235	1353	4	338	3	627
LchiWRKY21	Lchi10839	32841	1572	4	393	3	10423
LchiWRKY25	Lchi09588	40981	1554	4	388	3	13142
LchiWRKY8	Lchi13688	3602	1458	4	364	3	714
LchiWRKY1	Lchi10360	2334	1620	3	540	2	357
LchiWRKY10	Lchi17519	1667	606	3	202	2	530
LchiWRKY11	Lchi17526	1585	858	3	286	2	363
LchiWRKY12	Lchi07759	3669	1131	3	377	2	1269
LchiWRKY13	Lchi07753	9750	582	3	194	2	4584
LchiWRKY14	Lchi31569	3478	1032	3	344	2	1223
LchiWRKY15	Lchi13477	3482	1032	3	344	2	1225
LchiWRKY17	Lchi00156	3240	828	3	276	2	1206
LchiWRKY18	Lchi00204	2177	729	3	243	2	724
LchiWRKY19	Lchi06399	2440	870	3	290	2	785
LchiWRKY20	Lchi13367	2326	1059	3	353	2	633
LchiWRKY24	Lchi09560	1167	801	3	267	2	183
LchiWRKY26	Lchi03311	1626	948	3	316	2	339
LchiWRKY27	Lchi31393	1903	1095	3	365	2	404
LchiWRKY29	Lchi03961	1384	714	3	238	2	335
LchiWRKY3	Lchi22122	1793	1071	3	357	2	361
LchiWRKY31	Lchi27093	3628	519	3	173	2	1554
LchiWRKY32	Lchi12593	4389	900	3	300	2	1744
LchiWRKY35	Lchi03799	23424	852	3	284	2	11286
LchiWRKY36	Lchi05134	1667	837	3	279	2	415
LchiWRKY39	Lchi07331	2505	954	3	318	2	775
LchiWRKY4	Lchi06985	1975	834	3	278	2	570
LchiWRKY40	Lchi07330	4725	804	3	268	2	1960
LchiWRKY41	Lchi31920	2076	837	3	279	2	619
LchiWRKY42	Lchi28909	15300	2364	3	788	2	6468
LchiWRKY7	Lchi22935	32045	1593	3	531	2	15226
LchiWRKY9	Lchi17487	21749	435	3	145	2	10657
LchiWRKY23	Lchi19049	7337	1071	2	535	1	6266
LchiWRKY30	Lchi27068	710	606	2	303	1	104
LchiWRKY37	Lchi12798	525	432	2	216	1	93
LchiWRKY43	Lchi34665	9280	516	2	258	1	8764
LchiWRKY44	Lchi34418	9308	516	2	258	1	8792
LchiWRKY6	Lchi02529	9751	549	2	274	1	9202
Wrky_name: LchiWRKY protein name, Gene_id: LchiWRKY gene id, Gene_length: LchiWRKY gene sequence length, Cds_length: LchiWRKY codon sequence length, Exon_num: LchiWRKY exon number, Exon_avg_len: LchiWRKY average exon length, Intron_num: LchiWRKY intron number, Intron_avg_len: LchiWRKY average intron length.
