# Supplementary material for: Genome-wide identification of the Liriodendron chinense WRKY gene family and its diverse roles in response to multiple abiotic stress
Source: BMC Plant Biol. 2022 Jan 10;22:25. doi: 10.1186/s12870-021-03371-1 (PMC8744262; doi:10.1186/s12870-021-03371-1)
Supplement: Supplementary file 11 — Additional file 11: Table S9. Domain sequence and groups of LchiWRKYs. [file 12870_2021_3371_MOESM11_ESM.xls]

## Sheet: Sheet1
Domain sequence and groups of LchiWRKYs
gene_name	Gene_id	wrky_group	N_domain	C_domain	# wrky domains
LchiWRKY25	Lchi09588	Group-I	WRKYGQK	C-X4-C-X22-HNH	2
LchiWRKY21	Lchi10839	Group-I	WRKYGQK	C-X4-C-X22-HNH	2
LchiWRKY22	Lchi12416	Group-I	WRKYGQK	C-X4-C-X22-HDH/C-X4-C-X22-HNH	2
LchiWRKY8	Lchi13688	Group-I	WRKYGQK	C-X4-C-X22-HNH	2
LchiWRKY33	Lchi16830	Group-I	WRKYGQK	C-X4-C-X22-HNH	2
LchiWRKY23	Lchi19049	Group-I	WRKYGQK	C-X4-C-X22-HNH/C-X8	2
LchiWRKY38	Lchi21946	Group-I	WRKYGQK	C-X4-C-X22-HNH	2
LchiWRKY7	Lchi22935	Group-I	WRKYGQK	C-X4-C-X22-HNH	2
LchiWRKY35	Lchi03799	Group-II-a	WRKYGQK	C-X5-C-X23-HTH	1
LchiWRKY34	Lchi03801	Group-II-a	WRKYGQK	C-X5-C	1
LchiWRKY24	Lchi09560	Group-II-a	WRKYGQK	C-X5-C-X23-HTH	1
LchiWRKY16	Lchi00053	Group-II-b	WRKYGQK	C-X5-C-X23-HNH	1
LchiWRKY2	Lchi01871	Group-II-b	WRKYGQK	C-X5-C-X23-HNH	1
LchiWRKY5	Lchi06913	Group-II-b	WRKYGQK	C-X5-C-X23-HNH	1
LchiWRKY28	Lchi09239	Group-II-b	WRKYGQK	C-X5-C-X23-HNH	1
LchiWRKY1	Lchi10360	Group-II-b	WRKYGQK	C-X5-C-X23-HNH	1
LchiWRKY11	Lchi17526	Group-II-b	WRKYGQK	C-X5-C	1
LchiWRKY17	Lchi00156	Group-II-c	WRKYGQK	C-X4-C-X23-HSH	1
LchiWRKY6	Lchi02529	Group-II-c	WRKYGQK	C-X4-C-X23-HTH	1
LchiWRKY19	Lchi06399	Group-II-c	WRKYGQK	C-X4-C-X23-HTH	1
LchiWRKY4	Lchi06985	Group-II-c	WRKYGQK	C-Xn	1
LchiWRKY32	Lchi12593	Group-II-c	WRKYGQK	C-X4-C-X23-HCH	1
LchiWRKY9	Lchi17487	Group-II-c	WRKYGQK	C-X4-C-X23-HVH	1
LchiWRKY44	Lchi34418	Group-II-c	WRKYGQK	/	1
LchiWRKY43	Lchi34665	Group-II-c	WRKYGQK	/	1
LchiWRKY37	Lchi12798	Group-II-c	WRKYGKS	/	1
LchiWRKY10	Lchi17519	Group-II-c	WRKYGKK	C-X4-C-X23-HNH	1
LchiWRKY26	Lchi03311	Group-II-d	WRKYGQK	C-X5-C-X23-HRH	1
LchiWRKY36	Lchi05134	Group-II-d	WRKYGQK	C-X5-C-X23-HRH	1
LchiWRKY20	Lchi13367	Group-II-d	WRKYGQK	C-X5-C-X23-HNH	1
LchiWRKY15	Lchi13477	Group-II-d	WRKYGQK	C-X5-C-X23-HNH	1
LchiWRKY27	Lchi31393	Group-II-d	WRKYGQK	C-X5-C-X23-HNH	1
LchiWRKY14	Lchi31569	Group-II-d	WRKYGQK	C-X5-C-X23-HNH	1
LchiWRKY18	Lchi00204	Group-II-e	WRKYGQK	C-X5-C-X23-HNH	1
LchiWRKY29	Lchi03961	Group-II-e	WRKYGQK	C-X5-C-X23-HNH	1
LchiWRKY30	Lchi27068	Group-II-e	WRKYGQK	C-X5-C-X23-HNH	1
LchiWRKY41	Lchi31920	Group-II-e	WRKYGQK	C-X5-C-X23-HNH	1
LchiWRKY40	Lchi07330	Group-III	WRKYGQK	C-X7-C-X23-HTC	1
LchiWRKY39	Lchi07331	Group-III	WRKYGQK	C-X7-C-X23-HSC	1
LchiWRKY13	Lchi07753	Group-III	WRKYGQK	/	1
LchiWRKY12	Lchi07759	Group-III	WRKYGQK	C-X7-C-X23-HTC	1
LchiWRKY3	Lchi22122	Group-III	WRKYGQK	C-X7-C-X23-HTC	1
LchiWRKY31	Lchi27093	Group-III	WRKYGQK	/	1
LchiWRKY42	Lchi28909	Group-III	WRKYGQK	/	1
Column headers: wrky_name represents the WRKY protein sequence name of each LchiWRKY, Gene_id represents their WRKY gene id, wrky_group represents their phylogenetic group, N_domain represents the N-terminal WRKY domains specific sequence, C_domain represents the C-terminal domain zinc finger structure (if present).
