# Supplementary material for: Genome-wide identification of the Liriodendron chinense WRKY gene family and its diverse roles in response to multiple abiotic stress
Source: BMC Plant Biol. 2022 Jan 10;22:25. doi: 10.1186/s12870-021-03371-1 (PMC8744262; doi:10.1186/s12870-021-03371-1)
Supplement: Supplementary file 12 — Additional file 12: Table S10. List of cis-regulatory elements (CREs) present in the promoter region of identified LchiWRKYs. [file 12870_2021_3371_MOESM12_ESM.xls]

## Sheet: sheet1
List of cis-regulatory elements (CREs) present in promoter region of identified LchiWRKYs.
Geme_name	Group	From	To	Cis_element	Function
LchiWRKY21	Group-I	112	121	ABRE	cis-acting element involved in the abscisic acid responsiveness
LchiWRKY21	Group-I	114	120	ABRE	cis-acting element involved in the abscisic acid responsiveness
LchiWRKY21	Group-I	115	120	ABRE	cis-acting element involved in the abscisic acid responsiveness
LchiWRKY21	Group-I	381	390	ABRE	cis-acting element involved in the abscisic acid responsiveness
LchiWRKY21	Group-I	383	389	ABRE	cis-acting element involved in the abscisic acid responsiveness
LchiWRKY21	Group-I	384	389	ABRE	cis-acting element involved in the abscisic acid responsiveness
LchiWRKY21	Group-I	610	615	ABRE	cis-acting element involved in the abscisic acid responsiveness
LchiWRKY21	Group-I	658	663	ABRE	cis-acting element involved in the abscisic acid responsiveness
LchiWRKY21	Group-I	942	947	ABRE	cis-acting element involved in the abscisic acid responsiveness
LchiWRKY21	Group-I	1447	1452	ABRE	cis-acting element involved in the abscisic acid responsiveness
LchiWRKY21	Group-I	173	179	Box 4	part of a conserved DNA module involved in light responsiveness
LchiWRKY21	Group-I	1312	1318	Box 4	part of a conserved DNA module involved in light responsiveness
LchiWRKY21	Group-I	1481	1486	CGTCA-motif	cis-acting regulatory element involved in the MeJA-responsiveness
LchiWRKY21	Group-I	114	120	G-box	cis-acting regulatory element involved in light responsiveness
LchiWRKY21	Group-I	382	391	G-box	cis-acting regulatory element involved in light responsiveness
LchiWRKY21	Group-I	383	389	G-box	cis-acting regulatory element involved in light responsiveness
LchiWRKY21	Group-I	609	615	G-box	cis-acting regulatory element involved in light responsiveness
LchiWRKY21	Group-I	657	663	G-box	cis-acting regulatory element involved in light responsiveness
LchiWRKY21	Group-I	814	823	G-box	cis-acting regulatory element involved in light responsiveness
LchiWRKY21	Group-I	947	953	G-box	cis-acting regulatory element involved in light responsiveness
LchiWRKY21	Group-I	1452	1458	G-box	cis-acting regulatory element involved in light responsiveness
LchiWRKY21	Group-I	1132	1138	GT1-motif	light responsive element
LchiWRKY21	Group-I	25	31	LTR	cis-acting element involved in low-temperature responsiveness
LchiWRKY21	Group-I	748	754	Sp1	light responsive element
LchiWRKY21	Group-I	1486	1491	TGACG-motif	cis-acting regulatory element involved in the MeJA-responsiveness
LchiWRKY22	Group-I	369	375	ABRE	cis-acting element involved in the abscisic acid responsiveness
LchiWRKY22	Group-I	370	375	ABRE	cis-acting element involved in the abscisic acid responsiveness
LchiWRKY22	Group-I	505	510	ABRE	cis-acting element involved in the abscisic acid responsiveness
LchiWRKY22	Group-I	1228	1234	ABRE	cis-acting element involved in the abscisic acid responsiveness
LchiWRKY22	Group-I	1235	1240	ABRE	cis-acting element involved in the abscisic acid responsiveness
LchiWRKY22	Group-I	434	440	ARE	cis-acting regulatory element essential for the anaerobic induction
LchiWRKY22	Group-I	1261	1266	CGTCA-motif	cis-acting regulatory element involved in the MeJA-responsiveness
LchiWRKY22	Group-I	368	376	G-box	cis-acting regulatory element involved in light responsiveness
LchiWRKY22	Group-I	369	375	G-box	cis-acting regulatory element involved in light responsiveness
LchiWRKY22	Group-I	1228	1234	G-box	cis-acting regulatory element involved in light responsiveness
LchiWRKY22	Group-I	509	518	GT1-motif	light responsive element
LchiWRKY22	Group-I	1455	1461	GT1-motif	light responsive element
LchiWRKY22	Group-I	98	104	MBS	MYB binding site involved in drought-inducibility
LchiWRKY22	Group-I	1262	1268	MBS	MYB binding site involved in drought-inducibility
LchiWRKY22	Group-I	1266	1271	TGACG-motif	cis-acting regulatory element involved in the MeJA-responsiveness
LchiWRKY22	Group-I	105	111	W-box
LchiWRKY23	Group-I	186	192	Box 4	part of a conserved DNA module involved in light responsiveness
LchiWRKY23	Group-I	357	363	Box 4	part of a conserved DNA module involved in light responsiveness
LchiWRKY23	Group-I	481	487	Box 4	part of a conserved DNA module involved in light responsiveness
LchiWRKY23	Group-I	48	54	MBS	MYB binding site involved in drought-inducibility
LchiWRKY23	Group-I	1380	1386	MBS	MYB binding site involved in drought-inducibility
LchiWRKY23	Group-I	823	829	W-box
LchiWRKY25	Group-I	1440	1447	ABRE	cis-acting element involved in the abscisic acid responsiveness
LchiWRKY25	Group-I	1460	1467	ABRE	cis-acting element involved in the abscisic acid responsiveness
LchiWRKY25	Group-I	169	175	ARE	cis-acting regulatory element essential for the anaerobic induction
LchiWRKY25	Group-I	488	494	ARE	cis-acting regulatory element essential for the anaerobic induction
LchiWRKY25	Group-I	849	855	ARE	cis-acting regulatory element essential for the anaerobic induction
LchiWRKY25	Group-I	1092	1098	ARE	cis-acting regulatory element essential for the anaerobic induction
LchiWRKY25	Group-I	1281	1286	CGTCA-motif	cis-acting regulatory element involved in the MeJA-responsiveness
LchiWRKY25	Group-I	1331	1336	CGTCA-motif	cis-acting regulatory element involved in the MeJA-responsiveness
LchiWRKY25	Group-I	219	225	Sp1	light responsive element
LchiWRKY25	Group-I	421	427	Sp1	light responsive element
LchiWRKY25	Group-I	485	491	Sp1	light responsive element
LchiWRKY25	Group-I	1276	1281	TGACG-motif	cis-acting regulatory element involved in the MeJA-responsiveness
LchiWRKY25	Group-I	1326	1331	TGACG-motif	cis-acting regulatory element involved in the MeJA-responsiveness
LchiWRKY25	Group-I	462	468	W-box
LchiWRKY25	Group-I	1349	1355	W-box
LchiWRKY33	Group-I	109	115	ABRE	cis-acting element involved in the abscisic acid responsiveness
LchiWRKY33	Group-I	110	115	ABRE	cis-acting element involved in the abscisic acid responsiveness
LchiWRKY33	Group-I	122	127	ABRE	cis-acting element involved in the abscisic acid responsiveness
LchiWRKY33	Group-I	370	376	ABRE	cis-acting element involved in the abscisic acid responsiveness
LchiWRKY33	Group-I	371	376	ABRE	cis-acting element involved in the abscisic acid responsiveness
LchiWRKY33	Group-I	381	387	ABRE	cis-acting element involved in the abscisic acid responsiveness
LchiWRKY33	Group-I	382	387	ABRE	cis-acting element involved in the abscisic acid responsiveness
LchiWRKY33	Group-I	387	393	ABRE	cis-acting element involved in the abscisic acid responsiveness
LchiWRKY33	Group-I	388	393	ABRE	cis-acting element involved in the abscisic acid responsiveness
LchiWRKY33	Group-I	894	899	ABRE	cis-acting element involved in the abscisic acid responsiveness
LchiWRKY33	Group-I	923	932	ABRE	cis-acting element involved in the abscisic acid responsiveness
LchiWRKY33	Group-I	928	934	ABRE	cis-acting element involved in the abscisic acid responsiveness
LchiWRKY33	Group-I	935	940	ABRE	cis-acting element involved in the abscisic acid responsiveness
LchiWRKY33	Group-I	1002	1007	ABRE	cis-acting element involved in the abscisic acid responsiveness
LchiWRKY33	Group-I	1332	1338	ARE	cis-acting regulatory element essential for the anaerobic induction
LchiWRKY33	Group-I	715	720	CGTCA-motif	cis-acting regulatory element involved in the MeJA-responsiveness
LchiWRKY33	Group-I	109	115	G-box	cis-acting regulatory element involved in light responsiveness
LchiWRKY33	Group-I	121	127	G-box	cis-acting regulatory element involved in light responsiveness
LchiWRKY33	Group-I	369	377	G-box	cis-acting regulatory element involved in light responsiveness
LchiWRKY33	Group-I	370	376	G-box	cis-acting regulatory element involved in light responsiveness
LchiWRKY33	Group-I	381	387	G-box	cis-acting regulatory element involved in light responsiveness
LchiWRKY33	Group-I	387	393	G-box	cis-acting regulatory element involved in light responsiveness
LchiWRKY33	Group-I	893	899	G-box	cis-acting regulatory element involved in light responsiveness
LchiWRKY33	Group-I	923	932	G-box	cis-acting regulatory element involved in light responsiveness
LchiWRKY33	Group-I	928	934	G-box	cis-acting regulatory element involved in light responsiveness
LchiWRKY33	Group-I	1007	1013	G-box	cis-acting regulatory element involved in light responsiveness
LchiWRKY33	Group-I	697	703	GT1-motif	light responsive element
LchiWRKY33	Group-I	1207	1213	GT1-motif	light responsive element
LchiWRKY33	Group-I	613	619	LTR	cis-acting element involved in low-temperature responsiveness
LchiWRKY33	Group-I	710	715	TGACG-motif	cis-acting regulatory element involved in the MeJA-responsiveness
LchiWRKY38	Group-I	151	156	ABRE	cis-acting element involved in the abscisic acid responsiveness
LchiWRKY38	Group-I	150	156	G-box	cis-acting regulatory element involved in light responsiveness
LchiWRKY38	Group-I	90	97	GT1-motif	light responsive element
LchiWRKY38	Group-I	92	98	GT1-motif	light responsive element
LchiWRKY38	Group-I	345	351	MBS	MYB binding site involved in drought-inducibility
LchiWRKY38	Group-I	1047	1053	MBS	MYB binding site involved in drought-inducibility
LchiWRKY7	Group-I	312	317	ABRE	cis-acting element involved in the abscisic acid responsiveness
LchiWRKY7	Group-I	455	460	ABRE	cis-acting element involved in the abscisic acid responsiveness
LchiWRKY7	Group-I	729	736	ABRE	cis-acting element involved in the abscisic acid responsiveness
LchiWRKY7	Group-I	546	552	ARE	cis-acting regulatory element essential for the anaerobic induction
LchiWRKY7	Group-I	886	892	ARE	cis-acting regulatory element essential for the anaerobic induction
LchiWRKY7	Group-I	182	187	CGTCA-motif	cis-acting regulatory element involved in the MeJA-responsiveness
LchiWRKY7	Group-I	221	226	CGTCA-motif	cis-acting regulatory element involved in the MeJA-responsiveness
LchiWRKY7	Group-I	460	466	G-box	cis-acting regulatory element involved in light responsiveness
LchiWRKY7	Group-I	909	915	MBS	MYB binding site involved in drought-inducibility
LchiWRKY7	Group-I	531	537	Sp1	light responsive element
LchiWRKY7	Group-I	187	192	TGACG-motif	cis-acting regulatory element involved in the MeJA-responsiveness
LchiWRKY7	Group-I	216	221	TGACG-motif	cis-acting regulatory element involved in the MeJA-responsiveness
LchiWRKY8	Group-I	247	253	ABRE	cis-acting element involved in the abscisic acid responsiveness
LchiWRKY8	Group-I	248	253	ABRE	cis-acting element involved in the abscisic acid responsiveness
LchiWRKY8	Group-I	412	421	ABRE	cis-acting element involved in the abscisic acid responsiveness
LchiWRKY8	Group-I	423	429	ABRE	cis-acting element involved in the abscisic acid responsiveness
LchiWRKY8	Group-I	424	429	ABRE	cis-acting element involved in the abscisic acid responsiveness
LchiWRKY8	Group-I	1343	1348	ABRE	cis-acting element involved in the abscisic acid responsiveness
LchiWRKY8	Group-I	901	907	ARE	cis-acting regulatory element essential for the anaerobic induction
LchiWRKY8	Group-I	921	927	ARE	cis-acting regulatory element essential for the anaerobic induction
LchiWRKY8	Group-I	302	307	CGTCA-motif	cis-acting regulatory element involved in the MeJA-responsiveness
LchiWRKY8	Group-I	247	253	G-box	cis-acting regulatory element involved in light responsiveness
LchiWRKY8	Group-I	409	420	G-box	cis-acting regulatory element involved in light responsiveness
LchiWRKY8	Group-I	423	429	G-box	cis-acting regulatory element involved in light responsiveness
LchiWRKY8	Group-I	1342	1348	G-box	cis-acting regulatory element involved in light responsiveness
LchiWRKY8	Group-I	70	76	GT1-motif	light responsive element
LchiWRKY8	Group-I	883	889	GT1-motif	light responsive element
LchiWRKY8	Group-I	871	877	MBS	MYB binding site involved in drought-inducibility
LchiWRKY8	Group-I	307	312	TGACG-motif	cis-acting regulatory element involved in the MeJA-responsiveness
LchiWRKY8	Group-I	677	683	W-box
LchiWRKY8	Group-I	700	706	W-box
LchiWRKY8	Group-I	963	969	W-box
LchiWRKY8	Group-I	1107	1113	W-box
LchiWRKY8	Group-I	1256	1262	W-box
LchiWRKY24	Group-II-a	381	386	ABRE	cis-acting element involved in the abscisic acid responsiveness
LchiWRKY24	Group-II-a	559	564	ABRE	cis-acting element involved in the abscisic acid responsiveness
LchiWRKY24	Group-II-a	1023	1029	ARE	cis-acting regulatory element essential for the anaerobic induction
LchiWRKY24	Group-II-a	685	691	Box 4	part of a conserved DNA module involved in light responsiveness
LchiWRKY24	Group-II-a	976	981	CGTCA-motif	cis-acting regulatory element involved in the MeJA-responsiveness
LchiWRKY24	Group-II-a	1048	1054	Sp1	light responsive element
LchiWRKY24	Group-II-a	971	976	TGACG-motif	cis-acting regulatory element involved in the MeJA-responsiveness
LchiWRKY24	Group-II-a	300	306	W-box
LchiWRKY24	Group-II-a	413	419	W-box
LchiWRKY34	Group-II-a	732	737	ABRE	cis-acting element involved in the abscisic acid responsiveness
LchiWRKY34	Group-II-a	1037	1042	ABRE	cis-acting element involved in the abscisic acid responsiveness
LchiWRKY34	Group-II-a	1193	1198	ABRE	cis-acting element involved in the abscisic acid responsiveness
LchiWRKY34	Group-II-a	540	546	ARE	cis-acting regulatory element essential for the anaerobic induction
LchiWRKY34	Group-II-a	666	672	ARE	cis-acting regulatory element essential for the anaerobic induction
LchiWRKY34	Group-II-a	676	681	CGTCA-motif	cis-acting regulatory element involved in the MeJA-responsiveness
LchiWRKY34	Group-II-a	725	730	CGTCA-motif	cis-acting regulatory element involved in the MeJA-responsiveness
LchiWRKY34	Group-II-a	725	731	G-box	cis-acting regulatory element involved in light responsiveness
LchiWRKY34	Group-II-a	1036	1042	G-box	cis-acting regulatory element involved in light responsiveness
LchiWRKY34	Group-II-a	1068	1074	G-box	cis-acting regulatory element involved in light responsiveness
LchiWRKY34	Group-II-a	18	24	GT1-motif	light responsive element
LchiWRKY34	Group-II-a	473	479	MBS	MYB binding site involved in drought-inducibility
LchiWRKY34	Group-II-a	671	676	TGACG-motif	cis-acting regulatory element involved in the MeJA-responsiveness
LchiWRKY34	Group-II-a	730	735	TGACG-motif	cis-acting regulatory element involved in the MeJA-responsiveness
LchiWRKY34	Group-II-a	33	39	W-box
LchiWRKY35	Group-II-a	393	399	ARE	cis-acting regulatory element essential for the anaerobic induction
LchiWRKY35	Group-II-a	758	764	Box 4	part of a conserved DNA module involved in light responsiveness
LchiWRKY35	Group-II-a	839	845	Box 4	part of a conserved DNA module involved in light responsiveness
LchiWRKY35	Group-II-a	1346	1352	Box 4	part of a conserved DNA module involved in light responsiveness
LchiWRKY35	Group-II-a	323	328	CGTCA-motif	cis-acting regulatory element involved in the MeJA-responsiveness
LchiWRKY35	Group-II-a	409	414	CGTCA-motif	cis-acting regulatory element involved in the MeJA-responsiveness
LchiWRKY35	Group-II-a	1453	1459	G-box	cis-acting regulatory element involved in light responsiveness
LchiWRKY35	Group-II-a	994	1000	GT1-motif	light responsive element
LchiWRKY35	Group-II-a	1269	1278	TC-rich repeats	cis-acting element involved in defense and stress responsiveness
LchiWRKY35	Group-II-a	328	333	TGACG-motif	cis-acting regulatory element involved in the MeJA-responsiveness
LchiWRKY35	Group-II-a	404	409	TGACG-motif	cis-acting regulatory element involved in the MeJA-responsiveness
LchiWRKY1	Group-II-b	22	27	ABRE	cis-acting element involved in the abscisic acid responsiveness
LchiWRKY1	Group-II-b	178	184	ARE	cis-acting regulatory element essential for the anaerobic induction
LchiWRKY1	Group-II-b	340	346	ARE	cis-acting regulatory element essential for the anaerobic induction
LchiWRKY1	Group-II-b	530	536	ARE	cis-acting regulatory element essential for the anaerobic induction
LchiWRKY1	Group-II-b	671	677	ARE	cis-acting regulatory element essential for the anaerobic induction
LchiWRKY1	Group-II-b	1102	1108	ARE	cis-acting regulatory element essential for the anaerobic induction
LchiWRKY1	Group-II-b	753	759	Box 4	part of a conserved DNA module involved in light responsiveness
LchiWRKY1	Group-II-b	1424	1430	Box 4	part of a conserved DNA module involved in light responsiveness
LchiWRKY1	Group-II-b	1428	1434	Box 4	part of a conserved DNA module involved in light responsiveness
LchiWRKY1	Group-II-b	225	230	CGTCA-motif	cis-acting regulatory element involved in the MeJA-responsiveness
LchiWRKY1	Group-II-b	637	642	CGTCA-motif	cis-acting regulatory element involved in the MeJA-responsiveness
LchiWRKY1	Group-II-b	15	21	G-box	cis-acting regulatory element involved in light responsiveness
LchiWRKY1	Group-II-b	135	142	GT1-motif	light responsive element
LchiWRKY1	Group-II-b	137	143	GT1-motif	light responsive element
LchiWRKY1	Group-II-b	816	822	GT1-motif	light responsive element
LchiWRKY1	Group-II-b	205	211	MBS	MYB binding site involved in drought-inducibility
LchiWRKY1	Group-II-b	1301	1307	MBS	MYB binding site involved in drought-inducibility
LchiWRKY1	Group-II-b	855	861	Sp1	light responsive element
LchiWRKY1	Group-II-b	413	422	TC-rich repeats	cis-acting element involved in defense and stress responsiveness
LchiWRKY1	Group-II-b	220	225	TGACG-motif	cis-acting regulatory element involved in the MeJA-responsiveness
LchiWRKY1	Group-II-b	632	637	TGACG-motif	cis-acting regulatory element involved in the MeJA-responsiveness
LchiWRKY11	Group-II-b	323	328	ABRE	cis-acting element involved in the abscisic acid responsiveness
LchiWRKY11	Group-II-b	1003	1009	ABRE	cis-acting element involved in the abscisic acid responsiveness
LchiWRKY11	Group-II-b	1010	1015	ABRE	cis-acting element involved in the abscisic acid responsiveness
LchiWRKY11	Group-II-b	1127	1133	ARE	cis-acting regulatory element essential for the anaerobic induction
LchiWRKY11	Group-II-b	1278	1284	ARE	cis-acting regulatory element essential for the anaerobic induction
LchiWRKY11	Group-II-b	395	401	Box 4	part of a conserved DNA module involved in light responsiveness
LchiWRKY11	Group-II-b	838	844	Box 4	part of a conserved DNA module involved in light responsiveness
LchiWRKY11	Group-II-b	1214	1220	Box 4	part of a conserved DNA module involved in light responsiveness
LchiWRKY11	Group-II-b	1460	1466	Box 4	part of a conserved DNA module involved in light responsiveness
LchiWRKY11	Group-II-b	1003	1009	G-box	cis-acting regulatory element involved in light responsiveness
LchiWRKY11	Group-II-b	1474	1480	G-box	cis-acting regulatory element involved in light responsiveness
LchiWRKY11	Group-II-b	440	446	GT1-motif	light responsive element
LchiWRKY11	Group-II-b	430	436	LTR	cis-acting element involved in low-temperature responsiveness
LchiWRKY11	Group-II-b	767	776	TC-rich repeats	cis-acting element involved in defense and stress responsiveness
LchiWRKY16	Group-II-b	807	814	ABRE	cis-acting element involved in the abscisic acid responsiveness
LchiWRKY16	Group-II-b	1061	1066	ABRE	cis-acting element involved in the abscisic acid responsiveness
LchiWRKY16	Group-II-b	318	324	ARE	cis-acting regulatory element essential for the anaerobic induction
LchiWRKY16	Group-II-b	729	735	ARE	cis-acting regulatory element essential for the anaerobic induction
LchiWRKY16	Group-II-b	432	438	Box 4	part of a conserved DNA module involved in light responsiveness
LchiWRKY16	Group-II-b	942	948	Box 4	part of a conserved DNA module involved in light responsiveness
LchiWRKY16	Group-II-b	487	492	CGTCA-motif	cis-acting regulatory element involved in the MeJA-responsiveness
LchiWRKY16	Group-II-b	1282	1287	CGTCA-motif	cis-acting regulatory element involved in the MeJA-responsiveness
LchiWRKY16	Group-II-b	1286	1291	CGTCA-motif	cis-acting regulatory element involved in the MeJA-responsiveness
LchiWRKY16	Group-II-b	1060	1066	G-box	cis-acting regulatory element involved in light responsiveness
LchiWRKY16	Group-II-b	340	346	LTR	cis-acting element involved in low-temperature responsiveness
LchiWRKY16	Group-II-b	582	588	MBS	MYB binding site involved in drought-inducibility
LchiWRKY16	Group-II-b	492	497	TGACG-motif	cis-acting regulatory element involved in the MeJA-responsiveness
LchiWRKY16	Group-II-b	1277	1282	TGACG-motif	cis-acting regulatory element involved in the MeJA-responsiveness
LchiWRKY16	Group-II-b	1291	1296	TGACG-motif	cis-acting regulatory element involved in the MeJA-responsiveness
LchiWRKY16	Group-II-b	702	708	W-box
LchiWRKY2	Group-II-b	791	800	ABRE	cis-acting element involved in the abscisic acid responsiveness
LchiWRKY2	Group-II-b	796	802	ABRE	cis-acting element involved in the abscisic acid responsiveness
LchiWRKY2	Group-II-b	803	808	ABRE	cis-acting element involved in the abscisic acid responsiveness
LchiWRKY2	Group-II-b	1141	1146	ABRE	cis-acting element involved in the abscisic acid responsiveness
LchiWRKY2	Group-II-b	1193	1198	ABRE	cis-acting element involved in the abscisic acid responsiveness
LchiWRKY2	Group-II-b	1193	1198	ABRE	cis-acting element involved in the abscisic acid responsiveness
LchiWRKY2	Group-II-b	871	877	ARE	cis-acting regulatory element essential for the anaerobic induction
LchiWRKY2	Group-II-b	1175	1181	ARE	cis-acting regulatory element essential for the anaerobic induction
LchiWRKY2	Group-II-b	38	44	Box 4	part of a conserved DNA module involved in light responsiveness
LchiWRKY2	Group-II-b	80	85	CGTCA-motif	cis-acting regulatory element involved in the MeJA-responsiveness
LchiWRKY2	Group-II-b	816	821	CGTCA-motif	cis-acting regulatory element involved in the MeJA-responsiveness
LchiWRKY2	Group-II-b	836	841	CGTCA-motif	cis-acting regulatory element involved in the MeJA-responsiveness
LchiWRKY2	Group-II-b	800	809	G-box	cis-acting regulatory element involved in light responsiveness
LchiWRKY2	Group-II-b	796	802	G-box	cis-acting regulatory element involved in light responsiveness
LchiWRKY2	Group-II-b	1146	1152	G-box	cis-acting regulatory element involved in light responsiveness
LchiWRKY2	Group-II-b	1192	1198	G-box	cis-acting regulatory element involved in light responsiveness
LchiWRKY2	Group-II-b	1387	1393	G-box	cis-acting regulatory element involved in light responsiveness
LchiWRKY2	Group-II-b	580	587	GT1-motif	light responsive element
LchiWRKY2	Group-II-b	582	588	GT1-motif	light responsive element
LchiWRKY2	Group-II-b	651	657	GT1-motif	light responsive element
LchiWRKY2	Group-II-b	75	81	MBS	MYB binding site involved in drought-inducibility
LchiWRKY2	Group-II-b	998	1004	MBS	MYB binding site involved in drought-inducibility
LchiWRKY2	Group-II-b	1254	1263	TC-rich repeats	cis-acting element involved in defense and stress responsiveness
LchiWRKY2	Group-II-b	85	90	TGACG-motif	cis-acting regulatory element involved in the MeJA-responsiveness
LchiWRKY2	Group-II-b	821	826	TGACG-motif	cis-acting regulatory element involved in the MeJA-responsiveness
LchiWRKY2	Group-II-b	831	836	TGACG-motif	cis-acting regulatory element involved in the MeJA-responsiveness
LchiWRKY2	Group-II-b	103	109	W-box
LchiWRKY28	Group-II-b	1119	1125	ABRE	cis-acting element involved in the abscisic acid responsiveness
LchiWRKY28	Group-II-b	1126	1131	ABRE	cis-acting element involved in the abscisic acid responsiveness
LchiWRKY28	Group-II-b	1210	1216	ABRE	cis-acting element involved in the abscisic acid responsiveness
LchiWRKY28	Group-II-b	1217	1222	ABRE	cis-acting element involved in the abscisic acid responsiveness
LchiWRKY28	Group-II-b	1339	1348	ABRE	cis-acting element involved in the abscisic acid responsiveness
LchiWRKY28	Group-II-b	1335	1341	ABRE	cis-acting element involved in the abscisic acid responsiveness
LchiWRKY28	Group-II-b	1342	1347	ABRE	cis-acting element involved in the abscisic acid responsiveness
LchiWRKY28	Group-II-b	814	820	ARE	cis-acting regulatory element essential for the anaerobic induction
LchiWRKY28	Group-II-b	1193	1198	CGTCA-motif	cis-acting regulatory element involved in the MeJA-responsiveness
LchiWRKY28	Group-II-b	1334	1339	CGTCA-motif	cis-acting regulatory element involved in the MeJA-responsiveness
LchiWRKY28	Group-II-b	1351	1356	CGTCA-motif	cis-acting regulatory element involved in the MeJA-responsiveness
LchiWRKY28	Group-II-b	1119	1125	G-box	cis-acting regulatory element involved in light responsiveness
LchiWRKY28	Group-II-b	1210	1216	G-box	cis-acting regulatory element involved in light responsiveness
LchiWRKY28	Group-II-b	1330	1339	G-box	cis-acting regulatory element involved in light responsiveness
LchiWRKY28	Group-II-b	1335	1341	G-box	cis-acting regulatory element involved in light responsiveness
LchiWRKY28	Group-II-b	233	239	LTR	cis-acting element involved in low-temperature responsiveness
LchiWRKY28	Group-II-b	1281	1287	LTR	cis-acting element involved in low-temperature responsiveness
LchiWRKY28	Group-II-b	171	177	MBS	MYB binding site involved in drought-inducibility
LchiWRKY28	Group-II-b	1188	1193	TGACG-motif	cis-acting regulatory element involved in the MeJA-responsiveness
LchiWRKY28	Group-II-b	1329	1334	TGACG-motif	cis-acting regulatory element involved in the MeJA-responsiveness
LchiWRKY28	Group-II-b	1356	1361	TGACG-motif	cis-acting regulatory element involved in the MeJA-responsiveness
LchiWRKY5	Group-II-b	99	104	ABRE	cis-acting element involved in the abscisic acid responsiveness
LchiWRKY5	Group-II-b	141	146	ABRE	cis-acting element involved in the abscisic acid responsiveness
LchiWRKY5	Group-II-b	656	662	ABRE	cis-acting element involved in the abscisic acid responsiveness
LchiWRKY5	Group-II-b	657	662	ABRE	cis-acting element involved in the abscisic acid responsiveness
LchiWRKY5	Group-II-b	789	795	ABRE	cis-acting element involved in the abscisic acid responsiveness
LchiWRKY5	Group-II-b	796	801	ABRE	cis-acting element involved in the abscisic acid responsiveness
LchiWRKY5	Group-II-b	919	928	ABRE	cis-acting element involved in the abscisic acid responsiveness
LchiWRKY5	Group-II-b	972	977	ABRE	cis-acting element involved in the abscisic acid responsiveness
LchiWRKY5	Group-II-b	1023	1029	ABRE	cis-acting element involved in the abscisic acid responsiveness
LchiWRKY5	Group-II-b	1030	1035	ABRE	cis-acting element involved in the abscisic acid responsiveness
LchiWRKY5	Group-II-b	1211	1216	ABRE	cis-acting element involved in the abscisic acid responsiveness
LchiWRKY5	Group-II-b	1395	1400	ABRE	cis-acting element involved in the abscisic acid responsiveness
LchiWRKY5	Group-II-b	419	425	Box 4	part of a conserved DNA module involved in light responsiveness
LchiWRKY5	Group-II-b	877	882	CGTCA-motif	cis-acting regulatory element involved in the MeJA-responsiveness
LchiWRKY5	Group-II-b	959	964	CGTCA-motif	cis-acting regulatory element involved in the MeJA-responsiveness
LchiWRKY5	Group-II-b	979	984	CGTCA-motif	cis-acting regulatory element involved in the MeJA-responsiveness
LchiWRKY5	Group-II-b	1167	1172	CGTCA-motif	cis-acting regulatory element involved in the MeJA-responsiveness
LchiWRKY5	Group-II-b	1402	1407	CGTCA-motif	cis-acting regulatory element involved in the MeJA-responsiveness
LchiWRKY5	Group-II-b	98	104	G-box	cis-acting regulatory element involved in light responsiveness
LchiWRKY5	Group-II-b	140	146	G-box	cis-acting regulatory element involved in light responsiveness
LchiWRKY5	Group-II-b	656	662	G-box	cis-acting regulatory element involved in light responsiveness
LchiWRKY5	Group-II-b	789	795	G-box	cis-acting regulatory element involved in light responsiveness
LchiWRKY5	Group-II-b	977	983	G-box	cis-acting regulatory element involved in light responsiveness
LchiWRKY5	Group-II-b	1023	1029	G-box	cis-acting regulatory element involved in light responsiveness
LchiWRKY5	Group-II-b	1210	1216	G-box	cis-acting regulatory element involved in light responsiveness
LchiWRKY5	Group-II-b	1400	1406	G-box	cis-acting regulatory element involved in light responsiveness
LchiWRKY5	Group-II-b	380	386	GT1-motif	light responsive element
LchiWRKY5	Group-II-b	952	958	MBS	MYB binding site involved in drought-inducibility
LchiWRKY5	Group-II-b	1079	1085	MBS	MYB binding site involved in drought-inducibility
LchiWRKY5	Group-II-b	1451	1457	Sp1	light responsive element
LchiWRKY5	Group-II-b	882	887	TGACG-motif	cis-acting regulatory element involved in the MeJA-responsiveness
LchiWRKY5	Group-II-b	964	969	TGACG-motif	cis-acting regulatory element involved in the MeJA-responsiveness
LchiWRKY5	Group-II-b	974	979	TGACG-motif	cis-acting regulatory element involved in the MeJA-responsiveness
LchiWRKY5	Group-II-b	1172	1177	TGACG-motif	cis-acting regulatory element involved in the MeJA-responsiveness
LchiWRKY5	Group-II-b	1397	1402	TGACG-motif	cis-acting regulatory element involved in the MeJA-responsiveness
LchiWRKY5	Group-II-b	710	716	W-box
LchiWRKY5	Group-II-b	836	842	W-box
LchiWRKY10	Group-II-c	1384	1393	ABRE	cis-acting element involved in the abscisic acid responsiveness
LchiWRKY10	Group-II-c	1389	1395	ABRE	cis-acting element involved in the abscisic acid responsiveness
LchiWRKY10	Group-II-c	1396	1401	ABRE	cis-acting element involved in the abscisic acid responsiveness
LchiWRKY10	Group-II-c	983	989	ARE	cis-acting regulatory element essential for the anaerobic induction
LchiWRKY10	Group-II-c	1285	1290	CGTCA-motif	cis-acting regulatory element involved in the MeJA-responsiveness
LchiWRKY10	Group-II-c	1344	1349	CGTCA-motif	cis-acting regulatory element involved in the MeJA-responsiveness
LchiWRKY10	Group-II-c	1378	1390	G-box	cis-acting regulatory element involved in light responsiveness
LchiWRKY10	Group-II-c	1392	1405	G-box	cis-acting regulatory element involved in light responsiveness
LchiWRKY10	Group-II-c	1394	1403	G-box	cis-acting regulatory element involved in light responsiveness
LchiWRKY10	Group-II-c	1389	1395	G-box	cis-acting regulatory element involved in light responsiveness
LchiWRKY10	Group-II-c	774	780	MBS	MYB binding site involved in drought-inducibility
LchiWRKY10	Group-II-c	1280	1285	TGACG-motif	cis-acting regulatory element involved in the MeJA-responsiveness
LchiWRKY10	Group-II-c	1339	1344	TGACG-motif	cis-acting regulatory element involved in the MeJA-responsiveness
LchiWRKY17	Group-II-c	1317	1322	ABRE	cis-acting element involved in the abscisic acid responsiveness
LchiWRKY17	Group-II-c	1353	1360	ABRE	cis-acting element involved in the abscisic acid responsiveness
LchiWRKY17	Group-II-c	142	148	ARE	cis-acting regulatory element essential for the anaerobic induction
LchiWRKY17	Group-II-c	253	259	ARE	cis-acting regulatory element essential for the anaerobic induction
LchiWRKY17	Group-II-c	840	846	ARE	cis-acting regulatory element essential for the anaerobic induction
LchiWRKY17	Group-II-c	1446	1452	ARE	cis-acting regulatory element essential for the anaerobic induction
LchiWRKY17	Group-II-c	262	268	Box 4	part of a conserved DNA module involved in light responsiveness
LchiWRKY17	Group-II-c	474	480	Box 4	part of a conserved DNA module involved in light responsiveness
LchiWRKY17	Group-II-c	718	724	Box 4	part of a conserved DNA module involved in light responsiveness
LchiWRKY17	Group-II-c	1042	1047	CGTCA-motif	cis-acting regulatory element involved in the MeJA-responsiveness
LchiWRKY17	Group-II-c	1307	1315	G-box	cis-acting regulatory element involved in light responsiveness
LchiWRKY17	Group-II-c	1316	1322	G-box	cis-acting regulatory element involved in light responsiveness
LchiWRKY17	Group-II-c	1236	1242	LTR	cis-acting element involved in low-temperature responsiveness
LchiWRKY17	Group-II-c	1337	1343	Sp1	light responsive element
LchiWRKY17	Group-II-c	1047	1052	TGACG-motif	cis-acting regulatory element involved in the MeJA-responsiveness
LchiWRKY17	Group-II-c	1387	1393	W-box
LchiWRKY19	Group-II-c	178	183	ABRE	cis-acting element involved in the abscisic acid responsiveness
LchiWRKY19	Group-II-c	496	501	ABRE	cis-acting element involved in the abscisic acid responsiveness
LchiWRKY19	Group-II-c	1001	1007	ABRE	cis-acting element involved in the abscisic acid responsiveness
LchiWRKY19	Group-II-c	1008	1013	ABRE	cis-acting element involved in the abscisic acid responsiveness
LchiWRKY19	Group-II-c	1140	1149	ABRE	cis-acting element involved in the abscisic acid responsiveness
LchiWRKY19	Group-II-c	1136	1142	ABRE	cis-acting element involved in the abscisic acid responsiveness
LchiWRKY19	Group-II-c	1143	1148	ABRE	cis-acting element involved in the abscisic acid responsiveness
LchiWRKY19	Group-II-c	1246	1255	ABRE	cis-acting element involved in the abscisic acid responsiveness
LchiWRKY19	Group-II-c	1251	1257	ABRE	cis-acting element involved in the abscisic acid responsiveness
LchiWRKY19	Group-II-c	1258	1263	ABRE	cis-acting element involved in the abscisic acid responsiveness
LchiWRKY19	Group-II-c	1267	1272	ABRE	cis-acting element involved in the abscisic acid responsiveness
LchiWRKY19	Group-II-c	239	245	ARE	cis-acting regulatory element essential for the anaerobic induction
LchiWRKY19	Group-II-c	885	891	Box 4	part of a conserved DNA module involved in light responsiveness
LchiWRKY19	Group-II-c	363	368	CGTCA-motif	cis-acting regulatory element involved in the MeJA-responsiveness
LchiWRKY19	Group-II-c	846	851	CGTCA-motif	cis-acting regulatory element involved in the MeJA-responsiveness
LchiWRKY19	Group-II-c	1126	1131	CGTCA-motif	cis-acting regulatory element involved in the MeJA-responsiveness
LchiWRKY19	Group-II-c	399	405	G-box	cis-acting regulatory element involved in light responsiveness
LchiWRKY19	Group-II-c	495	501	G-box	cis-acting regulatory element involved in light responsiveness
LchiWRKY19	Group-II-c	1001	1007	G-box	cis-acting regulatory element involved in light responsiveness
LchiWRKY19	Group-II-c	1140	1150	G-box	cis-acting regulatory element involved in light responsiveness
LchiWRKY19	Group-II-c	1141	1150	G-box	cis-acting regulatory element involved in light responsiveness
LchiWRKY19	Group-II-c	1136	1142	G-box	cis-acting regulatory element involved in light responsiveness
LchiWRKY19	Group-II-c	1255	1264	G-box	cis-acting regulatory element involved in light responsiveness
LchiWRKY19	Group-II-c	1251	1257	G-box	cis-acting regulatory element involved in light responsiveness
LchiWRKY19	Group-II-c	128	134	MBS	MYB binding site involved in drought-inducibility
LchiWRKY19	Group-II-c	1476	1485	TC-rich repeats	cis-acting element involved in defense and stress responsiveness
LchiWRKY19	Group-II-c	358	363	TGACG-motif	cis-acting regulatory element involved in the MeJA-responsiveness
LchiWRKY19	Group-II-c	851	856	TGACG-motif	cis-acting regulatory element involved in the MeJA-responsiveness
LchiWRKY19	Group-II-c	1121	1126	TGACG-motif	cis-acting regulatory element involved in the MeJA-responsiveness
LchiWRKY32	Group-II-c	241	247	ABRE	cis-acting element involved in the abscisic acid responsiveness
LchiWRKY32	Group-II-c	242	247	ABRE	cis-acting element involved in the abscisic acid responsiveness
LchiWRKY32	Group-II-c	601	606	ABRE	cis-acting element involved in the abscisic acid responsiveness
LchiWRKY32	Group-II-c	786	795	ABRE	cis-acting element involved in the abscisic acid responsiveness
LchiWRKY32	Group-II-c	792	797	ABRE	cis-acting element involved in the abscisic acid responsiveness
LchiWRKY32	Group-II-c	1025	1031	ABRE	cis-acting element involved in the abscisic acid responsiveness
LchiWRKY32	Group-II-c	1032	1037	ABRE	cis-acting element involved in the abscisic acid responsiveness
LchiWRKY32	Group-II-c	469	475	ARE	cis-acting regulatory element essential for the anaerobic induction
LchiWRKY32	Group-II-c	74	80	Box 4	part of a conserved DNA module involved in light responsiveness
LchiWRKY32	Group-II-c	178	183	CGTCA-motif	cis-acting regulatory element involved in the MeJA-responsiveness
LchiWRKY32	Group-II-c	319	324	CGTCA-motif	cis-acting regulatory element involved in the MeJA-responsiveness
LchiWRKY32	Group-II-c	603	608	CGTCA-motif	cis-acting regulatory element involved in the MeJA-responsiveness
LchiWRKY32	Group-II-c	819	824	CGTCA-motif	cis-acting regulatory element involved in the MeJA-responsiveness
LchiWRKY32	Group-II-c	908	913	CGTCA-motif	cis-acting regulatory element involved in the MeJA-responsiveness
LchiWRKY32	Group-II-c	1134	1139	CGTCA-motif	cis-acting regulatory element involved in the MeJA-responsiveness
LchiWRKY32	Group-II-c	1176	1181	CGTCA-motif	cis-acting regulatory element involved in the MeJA-responsiveness
LchiWRKY32	Group-II-c	1294	1299	CGTCA-motif	cis-acting regulatory element involved in the MeJA-responsiveness
LchiWRKY32	Group-II-c	1308	1313	CGTCA-motif	cis-acting regulatory element involved in the MeJA-responsiveness
LchiWRKY32	Group-II-c	1421	1426	CGTCA-motif	cis-acting regulatory element involved in the MeJA-responsiveness
LchiWRKY32	Group-II-c	1485	1490	CGTCA-motif	cis-acting regulatory element involved in the MeJA-responsiveness
LchiWRKY32	Group-II-c	241	247	G-box	cis-acting regulatory element involved in light responsiveness
LchiWRKY32	Group-II-c	600	606	G-box	cis-acting regulatory element involved in light responsiveness
LchiWRKY32	Group-II-c	791	797	G-box	cis-acting regulatory element involved in light responsiveness
LchiWRKY32	Group-II-c	1022	1030	G-box	cis-acting regulatory element involved in light responsiveness
LchiWRKY32	Group-II-c	1025	1031	G-box	cis-acting regulatory element involved in light responsiveness
LchiWRKY32	Group-II-c	147	154	GT1-motif	light responsive element
LchiWRKY32	Group-II-c	763	769	MBS	MYB binding site involved in drought-inducibility
LchiWRKY32	Group-II-c	1396	1405	TC-rich repeats	cis-acting element involved in defense and stress responsiveness
LchiWRKY32	Group-II-c	173	178	TGACG-motif	cis-acting regulatory element involved in the MeJA-responsiveness
LchiWRKY32	Group-II-c	324	329	TGACG-motif	cis-acting regulatory element involved in the MeJA-responsiveness
LchiWRKY32	Group-II-c	608	613	TGACG-motif	cis-acting regulatory element involved in the MeJA-responsiveness
LchiWRKY32	Group-II-c	814	819	TGACG-motif	cis-acting regulatory element involved in the MeJA-responsiveness
LchiWRKY32	Group-II-c	903	908	TGACG-motif	cis-acting regulatory element involved in the MeJA-responsiveness
LchiWRKY32	Group-II-c	1139	1144	TGACG-motif	cis-acting regulatory element involved in the MeJA-responsiveness
LchiWRKY32	Group-II-c	1181	1186	TGACG-motif	cis-acting regulatory element involved in the MeJA-responsiveness
LchiWRKY32	Group-II-c	1299	1304	TGACG-motif	cis-acting regulatory element involved in the MeJA-responsiveness
LchiWRKY32	Group-II-c	1303	1308	TGACG-motif	cis-acting regulatory element involved in the MeJA-responsiveness
LchiWRKY32	Group-II-c	1426	1431	TGACG-motif	cis-acting regulatory element involved in the MeJA-responsiveness
LchiWRKY32	Group-II-c	1480	1485	TGACG-motif	cis-acting regulatory element involved in the MeJA-responsiveness
LchiWRKY37	Group-II-c	1215	1224	ABRE	cis-acting element involved in the abscisic acid responsiveness
LchiWRKY37	Group-II-c	1220	1226	ABRE	cis-acting element involved in the abscisic acid responsiveness
LchiWRKY37	Group-II-c	1227	1232	ABRE	cis-acting element involved in the abscisic acid responsiveness
LchiWRKY37	Group-II-c	1307	1312	ABRE	cis-acting element involved in the abscisic acid responsiveness
LchiWRKY37	Group-II-c	1325	1330	ABRE	cis-acting element involved in the abscisic acid responsiveness
LchiWRKY37	Group-II-c	715	721	Box 4	part of a conserved DNA module involved in light responsiveness
LchiWRKY37	Group-II-c	438	443	CGTCA-motif	cis-acting regulatory element involved in the MeJA-responsiveness
LchiWRKY37	Group-II-c	937	942	CGTCA-motif	cis-acting regulatory element involved in the MeJA-responsiveness
LchiWRKY37	Group-II-c	1224	1233	G-box	cis-acting regulatory element involved in light responsiveness
LchiWRKY37	Group-II-c	1220	1226	G-box	cis-acting regulatory element involved in light responsiveness
LchiWRKY37	Group-II-c	1306	1312	G-box	cis-acting regulatory element involved in light responsiveness
LchiWRKY37	Group-II-c	475	481	Sp1	light responsive element
LchiWRKY37	Group-II-c	433	438	TGACG-motif	cis-acting regulatory element involved in the MeJA-responsiveness
LchiWRKY37	Group-II-c	942	947	TGACG-motif	cis-acting regulatory element involved in the MeJA-responsiveness
LchiWRKY37	Group-II-c	709	715	W-box
LchiWRKY37	Group-II-c	981	987	W-box
LchiWRKY4	Group-II-c	1	6	ABRE	cis-acting element involved in the abscisic acid responsiveness
LchiWRKY4	Group-II-c	83	88	ABRE	cis-acting element involved in the abscisic acid responsiveness
LchiWRKY4	Group-II-c	204	209	ABRE	cis-acting element involved in the abscisic acid responsiveness
LchiWRKY4	Group-II-c	239	248	ABRE	cis-acting element involved in the abscisic acid responsiveness
LchiWRKY4	Group-II-c	245	250	ABRE	cis-acting element involved in the abscisic acid responsiveness
LchiWRKY4	Group-II-c	272	277	ABRE	cis-acting element involved in the abscisic acid responsiveness
LchiWRKY4	Group-II-c	681	690	ABRE	cis-acting element involved in the abscisic acid responsiveness
LchiWRKY4	Group-II-c	692	698	ABRE	cis-acting element involved in the abscisic acid responsiveness
LchiWRKY4	Group-II-c	693	698	ABRE	cis-acting element involved in the abscisic acid responsiveness
LchiWRKY4	Group-II-c	802	807	ABRE	cis-acting element involved in the abscisic acid responsiveness
LchiWRKY4	Group-II-c	1119	1128	ABRE	cis-acting element involved in the abscisic acid responsiveness
LchiWRKY4	Group-II-c	1124	1130	ABRE	cis-acting element involved in the abscisic acid responsiveness
LchiWRKY4	Group-II-c	1131	1136	ABRE	cis-acting element involved in the abscisic acid responsiveness
LchiWRKY4	Group-II-c	1150	1156	ABRE	cis-acting element involved in the abscisic acid responsiveness
LchiWRKY4	Group-II-c	1157	1162	ABRE	cis-acting element involved in the abscisic acid responsiveness
LchiWRKY4	Group-II-c	1203	1209	ABRE	cis-acting element involved in the abscisic acid responsiveness
LchiWRKY4	Group-II-c	1210	1215	ABRE	cis-acting element involved in the abscisic acid responsiveness
LchiWRKY4	Group-II-c	1268	1273	ABRE	cis-acting element involved in the abscisic acid responsiveness
LchiWRKY4	Group-II-c	637	643	Box 4	part of a conserved DNA module involved in light responsiveness
LchiWRKY4	Group-II-c	1281	1286	CGTCA-motif	cis-acting regulatory element involved in the MeJA-responsiveness
LchiWRKY4	Group-II-c	88	94	G-box	cis-acting regulatory element involved in light responsiveness
LchiWRKY4	Group-II-c	244	250	G-box	cis-acting regulatory element involved in light responsiveness
LchiWRKY4	Group-II-c	271	277	G-box	cis-acting regulatory element involved in light responsiveness
LchiWRKY4	Group-II-c	689	701	G-box	cis-acting regulatory element involved in light responsiveness
LchiWRKY4	Group-II-c	691	700	G-box	cis-acting regulatory element involved in light responsiveness
LchiWRKY4	Group-II-c	692	698	G-box	cis-acting regulatory element involved in light responsiveness
LchiWRKY4	Group-II-c	801	807	G-box	cis-acting regulatory element involved in light responsiveness
LchiWRKY4	Group-II-c	1119	1128	G-box	cis-acting regulatory element involved in light responsiveness
LchiWRKY4	Group-II-c	1124	1130	G-box	cis-acting regulatory element involved in light responsiveness
LchiWRKY4	Group-II-c	1150	1156	G-box	cis-acting regulatory element involved in light responsiveness
LchiWRKY4	Group-II-c	1200	1208	G-box	cis-acting regulatory element involved in light responsiveness
LchiWRKY4	Group-II-c	1203	1209	G-box	cis-acting regulatory element involved in light responsiveness
LchiWRKY4	Group-II-c	320	329	GT1-motif	light responsive element
LchiWRKY4	Group-II-c	611	617	LTR	cis-acting element involved in low-temperature responsiveness
LchiWRKY4	Group-II-c	892	898	MBS	MYB binding site involved in drought-inducibility
LchiWRKY4	Group-II-c	1276	1281	TGACG-motif	cis-acting regulatory element involved in the MeJA-responsiveness
LchiWRKY4	Group-II-c	529	535	W-box
LchiWRKY4	Group-II-c	855	861	W-box
LchiWRKY4	Group-II-c	1177	1183	W-box
LchiWRKY4	Group-II-c	1257	1263	W-box
LchiWRKY43	Group-II-c	186	191	ABRE	cis-acting element involved in the abscisic acid responsiveness
LchiWRKY43	Group-II-c	188	193	ABRE	cis-acting element involved in the abscisic acid responsiveness
LchiWRKY43	Group-II-c	1251	1256	ABRE	cis-acting element involved in the abscisic acid responsiveness
LchiWRKY43	Group-II-c	22	28	ARE	cis-acting regulatory element essential for the anaerobic induction
LchiWRKY43	Group-II-c	1203	1209	ARE	cis-acting regulatory element essential for the anaerobic induction
LchiWRKY43	Group-II-c	238	244	Box 4	part of a conserved DNA module involved in light responsiveness
LchiWRKY43	Group-II-c	616	621	CGTCA-motif	cis-acting regulatory element involved in the MeJA-responsiveness
LchiWRKY43	Group-II-c	187	193	G-box	cis-acting regulatory element involved in light responsiveness
LchiWRKY43	Group-II-c	377	383	G-box	cis-acting regulatory element involved in light responsiveness
LchiWRKY43	Group-II-c	1180	1186	G-box	cis-acting regulatory element involved in light responsiveness
LchiWRKY43	Group-II-c	474	480	GT1-motif	light responsive element
LchiWRKY43	Group-II-c	345	351	MBS	MYB binding site involved in drought-inducibility
LchiWRKY43	Group-II-c	1270	1276	MBS	MYB binding site involved in drought-inducibility
LchiWRKY43	Group-II-c	1394	1400	MBS	MYB binding site involved in drought-inducibility
LchiWRKY43	Group-II-c	611	616	TGACG-motif	cis-acting regulatory element involved in the MeJA-responsiveness
LchiWRKY43	Group-II-c	351	357	W-box
LchiWRKY44	Group-II-c	178	183	ABRE	cis-acting element involved in the abscisic acid responsiveness
LchiWRKY44	Group-II-c	180	185	ABRE	cis-acting element involved in the abscisic acid responsiveness
LchiWRKY44	Group-II-c	1251	1256	ABRE	cis-acting element involved in the abscisic acid responsiveness
LchiWRKY44	Group-II-c	1	7	ARE	cis-acting regulatory element essential for the anaerobic induction
LchiWRKY44	Group-II-c	1203	1209	ARE	cis-acting regulatory element essential for the anaerobic induction
LchiWRKY44	Group-II-c	230	236	Box 4	part of a conserved DNA module involved in light responsiveness
LchiWRKY44	Group-II-c	616	621	CGTCA-motif	cis-acting regulatory element involved in the MeJA-responsiveness
LchiWRKY44	Group-II-c	179	185	G-box	cis-acting regulatory element involved in light responsiveness
LchiWRKY44	Group-II-c	369	375	G-box	cis-acting regulatory element involved in light responsiveness
LchiWRKY44	Group-II-c	1180	1186	G-box	cis-acting regulatory element involved in light responsiveness
LchiWRKY44	Group-II-c	337	343	MBS	MYB binding site involved in drought-inducibility
LchiWRKY44	Group-II-c	1270	1276	MBS	MYB binding site involved in drought-inducibility
LchiWRKY44	Group-II-c	1394	1400	MBS	MYB binding site involved in drought-inducibility
LchiWRKY44	Group-II-c	611	616	TGACG-motif	cis-acting regulatory element involved in the MeJA-responsiveness
LchiWRKY44	Group-II-c	343	349	W-box
LchiWRKY6	Group-II-c	1184	1191	ABRE	cis-acting element involved in the abscisic acid responsiveness
LchiWRKY6	Group-II-c	1219	1225	ABRE	cis-acting element involved in the abscisic acid responsiveness
LchiWRKY6	Group-II-c	1226	1231	ABRE	cis-acting element involved in the abscisic acid responsiveness
LchiWRKY6	Group-II-c	1299	1304	ABRE	cis-acting element involved in the abscisic acid responsiveness
LchiWRKY6	Group-II-c	156	161	CGTCA-motif	cis-acting regulatory element involved in the MeJA-responsiveness
LchiWRKY6	Group-II-c	198	204	G-box	cis-acting regulatory element involved in light responsiveness
LchiWRKY6	Group-II-c	1219	1225	G-box	cis-acting regulatory element involved in light responsiveness
LchiWRKY6	Group-II-c	1298	1304	G-box	cis-acting regulatory element involved in light responsiveness
LchiWRKY6	Group-II-c	985	991	LTR	cis-acting element involved in low-temperature responsiveness
LchiWRKY6	Group-II-c	1118	1124	LTR	cis-acting element involved in low-temperature responsiveness
LchiWRKY6	Group-II-c	151	156	TGACG-motif	cis-acting regulatory element involved in the MeJA-responsiveness
LchiWRKY9	Group-II-c	214	219	ABRE	cis-acting element involved in the abscisic acid responsiveness
LchiWRKY9	Group-II-c	1106	1111	ABRE	cis-acting element involved in the abscisic acid responsiveness
LchiWRKY9	Group-II-c	1217	1223	ABRE	cis-acting element involved in the abscisic acid responsiveness
LchiWRKY9	Group-II-c	1224	1229	ABRE	cis-acting element involved in the abscisic acid responsiveness
LchiWRKY9	Group-II-c	389	395	ARE	cis-acting regulatory element essential for the anaerobic induction
LchiWRKY9	Group-II-c	1099	1104	CGTCA-motif	cis-acting regulatory element involved in the MeJA-responsiveness
LchiWRKY9	Group-II-c	1099	1105	G-box	cis-acting regulatory element involved in light responsiveness
LchiWRKY9	Group-II-c	1217	1223	G-box	cis-acting regulatory element involved in light responsiveness
LchiWRKY9	Group-II-c	1104	1109	TGACG-motif	cis-acting regulatory element involved in the MeJA-responsiveness
LchiWRKY9	Group-II-c	219	225	W-box
LchiWRKY14	Group-II-d	487	493	Box 4	part of a conserved DNA module involved in light responsiveness
LchiWRKY14	Group-II-d	604	610	Box 4	part of a conserved DNA module involved in light responsiveness
LchiWRKY14	Group-II-d	258	264	LTR	cis-acting element involved in low-temperature responsiveness
LchiWRKY14	Group-II-d	903	909	LTR	cis-acting element involved in low-temperature responsiveness
LchiWRKY14	Group-II-d	929	935	MBS	MYB binding site involved in drought-inducibility
LchiWRKY14	Group-II-d	1008	1014	MBS	MYB binding site involved in drought-inducibility
LchiWRKY14	Group-II-d	1347	1353	W-box
LchiWRKY15	Group-II-d	486	492	Box 4	part of a conserved DNA module involved in light responsiveness
LchiWRKY15	Group-II-d	603	609	Box 4	part of a conserved DNA module involved in light responsiveness
LchiWRKY15	Group-II-d	257	263	LTR	cis-acting element involved in low-temperature responsiveness
LchiWRKY15	Group-II-d	902	908	LTR	cis-acting element involved in low-temperature responsiveness
LchiWRKY15	Group-II-d	928	934	MBS	MYB binding site involved in drought-inducibility
LchiWRKY15	Group-II-d	1007	1013	MBS	MYB binding site involved in drought-inducibility
LchiWRKY15	Group-II-d	1345	1351	W-box
LchiWRKY20	Group-II-d	286	291	ABRE	cis-acting element involved in the abscisic acid responsiveness
LchiWRKY20	Group-II-d	302	309	ABRE	cis-acting element involved in the abscisic acid responsiveness
LchiWRKY20	Group-II-d	330	335	ABRE	cis-acting element involved in the abscisic acid responsiveness
LchiWRKY20	Group-II-d	360	369	ABRE	cis-acting element involved in the abscisic acid responsiveness
LchiWRKY20	Group-II-d	418	427	ABRE	cis-acting element involved in the abscisic acid responsiveness
LchiWRKY20	Group-II-d	420	426	ABRE	cis-acting element involved in the abscisic acid responsiveness
LchiWRKY20	Group-II-d	421	426	ABRE	cis-acting element involved in the abscisic acid responsiveness
LchiWRKY20	Group-II-d	1090	1096	Box 4	part of a conserved DNA module involved in light responsiveness
LchiWRKY20	Group-II-d	524	529	CGTCA-motif	cis-acting regulatory element involved in the MeJA-responsiveness
LchiWRKY20	Group-II-d	805	810	CGTCA-motif	cis-acting regulatory element involved in the MeJA-responsiveness
LchiWRKY20	Group-II-d	864	869	CGTCA-motif	cis-acting regulatory element involved in the MeJA-responsiveness
LchiWRKY20	Group-II-d	279	285	G-box	cis-acting regulatory element involved in light responsiveness
LchiWRKY20	Group-II-d	329	335	G-box	cis-acting regulatory element involved in light responsiveness
LchiWRKY20	Group-II-d	418	427	G-box	cis-acting regulatory element involved in light responsiveness
LchiWRKY20	Group-II-d	420	426	G-box	cis-acting regulatory element involved in light responsiveness
LchiWRKY20	Group-II-d	1482	1488	MBS	MYB binding site involved in drought-inducibility
LchiWRKY20	Group-II-d	529	534	TGACG-motif	cis-acting regulatory element involved in the MeJA-responsiveness
LchiWRKY20	Group-II-d	810	815	TGACG-motif	cis-acting regulatory element involved in the MeJA-responsiveness
LchiWRKY20	Group-II-d	859	864	TGACG-motif	cis-acting regulatory element involved in the MeJA-responsiveness
LchiWRKY20	Group-II-d	307	313	W-box
LchiWRKY26	Group-II-d	205	210	ABRE	cis-acting element involved in the abscisic acid responsiveness
LchiWRKY26	Group-II-d	1236	1245	ABRE	cis-acting element involved in the abscisic acid responsiveness
LchiWRKY26	Group-II-d	1241	1247	ABRE	cis-acting element involved in the abscisic acid responsiveness
LchiWRKY26	Group-II-d	1248	1253	ABRE	cis-acting element involved in the abscisic acid responsiveness
LchiWRKY26	Group-II-d	1177	1183	ARE	cis-acting regulatory element essential for the anaerobic induction
LchiWRKY26	Group-II-d	1224	1230	ARE	cis-acting regulatory element essential for the anaerobic induction
LchiWRKY26	Group-II-d	1398	1404	ARE	cis-acting regulatory element essential for the anaerobic induction
LchiWRKY26	Group-II-d	324	329	CGTCA-motif	cis-acting regulatory element involved in the MeJA-responsiveness
LchiWRKY26	Group-II-d	1206	1211	CGTCA-motif	cis-acting regulatory element involved in the MeJA-responsiveness
LchiWRKY26	Group-II-d	1245	1254	G-box	cis-acting regulatory element involved in light responsiveness
LchiWRKY26	Group-II-d	1241	1247	G-box	cis-acting regulatory element involved in light responsiveness
LchiWRKY26	Group-II-d	982	988	LTR	cis-acting element involved in low-temperature responsiveness
LchiWRKY26	Group-II-d	1395	1401	LTR	cis-acting element involved in low-temperature responsiveness
LchiWRKY26	Group-II-d	111	117	MBS	MYB binding site involved in drought-inducibility
LchiWRKY26	Group-II-d	319	324	TGACG-motif	cis-acting regulatory element involved in the MeJA-responsiveness
LchiWRKY26	Group-II-d	1201	1206	TGACG-motif	cis-acting regulatory element involved in the MeJA-responsiveness
LchiWRKY26	Group-II-d	328	334	W-box
LchiWRKY26	Group-II-d	347	353	W-box
LchiWRKY26	Group-II-d	813	819	W-box
LchiWRKY26	Group-II-d	1119	1125	W-box
LchiWRKY27	Group-II-d	91	96	ABRE	cis-acting element involved in the abscisic acid responsiveness
LchiWRKY27	Group-II-d	169	176	ABRE	cis-acting element involved in the abscisic acid responsiveness
LchiWRKY27	Group-II-d	466	471	ABRE	cis-acting element involved in the abscisic acid responsiveness
LchiWRKY27	Group-II-d	1177	1186	ABRE	cis-acting element involved in the abscisic acid responsiveness
LchiWRKY27	Group-II-d	1182	1188	ABRE	cis-acting element involved in the abscisic acid responsiveness
LchiWRKY27	Group-II-d	1189	1194	ABRE	cis-acting element involved in the abscisic acid responsiveness
LchiWRKY27	Group-II-d	1204	1213	ABRE	cis-acting element involved in the abscisic acid responsiveness
LchiWRKY27	Group-II-d	1207	1212	ABRE	cis-acting element involved in the abscisic acid responsiveness
LchiWRKY27	Group-II-d	1292	1301	ABRE	cis-acting element involved in the abscisic acid responsiveness
LchiWRKY27	Group-II-d	1297	1303	ABRE	cis-acting element involved in the abscisic acid responsiveness
LchiWRKY27	Group-II-d	1304	1309	ABRE	cis-acting element involved in the abscisic acid responsiveness
LchiWRKY27	Group-II-d	646	652	ARE	cis-acting regulatory element essential for the anaerobic induction
LchiWRKY27	Group-II-d	987	993	ARE	cis-acting regulatory element essential for the anaerobic induction
LchiWRKY27	Group-II-d	1385	1391	ARE	cis-acting regulatory element essential for the anaerobic induction
LchiWRKY27	Group-II-d	399	405	Box 4	part of a conserved DNA module involved in light responsiveness
LchiWRKY27	Group-II-d	943	949	Box 4	part of a conserved DNA module involved in light responsiveness
LchiWRKY27	Group-II-d	457	462	CGTCA-motif	cis-acting regulatory element involved in the MeJA-responsiveness
LchiWRKY27	Group-II-d	840	845	CGTCA-motif	cis-acting regulatory element involved in the MeJA-responsiveness
LchiWRKY27	Group-II-d	1329	1334	CGTCA-motif	cis-acting regulatory element involved in the MeJA-responsiveness
LchiWRKY27	Group-II-d	95	103	G-box	cis-acting regulatory element involved in light responsiveness
LchiWRKY27	Group-II-d	90	96	G-box	cis-acting regulatory element involved in light responsiveness
LchiWRKY27	Group-II-d	1186	1195	G-box	cis-acting regulatory element involved in light responsiveness
LchiWRKY27	Group-II-d	1182	1188	G-box	cis-acting regulatory element involved in light responsiveness
LchiWRKY27	Group-II-d	1206	1212	G-box	cis-acting regulatory element involved in light responsiveness
LchiWRKY27	Group-II-d	1292	1301	G-box	cis-acting regulatory element involved in light responsiveness
LchiWRKY27	Group-II-d	1297	1303	G-box	cis-acting regulatory element involved in light responsiveness
LchiWRKY27	Group-II-d	462	467	TGACG-motif	cis-acting regulatory element involved in the MeJA-responsiveness
LchiWRKY27	Group-II-d	845	850	TGACG-motif	cis-acting regulatory element involved in the MeJA-responsiveness
LchiWRKY27	Group-II-d	1334	1339	TGACG-motif	cis-acting regulatory element involved in the MeJA-responsiveness
LchiWRKY27	Group-II-d	674	680	W-box
LchiWRKY27	Group-II-d	828	834	W-box
LchiWRKY36	Group-II-d	645	651	ARE	cis-acting regulatory element essential for the anaerobic induction
LchiWRKY36	Group-II-d	668	674	ARE	cis-acting regulatory element essential for the anaerobic induction
LchiWRKY36	Group-II-d	1051	1057	ARE	cis-acting regulatory element essential for the anaerobic induction
LchiWRKY36	Group-II-d	1361	1367	ARE	cis-acting regulatory element essential for the anaerobic induction
LchiWRKY36	Group-II-d	1385	1391	ARE	cis-acting regulatory element essential for the anaerobic induction
LchiWRKY36	Group-II-d	909	915	G-box	cis-acting regulatory element involved in light responsiveness
LchiWRKY36	Group-II-d	956	962	GT1-motif	light responsive element
LchiWRKY36	Group-II-d	1336	1342	LTR	cis-acting element involved in low-temperature responsiveness
LchiWRKY36	Group-II-d	1194	1200	W-box
LchiWRKY18	Group-II-e	1346	1352	ABRE	cis-acting element involved in the abscisic acid responsiveness
LchiWRKY18	Group-II-e	1353	1358	ABRE	cis-acting element involved in the abscisic acid responsiveness
LchiWRKY18	Group-II-e	1386	1391	ABRE	cis-acting element involved in the abscisic acid responsiveness
LchiWRKY18	Group-II-e	137	143	ARE	cis-acting regulatory element essential for the anaerobic induction
LchiWRKY18	Group-II-e	183	189	ARE	cis-acting regulatory element essential for the anaerobic induction
LchiWRKY18	Group-II-e	942	948	ARE	cis-acting regulatory element essential for the anaerobic induction
LchiWRKY18	Group-II-e	543	549	Box 4	part of a conserved DNA module involved in light responsiveness
LchiWRKY18	Group-II-e	1343	1351	G-box	cis-acting regulatory element involved in light responsiveness
LchiWRKY18	Group-II-e	1346	1352	G-box	cis-acting regulatory element involved in light responsiveness
LchiWRKY18	Group-II-e	1385	1391	G-box	cis-acting regulatory element involved in light responsiveness
LchiWRKY18	Group-II-e	1450	1456	GT1-motif	light responsive element
LchiWRKY18	Group-II-e	746	752	MBS	MYB binding site involved in drought-inducibility
LchiWRKY18	Group-II-e	924	930	MBS	MYB binding site involved in drought-inducibility
LchiWRKY18	Group-II-e	999	1005	MBS	MYB binding site involved in drought-inducibility
LchiWRKY29	Group-II-e	68	74	ABRE	cis-acting element involved in the abscisic acid responsiveness
LchiWRKY29	Group-II-e	69	74	ABRE	cis-acting element involved in the abscisic acid responsiveness
LchiWRKY29	Group-II-e	311	316	ABRE	cis-acting element involved in the abscisic acid responsiveness
LchiWRKY29	Group-II-e	738	743	ABRE	cis-acting element involved in the abscisic acid responsiveness
LchiWRKY29	Group-II-e	1201	1206	ABRE	cis-acting element involved in the abscisic acid responsiveness
LchiWRKY29	Group-II-e	53	59	Box 4	part of a conserved DNA module involved in light responsiveness
LchiWRKY29	Group-II-e	738	743	CGTCA-motif	cis-acting regulatory element involved in the MeJA-responsiveness
LchiWRKY29	Group-II-e	68	74	G-box	cis-acting regulatory element involved in light responsiveness
LchiWRKY29	Group-II-e	316	322	G-box	cis-acting regulatory element involved in light responsiveness
LchiWRKY29	Group-II-e	731	737	G-box	cis-acting regulatory element involved in light responsiveness
LchiWRKY29	Group-II-e	1206	1212	G-box	cis-acting regulatory element involved in light responsiveness
LchiWRKY29	Group-II-e	1163	1169	GT1-motif	light responsive element
LchiWRKY29	Group-II-e	412	418	MBS	MYB binding site involved in drought-inducibility
LchiWRKY29	Group-II-e	743	748	TGACG-motif	cis-acting regulatory element involved in the MeJA-responsiveness
LchiWRKY30	Group-II-e	51	56	ABRE	cis-acting element involved in the abscisic acid responsiveness
LchiWRKY30	Group-II-e	298	303	ABRE	cis-acting element involved in the abscisic acid responsiveness
LchiWRKY30	Group-II-e	588	593	ABRE	cis-acting element involved in the abscisic acid responsiveness
LchiWRKY30	Group-II-e	932	938	ARE	cis-acting regulatory element essential for the anaerobic induction
LchiWRKY30	Group-II-e	3	9	Box 4	part of a conserved DNA module involved in light responsiveness
LchiWRKY30	Group-II-e	532	537	CGTCA-motif	cis-acting regulatory element involved in the MeJA-responsiveness
LchiWRKY30	Group-II-e	1253	1258	CGTCA-motif	cis-acting regulatory element involved in the MeJA-responsiveness
LchiWRKY30	Group-II-e	1412	1417	CGTCA-motif	cis-acting regulatory element involved in the MeJA-responsiveness
LchiWRKY30	Group-II-e	56	62	G-box	cis-acting regulatory element involved in light responsiveness
LchiWRKY30	Group-II-e	297	303	G-box	cis-acting regulatory element involved in light responsiveness
LchiWRKY30	Group-II-e	587	593	G-box	cis-acting regulatory element involved in light responsiveness
LchiWRKY30	Group-II-e	1030	1036	G-box	cis-acting regulatory element involved in light responsiveness
LchiWRKY30	Group-II-e	884	890	LTR	cis-acting element involved in low-temperature responsiveness
LchiWRKY30	Group-II-e	646	652	MBS	MYB binding site involved in drought-inducibility
LchiWRKY30	Group-II-e	537	542	TGACG-motif	cis-acting regulatory element involved in the MeJA-responsiveness
LchiWRKY30	Group-II-e	1258	1263	TGACG-motif	cis-acting regulatory element involved in the MeJA-responsiveness
LchiWRKY30	Group-II-e	1407	1412	TGACG-motif	cis-acting regulatory element involved in the MeJA-responsiveness
LchiWRKY41	Group-II-e	630	635	ABRE	cis-acting element involved in the abscisic acid responsiveness
LchiWRKY41	Group-II-e	913	918	ABRE	cis-acting element involved in the abscisic acid responsiveness
LchiWRKY41	Group-II-e	937	942	ABRE	cis-acting element involved in the abscisic acid responsiveness
LchiWRKY41	Group-II-e	1229	1234	ABRE	cis-acting element involved in the abscisic acid responsiveness
LchiWRKY41	Group-II-e	282	288	ARE	cis-acting regulatory element essential for the anaerobic induction
LchiWRKY41	Group-II-e	585	591	ARE	cis-acting regulatory element essential for the anaerobic induction
LchiWRKY41	Group-II-e	1164	1169	CGTCA-motif	cis-acting regulatory element involved in the MeJA-responsiveness
LchiWRKY41	Group-II-e	488	494	G-box	cis-acting regulatory element involved in light responsiveness
LchiWRKY41	Group-II-e	635	641	G-box	cis-acting regulatory element involved in light responsiveness
LchiWRKY41	Group-II-e	918	924	G-box	cis-acting regulatory element involved in light responsiveness
LchiWRKY41	Group-II-e	1234	1240	G-box	cis-acting regulatory element involved in light responsiveness
LchiWRKY41	Group-II-e	100	106	MBS	MYB binding site involved in drought-inducibility
LchiWRKY41	Group-II-e	1159	1164	TGACG-motif	cis-acting regulatory element involved in the MeJA-responsiveness
LchiWRKY41	Group-II-e	212	218	W-box
LchiWRKY12	Group-III	73	82	ABRE	cis-acting element involved in the abscisic acid responsiveness
LchiWRKY12	Group-III	156	161	ABRE	cis-acting element involved in the abscisic acid responsiveness
LchiWRKY12	Group-III	168	175	ABRE	cis-acting element involved in the abscisic acid responsiveness
LchiWRKY12	Group-III	257	263	ABRE	cis-acting element involved in the abscisic acid responsiveness
LchiWRKY12	Group-III	258	263	ABRE	cis-acting element involved in the abscisic acid responsiveness
LchiWRKY12	Group-III	710	715	ABRE	cis-acting element involved in the abscisic acid responsiveness
LchiWRKY12	Group-III	733	739	ABRE	cis-acting element involved in the abscisic acid responsiveness
LchiWRKY12	Group-III	734	739	ABRE	cis-acting element involved in the abscisic acid responsiveness
LchiWRKY12	Group-III	745	750	ABRE	cis-acting element involved in the abscisic acid responsiveness
LchiWRKY12	Group-III	155	161	G-box	cis-acting regulatory element involved in light responsiveness
LchiWRKY12	Group-III	257	263	G-box	cis-acting regulatory element involved in light responsiveness
LchiWRKY12	Group-III	709	715	G-box	cis-acting regulatory element involved in light responsiveness
LchiWRKY12	Group-III	732	740	G-box	cis-acting regulatory element involved in light responsiveness
LchiWRKY12	Group-III	733	739	G-box	cis-acting regulatory element involved in light responsiveness
LchiWRKY12	Group-III	744	750	G-box	cis-acting regulatory element involved in light responsiveness
LchiWRKY12	Group-III	1167	1173	GT1-motif	light responsive element
LchiWRKY13	Group-III	89	95	ABRE	cis-acting element involved in the abscisic acid responsiveness
LchiWRKY13	Group-III	90	95	ABRE	cis-acting element involved in the abscisic acid responsiveness
LchiWRKY13	Group-III	354	359	ABRE	cis-acting element involved in the abscisic acid responsiveness
LchiWRKY13	Group-III	418	427	ABRE	cis-acting element involved in the abscisic acid responsiveness
LchiWRKY13	Group-III	472	478	ABRE	cis-acting element involved in the abscisic acid responsiveness
LchiWRKY13	Group-III	473	478	ABRE	cis-acting element involved in the abscisic acid responsiveness
LchiWRKY13	Group-III	485	490	ABRE	cis-acting element involved in the abscisic acid responsiveness
LchiWRKY13	Group-III	1004	1009	ABRE	cis-acting element involved in the abscisic acid responsiveness
LchiWRKY13	Group-III	1270	1275	ABRE	cis-acting element involved in the abscisic acid responsiveness
LchiWRKY13	Group-III	807	813	ARE	cis-acting regulatory element essential for the anaerobic induction
LchiWRKY13	Group-III	623	629	Box 4	part of a conserved DNA module involved in light responsiveness
LchiWRKY13	Group-III	347	352	CGTCA-motif	cis-acting regulatory element involved in the MeJA-responsiveness
LchiWRKY13	Group-III	458	463	CGTCA-motif	cis-acting regulatory element involved in the MeJA-responsiveness
LchiWRKY13	Group-III	471	476	CGTCA-motif	cis-acting regulatory element involved in the MeJA-responsiveness
LchiWRKY13	Group-III	486	491	CGTCA-motif	cis-acting regulatory element involved in the MeJA-responsiveness
LchiWRKY13	Group-III	1210	1215	CGTCA-motif	cis-acting regulatory element involved in the MeJA-responsiveness
LchiWRKY13	Group-III	1282	1287	CGTCA-motif	cis-acting regulatory element involved in the MeJA-responsiveness
LchiWRKY13	Group-III	89	95	G-box	cis-acting regulatory element involved in light responsiveness
LchiWRKY13	Group-III	347	353	G-box	cis-acting regulatory element involved in light responsiveness
LchiWRKY13	Group-III	472	478	G-box	cis-acting regulatory element involved in light responsiveness
LchiWRKY13	Group-III	1001	1011	G-box	cis-acting regulatory element involved in light responsiveness
LchiWRKY13	Group-III	1003	1009	G-box	cis-acting regulatory element involved in light responsiveness
LchiWRKY13	Group-III	1269	1275	G-box	cis-acting regulatory element involved in light responsiveness
LchiWRKY13	Group-III	352	357	TGACG-motif	cis-acting regulatory element involved in the MeJA-responsiveness
LchiWRKY13	Group-III	463	468	TGACG-motif	cis-acting regulatory element involved in the MeJA-responsiveness
LchiWRKY13	Group-III	476	481	TGACG-motif	cis-acting regulatory element involved in the MeJA-responsiveness
LchiWRKY13	Group-III	491	496	TGACG-motif	cis-acting regulatory element involved in the MeJA-responsiveness
LchiWRKY13	Group-III	1205	1210	TGACG-motif	cis-acting regulatory element involved in the MeJA-responsiveness
LchiWRKY13	Group-III	1277	1282	TGACG-motif	cis-acting regulatory element involved in the MeJA-responsiveness
LchiWRKY3	Group-III	67	73	ABRE	cis-acting element involved in the abscisic acid responsiveness
LchiWRKY3	Group-III	68	73	ABRE	cis-acting element involved in the abscisic acid responsiveness
LchiWRKY3	Group-III	477	482	ABRE	cis-acting element involved in the abscisic acid responsiveness
LchiWRKY3	Group-III	513	518	ABRE	cis-acting element involved in the abscisic acid responsiveness
LchiWRKY3	Group-III	1114	1120	ARE	cis-acting regulatory element essential for the anaerobic induction
LchiWRKY3	Group-III	498	503	CGTCA-motif	cis-acting regulatory element involved in the MeJA-responsiveness
LchiWRKY3	Group-III	520	525	CGTCA-motif	cis-acting regulatory element involved in the MeJA-responsiveness
LchiWRKY3	Group-III	67	73	G-box	cis-acting regulatory element involved in light responsiveness
LchiWRKY3	Group-III	481	489	G-box	cis-acting regulatory element involved in light responsiveness
LchiWRKY3	Group-III	476	482	G-box	cis-acting regulatory element involved in light responsiveness
LchiWRKY3	Group-III	518	524	G-box	cis-acting regulatory element involved in light responsiveness
LchiWRKY3	Group-III	41	47	LTR	cis-acting element involved in low-temperature responsiveness
LchiWRKY3	Group-III	1165	1171	LTR	cis-acting element involved in low-temperature responsiveness
LchiWRKY3	Group-III	503	508	TGACG-motif	cis-acting regulatory element involved in the MeJA-responsiveness
LchiWRKY3	Group-III	515	520	TGACG-motif	cis-acting regulatory element involved in the MeJA-responsiveness
LchiWRKY31	Group-III	285	290	ABRE	cis-acting element involved in the abscisic acid responsiveness
LchiWRKY31	Group-III	770	775	ABRE	cis-acting element involved in the abscisic acid responsiveness
LchiWRKY31	Group-III	656	662	ARE	cis-acting regulatory element essential for the anaerobic induction
LchiWRKY31	Group-III	1124	1130	ARE	cis-acting regulatory element essential for the anaerobic induction
LchiWRKY31	Group-III	1438	1443	CGTCA-motif	cis-acting regulatory element involved in the MeJA-responsiveness
LchiWRKY31	Group-III	290	296	G-box	cis-acting regulatory element involved in light responsiveness
LchiWRKY31	Group-III	1443	1448	TGACG-motif	cis-acting regulatory element involved in the MeJA-responsiveness
LchiWRKY31	Group-III	832	838	W-box
LchiWRKY39	Group-III	330	335	ABRE	cis-acting element involved in the abscisic acid responsiveness
LchiWRKY39	Group-III	375	384	ABRE	cis-acting element involved in the abscisic acid responsiveness
LchiWRKY39	Group-III	381	386	ABRE	cis-acting element involved in the abscisic acid responsiveness
LchiWRKY39	Group-III	628	637	ABRE	cis-acting element involved in the abscisic acid responsiveness
LchiWRKY39	Group-III	630	636	ABRE	cis-acting element involved in the abscisic acid responsiveness
LchiWRKY39	Group-III	631	636	ABRE	cis-acting element involved in the abscisic acid responsiveness
LchiWRKY39	Group-III	662	667	ABRE	cis-acting element involved in the abscisic acid responsiveness
LchiWRKY39	Group-III	870	879	ABRE	cis-acting element involved in the abscisic acid responsiveness
LchiWRKY39	Group-III	875	881	ABRE	cis-acting element involved in the abscisic acid responsiveness
LchiWRKY39	Group-III	882	887	ABRE	cis-acting element involved in the abscisic acid responsiveness
LchiWRKY39	Group-III	970	975	ABRE	cis-acting element involved in the abscisic acid responsiveness
LchiWRKY39	Group-III	1029	1035	ABRE	cis-acting element involved in the abscisic acid responsiveness
LchiWRKY39	Group-III	1036	1041	ABRE	cis-acting element involved in the abscisic acid responsiveness
LchiWRKY39	Group-III	1181	1187	ABRE	cis-acting element involved in the abscisic acid responsiveness
LchiWRKY39	Group-III	1188	1193	ABRE	cis-acting element involved in the abscisic acid responsiveness
LchiWRKY39	Group-III	1299	1304	ABRE	cis-acting element involved in the abscisic acid responsiveness
LchiWRKY39	Group-III	771	777	Box 4	part of a conserved DNA module involved in light responsiveness
LchiWRKY39	Group-III	87	92	CGTCA-motif	cis-acting regulatory element involved in the MeJA-responsiveness
LchiWRKY39	Group-III	374	379	CGTCA-motif	cis-acting regulatory element involved in the MeJA-responsiveness
LchiWRKY39	Group-III	977	982	CGTCA-motif	cis-acting regulatory element involved in the MeJA-responsiveness
LchiWRKY39	Group-III	1306	1311	CGTCA-motif	cis-acting regulatory element involved in the MeJA-responsiveness
LchiWRKY39	Group-III	1326	1331	CGTCA-motif	cis-acting regulatory element involved in the MeJA-responsiveness
LchiWRKY39	Group-III	1354	1359	CGTCA-motif	cis-acting regulatory element involved in the MeJA-responsiveness
LchiWRKY39	Group-III	323	329	G-box	cis-acting regulatory element involved in light responsiveness
LchiWRKY39	Group-III	380	386	G-box	cis-acting regulatory element involved in light responsiveness
LchiWRKY39	Group-III	619	628	G-box	cis-acting regulatory element involved in light responsiveness
LchiWRKY39	Group-III	629	638	G-box	cis-acting regulatory element involved in light responsiveness
LchiWRKY39	Group-III	630	636	G-box	cis-acting regulatory element involved in light responsiveness
LchiWRKY39	Group-III	879	888	G-box	cis-acting regulatory element involved in light responsiveness
LchiWRKY39	Group-III	875	881	G-box	cis-acting regulatory element involved in light responsiveness
LchiWRKY39	Group-III	975	981	G-box	cis-acting regulatory element involved in light responsiveness
LchiWRKY39	Group-III	1029	1035	G-box	cis-acting regulatory element involved in light responsiveness
LchiWRKY39	Group-III	1176	1185	G-box	cis-acting regulatory element involved in light responsiveness
LchiWRKY39	Group-III	1181	1187	G-box	cis-acting regulatory element involved in light responsiveness
LchiWRKY39	Group-III	1304	1310	G-box	cis-acting regulatory element involved in light responsiveness
LchiWRKY39	Group-III	1207	1213	Sp1	light responsive element
LchiWRKY39	Group-III	82	87	TGACG-motif	cis-acting regulatory element involved in the MeJA-responsiveness
LchiWRKY39	Group-III	379	384	TGACG-motif	cis-acting regulatory element involved in the MeJA-responsiveness
LchiWRKY39	Group-III	972	977	TGACG-motif	cis-acting regulatory element involved in the MeJA-responsiveness
LchiWRKY39	Group-III	1301	1306	TGACG-motif	cis-acting regulatory element involved in the MeJA-responsiveness
LchiWRKY39	Group-III	1331	1336	TGACG-motif	cis-acting regulatory element involved in the MeJA-responsiveness
LchiWRKY39	Group-III	1359	1364	TGACG-motif	cis-acting regulatory element involved in the MeJA-responsiveness
LchiWRKY40	Group-III	867	872	ABRE	cis-acting element involved in the abscisic acid responsiveness
LchiWRKY40	Group-III	1332	1338	ARE	cis-acting regulatory element essential for the anaerobic induction
LchiWRKY40	Group-III	1368	1374	ARE	cis-acting regulatory element essential for the anaerobic induction
LchiWRKY40	Group-III	1266	1272	Box 4	part of a conserved DNA module involved in light responsiveness
LchiWRKY40	Group-III	866	872	G-box	cis-acting regulatory element involved in light responsiveness
LchiWRKY40	Group-III	1444	1450	Sp1	light responsive element
LchiWRKY40	Group-III	586	592	W-box
LchiWRKY40	Group-III	721	727	W-box
LchiWRKY42	Group-III	1193	1199	ARE	cis-acting regulatory element essential for the anaerobic induction
LchiWRKY42	Group-III	1288	1294	Box 4	part of a conserved DNA module involved in light responsiveness
LchiWRKY42	Group-III	224	229	CGTCA-motif	cis-acting regulatory element involved in the MeJA-responsiveness
LchiWRKY42	Group-III	559	564	CGTCA-motif	cis-acting regulatory element involved in the MeJA-responsiveness
LchiWRKY42	Group-III	229	234	TGACG-motif	cis-acting regulatory element involved in the MeJA-responsiveness
LchiWRKY42	Group-III	554	559	TGACG-motif	cis-acting regulatory element involved in the MeJA-responsiveness
LchiWRKY42	Group-III	534	540	W-box
