# Supplementary material for: Genome-wide identification of the Liriodendron chinense WRKY gene family and its diverse roles in response to multiple abiotic stress
Source: BMC Plant Biol. 2022 Jan 10;22:25. doi: 10.1186/s12870-021-03371-1 (PMC8744262; doi:10.1186/s12870-021-03371-1)
Supplement: Supplementary file 13 — Additional file 13: Table S11. LchiWRKY’s TPM value of cold stress. [file 12870_2021_3371_MOESM13_ESM.xls]

## Sheet: sheet1
							Expression patterns of cold stress of LchiWRKYs
Gene_Name	CK_1	CK_2	CK_3	C_1h_1	C_1h_2	C_1h_3	C_3h_1	C_3h_2	C_3h_3	C_6h_1	C_6h_2	C_6h_3	C_12h_1	C_12h_2	C_12h_3	C_1d_1	C_1d_2	C_1d_3	C_3d_1	C_3d_2	C_3d_3
LchiWRKY6	0.672421	0	0.490791	0	0.635465	0.323001	0.510253	0	0.175345	0	0	0.516284	0	0	0	0	0.431374	0	0	0.749532	1.16958
LchiWRKY12	0	0	0.111263	0	0	0.056403	0	0	0	0	0	0	0	0	0	0	0	0.0534391	0	0	0
LchiWRKY27	8.68223	9.68764	16.2403	10.2498	11.944	10.8136	9.24486	9.29521	13.463	10.3307	5.28896	6.47952	7.72927	5.43178	5.20031	16.1549	15.4469	14.1401	54.901	44.9521	113.885
LchiWRKY37	7.10231	2.59545	5.87421	2.86425	6.59498	3.08936	5.7459	4.87292	6.45152	5.72376	3.08278	3.46205	4.22631	3.85977	1.4622	2.27937	2.77042	0.478631	5.36086	0	12.1435
LchiWRKY5	2.42035	1.60618	5.31212	4.53268	9.60498	6.79627	21.8269	22.0095	26.2214	58.9918	32.8842	53.9887	42.0987	43.6256	41.115	112.429	75.3501	96.8661	115.648	48.5146	289.089
LchiWRKY10	0.141469	0	14.5754	0.228945	0	0.136597	0.287	0	0.888897	0	0.404098	0.880457	0.302247	0	0	1.20339	0.849511	2.18362	0.107421	0.364129	0
LchiWRKY33	6.26637	7.39877	10.1855	6.67348	14.2722	8.78923	10.3226	14.5337	18.4922	19.0456	13.0021	14.4114	16.8077	20.5665	19.3795	25.3042	12.2232	16.0906	3.54272	2.71412	6.05675
LchiWRKY23	8.3807	10.0288	9.73048	7.09864	8.96381	6.46933	9.44973	9.56227	12.0222	18.6142	9.10966	12.2585	31.1955	22.7662	35.9528	114.464	53.8693	47.7573	21.5839	7.81415	30.6285
LchiWRKY16	0.353772	0.45722	0.599289	0.14358	0.769301	0.304805	0.316991	0.124516	0.282097	1.25303	0.0425264	0.434281	0.3402	0	0.207217	2.41727	2.49264	2.68472	2.40087	2.09728	13.3898
LchiWRKY18	12.0122	14.105	20.6591	18.7801	20.7438	10.9651	7.83125	10.4321	10.8755	11.2317	4.43092	6.56943	3.52636	4.41338	3.99374	7.91065	11.2568	7.83061	6.24293	8.25254	5.973
LchiWRKY15	0	0.29284	0	0	0	0	0	0	0	0	0.32279	0	0	0	0	0	0	0	0	0	0
LchiWRKY25	4.77724	4.9636	6.65298	3.59464	5.03506	4.55608	4.69564	4.12446	5.45541	5.14223	4.40983	4.37777	4.14705	5.03584	3.57149	7.38086	4.51594	6.5401	10.0743	7.49413	16.9062
LchiWRKY7	2.67765	1.41749	1.75181	1.65343	2.48156	2.2683	1.97085	1.52439	2.44842	2.77471	1.19765	1.61052	2.6993	3.09302	2.19457	2.31697	2.5528	2.64693	0.832879	0.581403	1.82892
LchiWRKY14	24.1281	19.9131	27.4507	22.0376	22.9809	22.5801	22.8744	22.1156	31.329	27.1606	20.6586	18.0838	17.3831	22.9622	17.9822	24.2426	26.8651	30.7488	30.765	20.2458	50.2715
LchiWRKY44	0.66039	0.535539	0.367589	1.44831	0.621749	0.361101	0.762	0.342547	0.392396	1.7247	0.178802	0.478004	0.696176	1.23906	0.599291	1.77027	2.09303	1.09911	2.11372	1.0135	1.30516
LchiWRKY36	9.8133	11.1068	13.8575	11.8621	18.1162	13.6984	14.0473	14.5621	16.2755	10.2892	11.9518	15.8029	8.97128	5.89175	8.39096	23.9537	43.9902	21.1246	117.928	51.1124	159.102
LchiWRKY19	2.77167	1.84219	5.13763	2.7096	5.55512	3.10679	1.8299	2.65498	2.32658	1.18743	1.87431	2.96527	0.708915	0.900236	1.51516	21.5332	19.0797	10.9948	21.3853	31.2524	33.1478
CK_1, CK_2, CK_3 represent three biological repetitions of the control group, C_1h, C_3h, C_6h, C_12h, C_1d, C_3d represent three biological repetitions of each time point (1h, 3h, 6h, 12h, 1d, 3d).
