# Supplementary material for: Genome-wide identification of the Liriodendron chinense WRKY gene family and its diverse roles in response to multiple abiotic stress
Source: BMC Plant Biol. 2022 Jan 10;22:25. doi: 10.1186/s12870-021-03371-1 (PMC8744262; doi:10.1186/s12870-021-03371-1)
Supplement: Supplementary file 14 — Additional file 14: Table S12. LchiWRKY’s TPM value of heat stress. [file 12870_2021_3371_MOESM14_ESM.xls]

## Sheet: sheet1
								TPM value of LchiWRKYs of heat stress
Gene_Name	CK_1	CK_2	CK_3	H_1h_1	H_1h_2	H_1h_3	H_3h_1	H_3h_2	H_3h_3	H_6h_1	H_6h_2	H_6h_3	H_12h_1	H_12h_2	H_12h_3	H_1d_1	H_1d_2	H_1d_3	H_3d_1	H_3d_2	H_3d_3
LchiWRKY6	0.672421	0	0.490791	0	4.03093	0	0.183335	1.43002	1.94934	0	2.06735	0.48	3.00628	0.951227	0.962086	17.9393	16.1834	26.656	16.534	36.7937	33.8891
LchiWRKY12	0	0	0.111263	0	0	0	0	0	0	0	0	0	0	0	0	0.0936179	0.0978018	0	0.285274	0	0
LchiWRKY27	8.68223	9.68764	16.2403	3.76774	3.74907	3.78936	5.25615	3.15889	4.18499	9.27657	15.0984	34.6498	8.92268	10.8756	15.903	64.3687	51.0408	51.639	35.5365	38.041	40.2683
LchiWRKY37	7.10231	2.59545	5.87421	0	0.900515	0	0.286572	0.277109	1.25041	0.488656	0.459101	0	0	0.637187	0	1.26116	0.436147	1.34792	1.51293	2.06519	2.61371
LchiWRKY5	2.42035	1.60618	5.31212	4.94089	10.5166	2.46507	3.01615	9.67438	12.8579	22.4501	29.9313	4.87672	19.1813	18.0925	27.1665	164.626	153.439	175.372	73.9183	116.885	132.33
LchiWRKY10	0.141469	0	14.5754	0	0.12241	0	0	0	0	0	2.01221	0	0.127537	1.0401	0	0.337874	1.2907	0.121778	4.0903	1.6739	1.14936
LchiWRKY33	6.26637	7.39877	10.1855	8.81505	14.9066	6.80998	8.4799	9.59464	9.40842	8.65277	10.9861	8.67629	7.37395	7.1523	11.1731	13.191	25.0212	19.0297	14.6585	17.2029	23.4953
LchiWRKY23	8.3807	10.0288	9.73048	19.2353	23.6292	20.6232	15.3738	19.6956	15.1854	18.8368	17.0041	18.6551	9.1205	9.51978	12.1733	71.5796	110.291	132.321	28.6035	34.1253	73.9574
LchiWRKY16	0.353772	0.45722	0.599289	0	0.278678	0	0	0.100082	0.275259	0.0873626	0	0	0.329129	0.18802	0.0889159	2.38743	2.3819	2.9612	3.39884	14.8481	6.88116
LchiWRKY18	12.0122	14.105	20.6591	11.0397	13.045	5.73466	10.375	11.6722	32.276	37.939	32.3901	22.6001	33.4452	27.5185	40.5464	15.9281	19.2651	21.9994	35.281	29.1471	49.4607
LchiWRKY15	0	0.29284	0	0	0	0	0	0	0	0	0	0	0	0	0	0	0	0	0	0	0
LchiWRKY25	4.77724	4.9636	6.65298	4.54892	4.34544	4.61826	7.32634	10.0929	7.80154	12.5772	17.6489	9.8494	10.8232	7.08387	6.92771	19.2504	16.9311	22.7952	13.557	16.2043	15.6485
LchiWRKY7	2.67765	1.41749	1.75181	1.68363	0.612791	1.14947	1.64914	1.24182	0.903375	2.65309	4.4715	15.1733	4.64136	5.46684	6.42604	6.3049	6.04212	5.02964	4.49046	5.94145	3.75049
LchiWRKY14	24.1281	19.9131	27.4507	9.76012	8.71958	9.80419	27.5983	23.6119	21.3482	20.3147	33.2027	31.0875	24.7478	20.2879	17.2732	46.0335	36.1548	39.7708	49.6023	44.9578	45.3765
LchiWRKY44	0.66039	0.535539	0.367589	3.82098	2.48453	2.87043	3.16358	1.49001	4.59749	12.9173	9.52425	22.7094	10.2253	7.3374	15.8826	4.22696	5.47698	4.23111	2.41513	2.47156	2.90434
LchiWRKY36	9.8133	11.1068	13.8575	7.03725	4.7224	4.06031	7.86297	6.19668	7.23177	19.2614	17.4322	27.8974	17.4586	23.7379	26.6838	102.222	92.7485	104.545	37.235	39.8113	37.1051
LchiWRKY19	2.77167	1.84219	5.13763	1.06862	1.73446	0.707631	0.921014	1.17641	2.06824	4.1148	1.56498	5.4791	1.79817	1.70623	2.90292	8.97388	9.85001	12.7736	15.894	20.5239	32.9152
CK_1, CK_2, CK_3 represent three biological repetitions of the control group, H_1h, H_3h, H_6h, H_12h, H_1d, H_3d represent three biological repetitions of each time point (1h, 3h, 6h, 12h, 1d, 3d).
