# Supplementary material for: Genome-wide identification of the Liriodendron chinense WRKY gene family and its diverse roles in response to multiple abiotic stress
Source: BMC Plant Biol. 2022 Jan 10;22:25. doi: 10.1186/s12870-021-03371-1 (PMC8744262; doi:10.1186/s12870-021-03371-1)
Supplement: Supplementary file 15 — Additional file 15: Table S13. LchiWRKY’s TPM value of drought stress. [file 12870_2021_3371_MOESM15_ESM.xls]

## Sheet: Sheet1
						TPM value of LchiWRKY of drought stress
Gene_Name	CK_1	CK_2	CK_3	D_1h_1	D_1h_2	D_1h_3	D_3h_1	D_3h_2	D_3h_3	D_6h_1	D_6h_2	D_6h_3	D_12h_1	D_12h_2	D_12h_3	D_1d_1	D_1d_2	D_1d_3	D_3d_1	D_3d_2	D_3d_3
LchiWRKY6	0.672421	0	0.490791	0.938327	0	0.163734	0.71144	6.94038	0.342323	0.335336	0.144706	0.171264	1.71732	11.1541	0.893017	8.26094	0	1.23338	0	0	0.399991
LchiWRKY12	0	0	0.111263	0	0	0	0	0.657804	0	0	0	0	0	0.574818	0.0535604	4.61738	0	0	0	0	0
LchiWRKY27	8.68223	9.68764	16.2403	16.0513	14.9555	12.1361	7.06576	15.0777	9.02073	7.84827	16.9833	9.87134	22.7053	49.4037	20.1889	14.2636	9.26145	14.1062	8.77073	8.92889	13.1459
LchiWRKY37	7.10231	2.59545	5.87421	3.18172	3.85723	4.32868	1.58301	6.55909	3.55357	1.33051	1.3268	2.16728	4.06443	6.88894	6.47771	5.55692	4.32408	12.2991	3.19254	5.32416	6.31821
LchiWRKY5	2.42035	1.60618	5.31212	8.18201	8.2819	7.80956	2.61274	15.7278	3.965	4.63295	14.7448	12.8611	21.9901	69.9512	16.3973	24.6072	133.631	32.4032	1.64254	3.75367	5.61124
LchiWRKY10	0.141469	0	14.5754	0	0	0.139427	0	15.7215	0	0.141986	5.57276	0	0.145672	10.8353	0.887528	17.1687	0.473435	1.17983	0	0.108989	0.678499
LchiWRKY33	6.26637	7.39877	10.1855	10.501	11.4706	8.41333	4.88978	10.6518	4.67626	4.56498	9.00157	9.3469	13.548	11.2877	7.6564	13.4836	17.2	21.9944	7.25468	7.96075	6.00563
LchiWRKY23	8.3807	10.0288	9.73048	14.7728	16.0548	9.70623	6.94804	11.915	9.60066	9.20886	12.7377	14.9399	22.5736	14.6811	15.0252	21.4707	92.3994	34.3214	8.47682	9.33042	8.47637
LchiWRKY16	0.353772	0.45722	0.599289	0.04323	0.0975256	0.228035	0.346613	0.965319	0.230403	0.227304	0.454296	0.139936	0.798018	1.73972	0.539506	4.46574	6.46533	2.68526	0.178299	0.174173	0.800852
LchiWRKY18	12.0122	14.105	20.6591	23.0096	21.7528	15.523	7.78046	18.1357	9.87873	11.5233	25.7787	14.8567	54.6452	39.8933	33.2342	28.2804	14.1617	34.6768	22.7943	15.5508	15.5811
LchiWRKY15	0	0.29284	0	0	0	0	0	0	0	0	0	0	0	0.185798	0	0	0	0	0	0	0
LchiWRKY25	4.77724	4.9636	6.65298	4.33809	3.90618	3.41358	4.33517	6.38932	2.75488	4.23805	6.62644	4.80075	11.8117	13.1538	6.7242	7.71738	4.26131	5.10258	3.611	4.50316	4.89986
LchiWRKY7	2.67765	1.41749	1.75181	2.73561	5.54618	3.35544	1.80925	2.69062	2.28212	1.78635	1.48602	3.54715	4.7739	3.73176	4.01202	2.25599	1.85473	1.49438	1.95239	1.96374	1.89757
LchiWRKY14	24.1281	19.9131	27.4507	26.0846	24.6814	30.9845	20.0706	28.6942	23.1661	18.0616	20.9675	26.3862	27.8346	37.717	25.3067	27.404	40.2665	22.8755	14.5164	16.3291	16.0856
LchiWRKY44	0.66039	0.535539	0.367589	0.261246	0.88288	1.00157	1.35112	1.25734	1.0527	1.49801	0.721548	1.33801	1.2452	2.12572	1.32399	1.47964	0.772791	1.28738	1.21142	0.863256	1.33883
LchiWRKY36	9.8133	11.1068	13.8575	12.5733	8.86215	11.315	9.05647	10.8688	9.16741	7.88215	14.1413	10.8558	10.8209	29.7031	12.7491	21.242	54.4493	16.3127	10.2096	7.99103	10.9136
LchiWRKY19	2.77167	1.84219	5.13763	3.68859	1.77013	1.98242	2.18156	4.73414	3.54306	1.49454	5.86311	1.87165	4.19035	17.9652	2.93089	4.42851	2.45406	5.57155	1.93781	3.31033	5.77177
CK_1, CK_2, CK_3 represent three biological repetitions of the control group, D_1h, D_3h, D_6h, D_12h, D_1d, D_3d represent three biological repetitions of each time point (1h, 3h, 6h, 12h, 1d, 3d).
