# Supplementary material for: Genome-wide identification of the Liriodendron chinense WRKY gene family and its diverse roles in response to multiple abiotic stress
Source: BMC Plant Biol. 2022 Jan 10;22:25. doi: 10.1186/s12870-021-03371-1 (PMC8744262; doi:10.1186/s12870-021-03371-1)
Supplement: Supplementary file 16 — Additional file 16: Table S14. Standardization data of qRT-PCR conditions for cold stress. [file 12870_2021_3371_MOESM16_ESM.xls]

## Sheet: Sheet1
Standardization of qRT-PCR conditions for selected 10 LchiWRKYs of cold stress
	LchiWRKY25	LchiWRKY7	LchiWRKY44	LchiWRKY36	LchiWRKY5	LchiWRKY19	LchiWRKY18	LchiWRKY27	LchiWRKY33	LchiWRKY23
Group	I	I	IIc	IId	IIb	IIc	IIe	IId	I	I
Exon_number	4	3	2	3	5	3	3	3	5	2
C_0h_1	1	1	1	1	1	1	1	1	1	1
C_0h_2	1	1	1	1	1	1	1	1	1	1
C_0h_3	1	1	1	1	1	1	1	1	1	1
C_1h_1	0.29937	0.245421	0.250578	0.297989	8.59402	0.473029	0.679871	0.272942	0.278034	0.271057
C_1h_2	0.269184	0.214146	0.205423	0.300756	8.03705	0.392292	0.641713	0.25349	0.257028	0.232183
C_1h_3	0.293887	0.292532	0.235424	0.408007	8.33973	0.444421	0.689362	0.269184	0.325335	0.255253
C_3h_1	0.156764	0.206851	0.230579	0.245421	10.5561	0.300756	0.474123	0.173139	0.355191	0.23272
C_3h_2	0.155681	0.22688	0.230579	0.261219	11.3924	0.284533	0.510506	0.178006	0.410845	0.230047
C_3h_3	0.15283	0.203063	0.225313	0.234881	11.0043	0.282567	0.486327	0.169576	0.377182	0.23272
C_6h_1	0.222725	0.219658	0.257623	0.276114	8.05564	0.920188	0.216634	0.196146	0.41851	0.840896
C_6h_2	0.194791	0.216134	0.243164	0.263645	7.67411	0.810378	0.214641	0.180075	0.423373	0.721965
C_6h_3	0.212667	0.205423	0.235969	0.257028	7.53357	0.860551	0.208772	0.187288	0.401461	0.770215
C_12h_1	0.254076	0.251739	0.388683	0.389582	14.7571	1.56555	0.464366	0.301452	0.712025	2.03261
C_12h_2	0.228986	0.20829	0.350301	0.352737	15.1719	1.31951	0.462225	0.286512	0.63581	1.8489
C_12h_3	0.272942	0.235969	0.385108	0.388683	14.4534	1.37237	0.487452	0.284533	0.652176	2.16845
C_1d_1	0.476319	8	0.581023	2.78949	20.1587	3.75809	0.260015	0.585064	0.48858	1.85318
C_1d_2	0.528509	8.7949	0.61132	3.18215	20.9663	3.85483	0.300756	0.612734	0.579682	2.11404
C_1d_3	0.510506	8.26301	0.585064	2.92817	19.9733	3.38698	0.281265	0.569066	0.527289	2.03261
C_3d_1	0.169968	0.0299078	0.147624	0.616996	15.707	1.03526	0.0662164	0.120742	0.0727958	0.721965
C_3d_2	0.164178	0.0284256	0.126161	0.609909	16.1859	1.36289	0.072293	0.127038	0.0696693	0.66128
C_3d_3	0.168016	0.0282292	0.143587	0.587774	15.3482	1.18646	0.0736417	0.125289	0.069992	0.718636
Group represents the phylogenetic group of LchiWRKYs, Exon_number represents the number of exons of LchiWRKYs, C_0h_1, C_0h_2, C_0h_3 represent three biological repetitions of the control group, C_1h, C_3h, C_6h, C_12h, C_1d, C_3d represent three biological repetitions of each time point (1h, 3h, 6h, 12h, 1d, 3d).
