# Supplementary material for: Genome-wide identification of the Liriodendron chinense WRKY gene family and its diverse roles in response to multiple abiotic stress
Source: BMC Plant Biol. 2022 Jan 10;22:25. doi: 10.1186/s12870-021-03371-1 (PMC8744262; doi:10.1186/s12870-021-03371-1)
Supplement: Supplementary file 17 — Additional file 17: Table S15. Standardization data of qRT-PCR conditions for heat stress. [file 12870_2021_3371_MOESM17_ESM.xls]

## Sheet: Sheet1
Standardization of qRT-PCR conditions for selected 10 LchiWRKYs of heat stress
	LchiWRKY25	LchiWRKY7	LchiWRKY44	LchiWRKY36	LchiWRKY5	LchiWRKY19	LchiWRKY18	LchiWRKY27	LchiWRKY33	LchiWRKY23
Group	I	I	IIc	IId	IIb	IIc	IIe	IId	I	I
Exon_number	4	3	2	3	5	3	3	3	5	2
H_0h_1	1	1	1	1	1	1	1	1	1	1
H_0h_2	1	1	1	1	1	1	1	1	1	1
H_0h_3	1	1	1	1	1	1	1	1	1	1
H_1h_1	0.52003	0.233798	0.240371	0.0672961	0.840896	0.105599	0.0159165	0.0659112	0.512871	0.97041
H_1h_2	0.456916	0.301452	0.284533	0.0704788	1.02574	0.148651	0.0160643	0.0758872	0.514057	1.18921
H_1h_3	0.385998	0.238159	0.204004	0.0508832	1.01396	0.108819	0.0149885	0.05581	0.438303	0.759611
H_3h_1	0.95705	0.120463	0.478525	0.271057	0.524858	3.97237	0.115824	0.107818	1.04247	0.4954
H_3h_2	1.01396	0.118531	0.585064	0.242043	0.544624	4.60542	0.122428	0.148651	1.06683	0.570382
H_3h_3	0.952638	0.102949	0.427304	0.220166	0.460094	3.84593	0.114758	0.104145	0.937354	0.387786
H_6h_1	1.81504	0.447513	0.209255	0.247129	1.81504	0.482968	0.449585	0.107321	0.974905	0.476319
H_6h_2	1.93634	0.490843	0.285191	0.244855	2.10916	0.538369	0.455861	0.151424	1	0.526072
H_6h_3	1.87471	0.53465	0.233258	0.192999	1.89649	0.479632	0.504642	0.103187	0.993092	0.438303
H_12h_1	2.09459	2.27101	1.02574	0.516438	2.23457	2.20381	0.485205	0.540862	1.17827	1.16743
H_12h_2	2.3511	2.23457	1.09936	0.459032	2.19872	2.24492	0.50581	0.554785	1.03526	1.12506
H_12h_3	2.02324	2.03731	0.831238	0.340722	1.88339	1.74917	0.436282	0.423373	0.89296	0.941696
H_1d_1	1.9141	1.02337	0.503478	2.20381	15.5985	4.1315	0.482968	0.870551	1.88339	7.42985
H_1d_2	2.02324	1.18921	0.46544	2.04202	16.8343	4.12197	0.494257	1.11471	2.17347	8
H_1d_3	1.75727	0.911722	0.404254	1.83613	13.9288	3.34035	0.53465	0.888843	1.87905	7.74537
H_3d_1	0.548412	0.304251	0.257028	0.624165	8.73415	2.19365	0.554785	0.566442	0.594604	1.20303
H_3d_2	0.417544	0.274841	0.271057	0.464366	7.34451	1.85746	0.514057	0.539614	0.496546	1.11471
H_3d_3	0.529732	0.248273	0.242043	0.440333	9.06307	1.95884	0.508152	0.502316	0.577009	1.02574
Group represents the phylogenetic group of LchiWRKs, Exon_number represents the number of exons of LchiWRKYs, H_0h_1, H_0h_2, H_0h_3 represent three biological repetitions of the control group, H_1h, H_3h, H_6h, H_12h, H_1d, H_3d represent three biological repetitions of each time point (1h, 3h, 6h, 12h, 1d, 3d).
