# Supplementary material for: Genome-wide identification of the Liriodendron chinense WRKY gene family and its diverse roles in response to multiple abiotic stress
Source: BMC Plant Biol. 2022 Jan 10;22:25. doi: 10.1186/s12870-021-03371-1 (PMC8744262; doi:10.1186/s12870-021-03371-1)
Supplement: Supplementary file 18 — Additional file 18: Table S16. Standardization data of qRT-PCR conditions for drought stress. [file 12870_2021_3371_MOESM18_ESM.xls]

## Sheet: Sheet1
	Standardization data of qRT-PCR for selected 10 LchiWRKYs of drought stress
		LchiWRKY25	LchiWRKY7	LchiWRKY44	LchiWRKY36	LchiWRKY5	LchiWRKY19	LchiWRKY18	LchiWRKY27	LchiWRKY33	LchiWRKY23
	Group	I	I	IIc	IId	IIb	IIc	IIe	IId	I	I
	Exon_number	4	3	2	3	5	3	3	3	5	2
	D_0h_1	1	1	1	1	1	1	1	1	1	1
	D_0h_2	1	1	1	1	1	1	1	1	1	1
	D_0h_3	1	1	1	1	1	1	1	1	1	1
	D_1h_1	0.522439	0.437291	0.255253	0.570382	2.6087	0.983957	0.880666	0.463294	1.17013	0.192999
	D_1h_2	0.672062	0.484085	0.22688	0.777366	2.41162	0.959264	1.01162	0.535887	0.968171	0.278677
	D_1h_3	0.690956	0.527289	0.283221	0.703847	1.87905	1.18099	1.16205	0.565135	1.05214	0.344681
	D_3h_1	0.191224	0.237062	0.183858	0.272942	1.29534	0.50581	0.217638	0.258816	0.18471	0.155681
	D_3h_2	0.229516	0.200731	0.258219	0.270431	1.33176	0.292532	0.152125	0.23871	0.225313	0.266708
	D_3h_3	0.311362	0.312805	0.287839	0.346277	2.31338	0.591862	0.326088	0.325335	0.306367	0.39685
	D_6h_1	0.197967	0.222211	0.219658	0.260015	3.90864	0.487452	0.211686	0.282567	0.265478	0.395934
	D_6h_2	0.289172	0.257623	0.243726	0.355191	5.38893	0.41851	0.22688	0.273573	0.272312	0.702222
	D_6h_3	0.301452	0.199344	0.212667	0.220676	3.02444	0.583714	0.245989	0.244855	0.158586	0.545884
	D_12h_1	0.302848	0.52003	0.239263	0.337587	7.29378	0.289841	0.501157	0.486327	0.306367	0.410845
	D_12h_2	0.277392	0.44648	0.25	0.215636	6.16172	0.203533	0.332171	0.48971	0.261824	0.726986
	D_12h_3	0.275476	0.529732	0.267325	0.271057	7.69186	0.278677	0.478525	0.594604	0.242603	0.697372
	D_1d_1	0.370274	0.368567	0.189465	0.5	6.6499	0.497695	0.393199	0.302848	0.430276	1.38191
	D_1d_2	0.401461	0.353553	0.228458	0.535887	5.9656	0.3423	0.391387	0.406126	0.376312	1.81504
	D_1d_3	0.33371	0.395021	0.1966	0.423373	7.04533	0.455861	0.384219	0.498846	0.307076	1.57644
	D_3d_1	0.124424	0.110338	0.130007	0.146604	4.10296	0.254076	0.215636	0.112396	0.206851	0.227931
	D_3d_2	0.17234	0.15822	0.113178	0.178831	3.45815	0.251158	0.285191	0.139339	0.308498	0.374577
	D_3d_3	0.153893	0.118531	0.102949	0.155322	5.12186	0.339936	0.273573	0.196146	0.220676	0.357661
	Group represents the phylogenetic group of LchiWRKs, Exon_number represents the number of exons of LchiWRKYs, D_0h_1, D_0h_2, D_0h_3 represent three biological repetitions of the control group, D_1h, D_3h, D_6h, D_12h, D_1d, D_3d represent three biological repetitions of each time point (1h, 3h, 6h, 12h, 1d, 3d).
