# Supplementary material for: Genome-wide identification of the Liriodendron chinense WRKY gene family and its diverse roles in response to multiple abiotic stress
Source: BMC Plant Biol. 2022 Jan 10;22:25. doi: 10.1186/s12870-021-03371-1 (PMC8744262; doi:10.1186/s12870-021-03371-1)
Supplement: Supplementary file 20 — Additional file 20: Table S17. RNA-seq quality data for three stress experiments. [file 12870_2021_3371_MOESM20_ESM.xls]

Sample	Library	Raw_reads	Clean_reads	Clean_bases	Error_rate	Q20	Q30	GC_pct(%)
CK_1	FRAS202105326-1r	47682206	45767484	6.87G	0.03	97.99	94.03	48.71
CK_2	FRAS202105327-1r	46870952	45084818	6.76G	0.02	98.11	94.24	48.63
CK_3	FRAS202105328-1r	46446196	44672816	6.7G	0.03	97.67	93.22	48.3
C_1h_1	FRAS202105329-1r	47129222	45038732	6.76G	0.02	98.46	95.14	48.96
C_1h_2	FRAS202105330-1r	45876714	43498080	6.52G	0.02	98.33	94.78	48.11
C_1h_3	FRAS202105331-1r	44690818	42438046	6.37G	0.02	98.5	95.24	48.52
C_3h_1	FRAS202105332-1r	43920156	41836368	6.28G	0.02	98.54	95.31	48.38
C_3h_2	FRAS202105333-1r	45431686	43135434	6.47G	0.02	98.1	94.29	48.72
C_3h_3	FRAS202105334-1r	45714912	43156494	6.47G	0.02	98.47	95.2	48.52
C_6h_1	FRAS202105335-1r	45703014	43096672	6.46G	0.02	98.44	95.08	48.38
C_6h_2	FRAS202105336-1r	45247640	42921640	6.44G	0.02	98.55	95.36	48.78
C_6h_3	FRAS202105337-1r	44731572	41522494	6.23G	0.02	98.51	95.27	48.45
C_12h_1	FRAS202105338-1r	46230086	43564728	6.53G	0.02	98.45	95.13	48.86
C_12h_2	FRAS202105339-1r	45058526	42971124	6.45G	0.02	98.45	95.11	48.66
C_12h_3	FRAS202105340-1r	48767008	46088630	6.91G	0.02	98.35	94.85	48.78
C_1d_1	FRAS202105341-1r	46076796	43700838	6.56G	0.02	98.41	95.04	48.09
C_1d_2	FRAS202105342-1r	46756916	44414540	6.66G	0.02	98.35	94.89	48.27
C_1d_3	FRAS202105343-1r	47164760	44678182	6.7G	0.02	98.47	95.21	48.36
C_3d_1	FRAS202105344-1r	45893698	43348794	6.5G	0.02	98.46	95.18	47.35
C_3d_2	FRAS202105345-1r	47943566	45201714	6.78G	0.03	97.85	93.77	46.77
C_3d_3	FRAS202105346-1r	47471836	45244972	6.79G	0.03	97.96	93.95	47.22
H_1h_1	FRAS202105350-1r	46247262	42786184	6.42G	0.02	98.11	94.46	45.83
H_1h_2	FRAS202105351-1r	47704306	44671960	6.7G	0.02	98.4	95.02	46.85
H_1h_3	FRAS202105352-1r	47094106	44001954	6.6G	0.02	98.31	94.78	46.81
H_3h_1	FRAS202105353-1r	46709206	44045014	6.61G	0.02	98.45	95.09	45.97
H_3h_2	FRAS202105354-1r	46062032	42726960	6.41G	0.02	98.43	95.01	46.27
H_3h_3	FRAS202105355-1r	45263450	41739222	6.26G	0.02	98.28	94.68	45.61
H_6h_1	FRAS202105356-1r	46457790	43432412	6.51G	0.02	98.26	94.72	45.11
H_6h_2	FRAS202105357-1r	53955030	50661342	7.6G	0.02	98.31	94.78	45.56
H_6h_3	FRAS202105358-1r	51475110	46906356	7.04G	0.03	97.63	93.42	44.34
H_12h_1	FRAS202105359-1r	44505882	42175866	6.33G	0.02	98.42	95.06	46.53
H_12h_2	FRAS202105360-1r	44600776	41934332	6.29G	0.02	98.08	94.22	45.33
H_12h_3	FRAS202105361-1r	45616080	42843778	6.43G	0.02	98.03	94.3	44.75
H_1d_1	FRAS202105362-1r	47419390	45045598	6.76G	0.02	98.32	94.74	46.23
H_1d_2	FRAS202105363-1r	44302086	42078468	6.31G	0.02	98.44	95.1	45.99
H_1d_3	FRAS202105364-1r	47210766	44388898	6.66G	0.02	98.48	95.15	46.38
H_3d_1	FRAS202105365-1r	48426108	46187570	6.93G	0.02	98.14	94.36	46.33
H_3d_2	FRAS202105366-1r	46017110	43537676	6.53G	0.02	98.43	94.98	46.11
H_3d_3	FRAS202105367-1r	45236746	42102606	6.32G	0.02	98.49	95.26	45.55
D_1h_1	FRAS202105371-1r	47734350	44994132	6.75G	0.02	98.54	95.29	46.95
D_1h_2	FRAS202105372-1r	45371602	42493646	6.37G	0.02	98.58	95.36	46.99
D_1h_3	FRAS202105373-1r	43749220	40641916	6.1G	0.02	98.62	95.47	47.49
D_3h_1	FRAS202105374-1r	47326850	44983702	6.75G	0.02	98.33	94.77	48.33
D_3h_2	FRAS202105375-1r	43223984	40942052	6.14G	0.02	98.55	95.35	47.83
D_3h_3	FRAS202105376-1r	47141742	44928568	6.74G	0.02	98.34	94.73	48.24
D_6h_1	FRAS202105377-1r	43262804	41073026	6.16G	0.02	98.63	95.59	48.54
D_6h_2	FRAS202105378-1r	47210454	43480668	6.52G	0.02	98.52	95.27	48.01
D_6h_3	FRAS202105379-1r	48704870	46044536	6.91G	0.02	98.45	95.06	47.75
D_12h_1	FRAS202105380-1r	46409520	44076588	6.61G	0.02	98.56	95.37	47.21
D_12h_2	FRAS202105381-1r	42059506	40032534	6.0G	0.02	98.44	95.03	46.58
D_12h_3	FRAS202105382-1r	52330480	48886512	7.33G	0.02	98.08	94.17	46.89
D_1d_1	FRAS202105383-1r	50275048	47633100	7.14G	0.03	98	93.99	46.82
D_1d_2	FRAS202105384-1r	51627964	48633184	7.29G	0.03	97.95	93.9	46.86
D_1d_3	FRAS202105385-1r	46138850	43437198	6.52G	0.02	98.1	94.26	46.67
D_3d_1	FRAS202105386-1r	46434962	43747194	6.56G	0.02	98.45	95.09	46.97
D_3d_2	FRAS202105387-1r	45711534	43701188	6.56G	0.02	98.39	94.9	47.84
D_3d_3	FRAS202105388-1r	45615538	43245646	6.49G	0.02	98.61	95.48	48.01
CK_1, CK_2, CK_3 represent three biological repetitions of the control group, C_1h, C_3h, C_6h, C_12h, C_1d, C_3d, H_1h, H_3h, H_6h, H_12h, H_1d, H_3d, D_1h, D_3h, D_6h, D_12h, D_1d, D_3d, represent three biological repetitions of each time point (1h, 3h, 6h, 12h, 1d, 3d), .
