# Supplementary material for: Genome-wide identification of the Liriodendron chinense WRKY gene family and its diverse roles in response to multiple abiotic stress
Source: BMC Plant Biol. 2022 Jan 10;22:25. doi: 10.1186/s12870-021-03371-1 (PMC8744262; doi:10.1186/s12870-021-03371-1)
Supplement: Supplementary file 21 — Additional file 21: Table S18. Mapping rate of reference genome used for RNA-seq of three stress experiments. [file 12870_2021_3371_MOESM21_ESM.xls]

Sample	Total_reads	Total_map	Unique_map	Multi_map	Read1_map	Read2_map	Positive_map	Negative_map	Splice_map	Unsplice_map	Proper_map
CK_1	45767484	41516284(90.71%)	38712498(84.59%)	2803786(6.13%)	19406319(42.4%)	19306179(42.18%)	19357522(42.3%)	19354976(42.29%)	15601376(34.09%)	23111122(50.5%)	36377748(79.48%)
CK_2	45084818	40777397(90.45%)	38100442(84.51%)	2676955(5.94%)	19089154(42.34%)	19011288(42.17%)	19055071(42.26%)	19045371(42.24%)	15378795(34.11%)	22721647(50.4%)	35807128(79.42%)
CK_3	44672816	40325298(90.27%)	37682574(84.35%)	2642724(5.92%)	18940745(42.4%)	18741829(41.95%)	18845332(42.19%)	18837242(42.17%)	15323264(34.3%)	22359310(50.05%)	35293420(79.0%)
C_1h_1	45038732	41014515(91.06%)	38190882(84.8%)	2823633(6.27%)	19137471(42.49%)	19053411(42.3%)	19102255(42.41%)	19088627(42.38%)	15146525(33.63%)	23044357(51.17%)	36026340(79.99%)
C_1h_2	43498080	39321560(90.4%)	36703531(84.38%)	2618029(6.02%)	18402640(42.31%)	18300891(42.07%)	18358562(42.21%)	18344969(42.17%)	14497445(33.33%)	22206086(51.05%)	34581532(79.5%)
C_1h_3	42438046	38467225(90.64%)	35891489(84.57%)	2575736(6.07%)	17973484(42.35%)	17918005(42.22%)	17950827(42.3%)	17940662(42.27%)	14277802(33.64%)	21613687(50.93%)	33879798(79.83%)
C_3h_1	41836368	38052986(90.96%)	35563098(85.01%)	2489888(5.95%)	17802805(42.55%)	17760293(42.45%)	17790160(42.52%)	17772938(42.48%)	14251241(34.06%)	21311857(50.94%)	33532726(80.15%)
C_3h_2	43135434	39215199(90.91%)	36729366(85.15%)	2485833(5.76%)	18390893(42.64%)	18338473(42.51%)	18367561(42.58%)	18361805(42.57%)	14690681(34.06%)	22038685(51.09%)	34620536(80.26%)
C_3h_3	43156494	39033156(90.45%)	36487897(84.55%)	2545259(5.9%)	18273485(42.34%)	18214412(42.21%)	18249970(42.29%)	18237927(42.26%)	14201028(32.91%)	22286869(51.64%)	34234202(79.33%)
C_6h_1	43096672	39058722(90.63%)	36557617(84.83%)	2501105(5.8%)	18317511(42.5%)	18240106(42.32%)	18283642(42.42%)	18273975(42.4%)	14375166(33.36%)	22182451(51.47%)	34434560(79.9%)
C_6h_2	42921640	39213671(91.36%)	36691453(85.48%)	2522218(5.88%)	18373262(42.81%)	18318191(42.68%)	18349090(42.75%)	18342363(42.73%)	14936899(34.8%)	21754554(50.68%)	34567660(80.54%)
C_6h_3	41522494	37718401(90.84%)	35267111(84.93%)	2451290(5.9%)	17657815(42.53%)	17609296(42.41%)	17634188(42.47%)	17632923(42.47%)	14158894(34.1%)	21108217(50.84%)	33430442(80.51%)
C_12h_1	43564728	39545859(90.77%)	36907820(84.72%)	2638039(6.06%)	18489122(42.44%)	18418698(42.28%)	18456281(42.37%)	18451539(42.35%)	14545976(33.39%)	22361844(51.33%)	34731452(79.72%)
C_12h_2	42971124	39209886(91.25%)	36705170(85.42%)	2504716(5.83%)	18391014(42.8%)	18314156(42.62%)	18348353(42.7%)	18356817(42.72%)	14804971(34.45%)	21900199(50.96%)	34582908(80.48%)
C_12h_3	46088630	41779659(90.65%)	39079520(84.79%)	2700139(5.86%)	19581447(42.49%)	19498073(42.31%)	19544965(42.41%)	19534555(42.38%)	15519905(33.67%)	23559615(51.12%)	36742878(79.72%)
C_1d_1	43700838	39269682(89.86%)	36858567(84.34%)	2411115(5.52%)	18462826(42.25%)	18395741(42.09%)	18430887(42.18%)	18427680(42.17%)	13789667(31.55%)	23068900(52.79%)	34523342(79.0%)
C_1d_2	44414540	39932618(89.91%)	37535451(84.51%)	2397167(5.4%)	18817820(42.37%)	18717631(42.14%)	18775288(42.27%)	18760163(42.24%)	13548607(30.5%)	23986844(54.01%)	35118636(79.07%)
C_1d_3	44678182	40043491(89.63%)	37592900(84.14%)	2450591(5.48%)	18826782(42.14%)	18766118(42.0%)	18807929(42.1%)	18784971(42.05%)	13731366(30.73%)	23861534(53.41%)	35276346(78.96%)
C_3d_1	43348794	38738079(89.36%)	36313035(83.77%)	2425044(5.59%)	18181002(41.94%)	18132033(41.83%)	18166184(41.91%)	18146851(41.86%)	12303194(28.38%)	24009841(55.39%)	34260176(79.03%)
C_3d_2	45201714	39790409(88.03%)	37132746(82.15%)	2657663(5.88%)	18619629(41.19%)	18513117(40.96%)	18566567(41.07%)	18566179(41.07%)	11885565(26.29%)	25247181(55.85%)	34845848(77.09%)
C_3d_3	45244972	40617356(89.77%)	38058392(84.12%)	2558964(5.66%)	19072715(42.15%)	18985677(41.96%)	19032976(42.07%)	19025416(42.05%)	13685094(30.25%)	24373298(53.87%)	35903740(79.35%)
H_1h_1	42786184	36342751(84.94%)	34123700(79.75%)	2219051(5.19%)	17093202(39.95%)	17030498(39.8%)	17025568(39.79%)	17098132(39.96%)	8847082(20.68%)	25276618(59.08%)	31755494(74.22%)
H_1h_2	44671960	38600112(86.41%)	36263034(81.18%)	2337078(5.23%)	18155630(40.64%)	18107404(40.53%)	18092307(40.5%)	18170727(40.68%)	11698876(26.19%)	24564158(54.99%)	34075486(76.28%)
H_1h_3	44001954	38514613(87.53%)	36237324(82.35%)	2277289(5.18%)	18160911(41.27%)	18076413(41.08%)	18089687(41.11%)	18147637(41.24%)	10723957(24.37%)	25513367(57.98%)	33878972(76.99%)
H_3h_1	44045014	38899902(88.32%)	36537774(82.96%)	2362128(5.36%)	18298838(41.55%)	18238936(41.41%)	18248604(41.43%)	18289170(41.52%)	12039562(27.33%)	24498212(55.62%)	34369126(78.03%)
H_3h_2	42726960	38268858(89.57%)	35972763(84.19%)	2296095(5.37%)	18018606(42.17%)	17954157(42.02%)	17982485(42.09%)	17990278(42.11%)	13221926(30.95%)	22750837(53.25%)	34152512(79.93%)
H_3h_3	41739222	36644837(87.79%)	34440176(82.51%)	2204661(5.28%)	17253269(41.34%)	17186907(41.18%)	17196295(41.2%)	17243881(41.31%)	11252885(26.96%)	23187291(55.55%)	32491756(77.84%)
H_6h_1	43432412	37599459(86.57%)	35253695(81.17%)	2345764(5.4%)	17655109(40.65%)	17598586(40.52%)	17616018(40.56%)	17637677(40.61%)	11384724(26.21%)	23868971(54.96%)	33023828(76.03%)
H_6h_2	50661342	44532723(87.9%)	41772202(82.45%)	2760521(5.45%)	20919267(41.29%)	20852935(41.16%)	20886494(41.23%)	20885708(41.23%)	14745998(29.11%)	27026204(53.35%)	39365592(77.7%)
H_6h_3	46906356	39851573(84.96%)	37488208(79.92%)	2363365(5.04%)	18811542(40.1%)	18676666(39.82%)	18736432(39.94%)	18751776(39.98%)	11496025(24.51%)	25992183(55.41%)	34939148(74.49%)
H_12h_1	42175866	35598423(84.4%)	32501695(77.06%)	3096728(7.34%)	16281384(38.6%)	16220311(38.46%)	16237309(38.5%)	16264386(38.56%)	11196928(26.55%)	21304767(50.51%)	30477892(72.26%)
H_12h_2	41934332	36190760(86.3%)	33937946(80.93%)	2252814(5.37%)	17031823(40.62%)	16906123(40.32%)	16954889(40.43%)	16983057(40.5%)	10708188(25.54%)	23229758(55.4%)	31684166(75.56%)
H_12h_3	42843778	35795843(83.55%)	33374183(77.9%)	2421660(5.65%)	16736638(39.06%)	16637545(38.83%)	16668087(38.9%)	16706096(38.99%)	9509060(22.19%)	23865123(55.7%)	30961114(72.27%)
H_1d_1	45045598	39680459(88.09%)	37265967(82.73%)	2414492(5.36%)	18672878(41.45%)	18593089(41.28%)	18624085(41.34%)	18641882(41.38%)	12851718(28.53%)	24414249(54.2%)	35012914(77.73%)
H_1d_2	42078468	36904117(87.7%)	34690859(82.44%)	2213258(5.26%)	17376764(41.3%)	17314095(41.15%)	17340735(41.21%)	17350124(41.23%)	11873965(28.22%)	22816894(54.22%)	32570540(77.4%)
H_1d_3	44388898	39563680(89.13%)	37159574(83.71%)	2404106(5.42%)	18597707(41.9%)	18561867(41.82%)	18572300(41.84%)	18587274(41.87%)	13753954(30.99%)	23405620(52.73%)	35145364(79.18%)
H_3d_1	46187570	41330370(89.48%)	38735283(83.87%)	2595087(5.62%)	19391225(41.98%)	19344058(41.88%)	19362549(41.92%)	19372734(41.94%)	14659465(31.74%)	24075818(52.13%)	36606140(79.26%)
H_3d_2	43537676	38920954(89.4%)	36423211(83.66%)	2497743(5.74%)	18239820(41.89%)	18183391(41.76%)	18214681(41.84%)	18208530(41.82%)	13857617(31.83%)	22565594(51.83%)	34438794(79.1%)
H_3d_3	42102606	37450489(88.95%)	35124745(83.43%)	2325744(5.52%)	17592750(41.79%)	17531995(41.64%)	17570214(41.73%)	17554531(41.69%)	12919005(30.68%)	22205740(52.74%)	33223860(78.91%)
D_1h_1	44994132	40958266(91.03%)	38391440(85.33%)	2566826(5.7%)	19224787(42.73%)	19166653(42.6%)	19202834(42.68%)	19188606(42.65%)	15697899(34.89%)	22693541(50.44%)	36546330(81.22%)
D_1h_2	42493646	38719257(91.12%)	36216900(85.23%)	2502357(5.89%)	18132945(42.67%)	18083955(42.56%)	18116904(42.63%)	18099996(42.59%)	15029794(35.37%)	21187106(49.86%)	34542468(81.29%)
D_1h_3	40641916	37225985(91.6%)	34883328(85.83%)	2342657(5.76%)	17449852(42.94%)	17433476(42.9%)	17449598(42.93%)	17433730(42.9%)	14837277(36.51%)	20046051(49.32%)	33358480(82.08%)
D_3h_1	44983702	40992497(91.13%)	38272294(85.08%)	2720203(6.05%)	19181660(42.64%)	19090634(42.44%)	19141150(42.55%)	19131144(42.53%)	15151174(33.68%)	23121120(51.4%)	36243418(80.57%)
D_3h_2	40942052	37126186(90.68%)	34643056(84.61%)	2483130(6.06%)	17348572(42.37%)	17294484(42.24%)	17325333(42.32%)	17317723(42.3%)	13767873(33.63%)	20875183(50.99%)	32772236(80.05%)
D_3h_3	44928568	40650117(90.48%)	37862562(84.27%)	2787555(6.2%)	18983545(42.25%)	18879017(42.02%)	18926214(42.13%)	18936348(42.15%)	15440312(34.37%)	22422250(49.91%)	35802490(79.69%)
D_6h_1	41073026	37399726(91.06%)	34710277(84.51%)	2689449(6.55%)	17370519(42.29%)	17339758(42.22%)	17358243(42.26%)	17352034(42.25%)	14089623(34.3%)	20620654(50.2%)	32949908(80.22%)
D_6h_2	43480668	39510104(90.87%)	36711033(84.43%)	2799071(6.44%)	18372439(42.25%)	18338594(42.18%)	18353699(42.21%)	18357334(42.22%)	15002226(34.5%)	21708807(49.93%)	35064834(80.64%)
D_6h_3	46044536	41639155(90.43%)	38835052(84.34%)	2804103(6.09%)	19446687(42.23%)	19388365(42.11%)	19414170(42.16%)	19420882(42.18%)	15542094(33.75%)	23292958(50.59%)	36803570(79.93%)
D_12h_1	44076588	39881937(90.48%)	37320850(84.67%)	2561087(5.81%)	18684571(42.39%)	18636279(42.28%)	18656348(42.33%)	18664502(42.35%)	15003710(34.04%)	22317140(50.63%)	35413428(80.35%)
D_12h_2	40032534	35811563(89.46%)	33467312(83.6%)	2344251(5.86%)	16762522(41.87%)	16704790(41.73%)	16743561(41.82%)	16723751(41.78%)	13584777(33.93%)	19882535(49.67%)	31548980(78.81%)
D_12h_3	48886512	44335947(90.69%)	41456079(84.8%)	2879868(5.89%)	20760959(42.47%)	20695120(42.33%)	20725670(42.4%)	20730409(42.41%)	17122465(35.02%)	24333614(49.78%)	39378542(80.55%)
D_1d_1	47633100	43040737(90.36%)	40282383(84.57%)	2758354(5.79%)	20185964(42.38%)	20096419(42.19%)	20140774(42.28%)	20141609(42.28%)	16298408(34.22%)	23983975(50.35%)	38177776(80.15%)
D_1d_2	48633184	43676601(89.81%)	40884207(84.07%)	2792394(5.74%)	20507455(42.17%)	20376752(41.9%)	20446872(42.04%)	20437335(42.02%)	15769482(32.43%)	25114725(51.64%)	38732074(79.64%)
D_1d_3	43437198	39332762(90.55%)	36818239(84.76%)	2514523(5.79%)	18436359(42.44%)	18381880(42.32%)	18416045(42.4%)	18402194(42.37%)	15036595(34.62%)	21781644(50.15%)	34953966(80.47%)
D_3d_1	43747194	39470438(90.22%)	36943247(84.45%)	2527191(5.78%)	18506029(42.3%)	18437218(42.14%)	18472449(42.23%)	18470798(42.22%)	13758643(31.45%)	23184604(53.0%)	35051976(80.12%)
D_3d_2	43701188	39684445(90.81%)	37123711(84.95%)	2560734(5.86%)	18606199(42.58%)	18517512(42.37%)	18559749(42.47%)	18563962(42.48%)	14792397(33.85%)	22331314(51.1%)	35180732(80.5%)
D_3d_3	43245646	39351911(91.0%)	36745031(84.97%)	2606880(6.03%)	18395852(42.54%)	18349179(42.43%)	18369516(42.48%)	18375515(42.49%)	15002111(34.69%)	21742920(50.28%)	34921428(80.75%)
CK_1, CK_2, CK_3 represent three biological repetitions of the control group, C_1h, C_3h, C_6h, C_12h, C_1d, C_3d, H_1h, H_3h, H_6h, H_12h, H_1d, H_3d, D_1h, D_3h, D_6h, D_12h, D_1d, D_3d, represent three biological repetitions of each time point (1h, 3h, 6h, 12h, 1d, 3d).
