# Supplementary material for: Genome-wide identification of the Liriodendron chinense WRKY gene family and its diverse roles in response to multiple abiotic stress
Source: BMC Plant Biol. 2022 Jan 10;22:25. doi: 10.1186/s12870-021-03371-1 (PMC8744262; doi:10.1186/s12870-021-03371-1)
Supplement: Supplementary file 22 — Additional file 22: Table S19. Genome-wide gene Pfam and GO annotation of Lchi. [file 12870_2021_3371_MOESM22_ESM.xls]

## Sheet: Pfam
<seq id	alignment start	alignment end	envelope start	envelope end	hmm acc	hmm name	type	hmm start	hmm end	hmm length	bit score	E-value	significance	clan
Lchi04179	164	305	162	309	PF00004.28	AAA	Domain	3	128	132	55.8	5.6e-15	1	CL0023
Lchi04297	298	430	298	432	PF00004.28	AAA	Domain	1	130	132	146.8	4.3e-43	1	CL0023
Lchi08478	253	359	202	361	PF00004.28	AAA	Domain	38	130	132	80.7	1.2e-22	1	CL0023
Lchi08478	520	648	519	649	PF00004.28	AAA	Domain	2	131	132	143.6	4.2e-42	1	CL0023
Lchi08516	641	776	641	776	PF00004.28	AAA	Domain	1	132	132	130.6	4.5e-38	1	CL0023
Lchi20407	453	583	453	583	PF00004.28	AAA	Domain	1	132	132	132.8	9.4e-39	1	CL0023
Lchi20415	1010	1139	1010	1141	PF00004.28	AAA	Domain	1	130	132	124.9	2.5e-36	1	CL0023
Lchi09933	207	293	207	317	PF00004.28	AAA	Domain	1	69	132	32.3	1.1e-07	1	CL0023
Lchi26836	152	259	152	264	PF00004.28	AAA	Domain	1	125	132	58.5	8.5e-16	1	CL0023
Lchi02404	305	421	304	438	PF00004.28	AAA	Domain	2	112	132	53.5	2.9e-14	1	CL0023
Lchi18992	167	296	166	296	PF00004.28	AAA	Domain	2	132	132	147.7	2.3e-43	1	CL0023
Lchi10396	219	304	219	322	PF00004.28	AAA	Domain	1	68	132	31.1	2.5e-07	1	CL0023
Lchi07306	216	349	216	349	PF00004.28	AAA	Domain	1	132	132	150.5	3.1e-44	1	CL0023
Lchi07308	216	349	216	349	PF00004.28	AAA	Domain	1	132	132	150.5	3.1e-44	1	CL0023
Lchi14150	468	608	468	609	PF00004.28	AAA	Domain	1	131	132	144.3	2.6e-42	1	CL0023
Lchi03461	276	405	276	406	PF00004.28	AAA	Domain	1	131	132	147.6	2.4e-43	1	CL0023
Lchi03614	95	228	95	228	PF00004.28	AAA	Domain	1	132	132	138.6	1.5e-40	1	CL0023
Lchi03814	196	279	194	351	PF00004.28	AAA	Domain	3	74	132	46.1	5.5e-12	1	CL0023
Lchi04770	210	343	210	344	PF00004.28	AAA	Domain	1	131	132	145.9	8.3e-43	1	CL0023
Lchi30647	58	88	58	128	PF00004.28	AAA	Domain	1	31	132	26.5	6.4e-06	1	CL0023
Lchi11902	54	171	54	175	PF00004.28	AAA	Domain	1	128	132	56	5e-15	1	CL0023
Lchi28216	201	334	201	334	PF00004.28	AAA	Domain	1	132	132	150.6	2.9e-44	1	CL0023
Lchi25229	421	520	421	546	PF00004.28	AAA	Domain	1	93	132	41.5	1.6e-10	1	CL0023
Lchi02794	224	358	223	360	PF00004.28	AAA	Domain	2	130	132	49.6	4.9e-13	1	CL0023
Lchi01192	371	497	371	498	PF00004.28	AAA	Domain	1	131	132	85.7	3.4e-24	1	CL0023
Lchi01225	246	365	246	379	PF00004.28	AAA	Domain	1	120	132	49.4	5.3e-13	1	CL0023
Lchi01322	466	603	466	607	PF00004.28	AAA	Domain	1	127	132	79.9	2.1e-22	1	CL0023
Lchi01482	268	399	268	401	PF00004.28	AAA	Domain	1	130	132	152.5	7.6e-45	1	CL0023
Lchi26172	1	119	1	119	PF00004.28	AAA	Domain	13	132	132	105	3.5e-30	1	CL0023
Lchi12795	429	561	428	562	PF00004.28	AAA	Domain	2	131	132	138.8	1.3e-40	1	CL0023
Lchi12835	163	304	161	308	PF00004.28	AAA	Domain	3	128	132	55.4	7.9e-15	1	CL0023
Lchi21716	167	296	166	296	PF00004.28	AAA	Domain	2	132	132	149.5	6.4e-44	1	CL0023
Lchi12251	231	280	212	282	PF00004.28	AAA	Domain	62	121	132	28.9	1.2e-06	1	CL0023
Lchi11491	206	338	206	339	PF00004.28	AAA	Domain	1	131	132	134.8	2.2e-39	1	CL0023
Lchi06134	480	625	479	627	PF00004.28	AAA	Domain	2	130	132	72	5.6e-20	1	CL0023
Lchi05038	444	560	443	561	PF00004.28	AAA	Domain	2	131	132	46.8	3.5e-12	1	CL0023
Lchi05042	135	264	135	265	PF00004.28	AAA	Domain	1	131	132	123.6	6.2e-36	1	CL0023
Lchi11355	249	383	248	384	PF00004.28	AAA	Domain	2	131	132	65.8	4.5e-18	1	CL0023
Lchi11356	263	286	262	288	PF00004.28	AAA	Domain	2	25	132	21.1	0.00031	1	CL0023
Lchi11357	8	94	3	95	PF00004.28	AAA	Domain	59	131	132	30.9	2.9e-07	1	CL0023
Lchi11358	229	364	228	365	PF00004.28	AAA	Domain	2	131	132	60.7	1.8e-16	1	CL0023
Lchi11359	249	307	248	318	PF00004.28	AAA	Domain	2	69	132	28.9	1.1e-06	1	CL0023
Lchi11360	35	84	31	85	PF00004.28	AAA	Domain	84	131	132	26.5	6.6e-06	1	CL0023
Lchi11364	247	382	246	383	PF00004.28	AAA	Domain	2	131	132	59.2	5e-16	1	CL0023
Lchi11365	231	365	230	366	PF00004.28	AAA	Domain	2	131	132	68.2	8.4e-19	1	CL0023
Lchi11381	175	308	175	308	PF00004.28	AAA	Domain	1	132	132	143.7	4e-42	1	CL0023
Lchi11403	245	374	245	375	PF00004.28	AAA	Domain	1	131	132	162.2	7.4e-48	1	CL0023
Lchi11403	518	651	518	651	PF00004.28	AAA	Domain	1	132	132	158.9	7.6e-47	1	CL0023
Lchi09285	306	437	305	438	PF00004.28	AAA	Domain	2	131	132	149.1	8.6e-44	1	CL0023
Lchi06923	205	318	204	342	PF00004.28	AAA	Domain	2	111	132	48.6	9.8e-13	1	CL0023
Lchi07024	165	291	165	296	PF00004.28	AAA	Domain	1	127	132	130.9	3.4e-38	1	CL0023
Lchi07058	208	348	208	349	PF00004.28	AAA	Domain	1	131	132	135	1.9e-39	1	CL0023
Lchi07058	489	555	488	556	PF00004.28	AAA	Domain	2	68	132	26.1	8.7e-06	1	CL0023
Lchi10116	113	241	113	242	PF00004.28	AAA	Domain	1	131	132	128.1	2.6e-37	1	CL0023
Lchi10116	469	600	469	601	PF00004.28	AAA	Domain	1	131	132	144.8	1.8e-42	1	CL0023
Lchi02013	73	194	73	196	PF00004.28	AAA	Domain	1	130	132	58.3	9.7e-16	1	CL0023
Lchi02033	45	172	45	174	PF00004.28	AAA	Domain	1	130	132	62.2	5.8e-17	1	CL0023
Lchi00700	120	265	119	266	PF00004.28	AAA	Domain	2	131	132	55.3	8.1e-15	1	CL0023
Lchi00700	558	703	557	704	PF00004.28	AAA	Domain	2	131	132	56	5e-15	1	CL0023
Lchi00701	210	355	209	356	PF00004.28	AAA	Domain	2	131	132	58.1	1.1e-15	1	CL0023
Lchi00805	141	219	138	220	PF00004.28	AAA	Domain	52	131	132	75.6	4.2e-21	1	CL0023
Lchi00941	81	213	81	214	PF00004.28	AAA	Domain	1	131	132	147.9	1.9e-43	1	CL0023
Lchi03191	96	171	96	179	PF00004.28	AAA	Domain	1	75	132	79.8	2.2e-22	1	CL0023
Lchi03213	466	599	466	599	PF00004.28	AAA	Domain	1	132	132	146	7.8e-43	1	CL0023
Lchi03214	195	328	195	328	PF00004.28	AAA	Domain	1	132	132	143.7	3.9e-42	1	CL0023
Lchi03224	226	359	226	359	PF00004.28	AAA	Domain	1	132	132	137.5	3.2e-40	1	CL0023
Lchi03295	235	298	234	312	PF00004.28	AAA	Domain	2	74	132	36.9	4e-09	1	CL0023
Lchi03296	235	296	234	314	PF00004.28	AAA	Domain	2	72	132	35.4	1.2e-08	1	CL0023
Lchi03298	239	388	238	389	PF00004.28	AAA	Domain	2	131	132	55.8	5.9e-15	1	CL0023
Lchi03302	209	360	208	361	PF00004.28	AAA	Domain	2	131	132	54.1	1.9e-14	1	CL0023
Lchi03303	237	388	236	389	PF00004.28	AAA	Domain	2	131	132	55.1	9.2e-15	1	CL0023
Lchi04547	533	662	533	664	PF00004.28	AAA	Domain	1	130	132	125.9	1.3e-36	1	CL0023
Lchi18306	254	386	253	390	PF00004.28	AAA	Domain	2	126	132	48.1	1.3e-12	1	CL0023
Lchi14298	886	1018	886	1019	PF00004.28	AAA	Domain	1	131	132	150.2	4e-44	1	CL0023
Lchi24220	30	87	18	125	PF00004.28	AAA	Domain	29	75	132	34.8	1.7e-08	1	CL0023
Lchi08350	557	683	557	684	PF00004.28	AAA	Domain	1	131	132	82.3	3.7e-23	1	CL0023
Lchi00167	208	340	208	341	PF00004.28	AAA	Domain	1	131	132	144.7	1.9e-42	1	CL0023
Lchi00240	553	685	553	687	PF00004.28	AAA	Domain	1	130	132	102.7	1.8e-29	1	CL0023
Lchi22135	437	567	437	568	PF00004.28	AAA	Domain	1	131	132	131.2	2.8e-38	1	CL0023
Lchi15284	341	430	341	484	PF00004.28	AAA	Domain	1	98	132	51.7	1e-13	1	CL0023
Lchi24538	788	928	787	929	PF00004.28	AAA	Domain	7	131	132	38	1.8e-09	1	CL0023
Lchi24538	1070	1197	1070	1200	PF00004.28	AAA	Domain	1	129	132	132.7	9.8e-39	1	CL0023
Lchi31065	404	541	404	545	PF00004.28	AAA	Domain	1	127	132	76.7	2e-21	1	CL0023
Lchi11783	330	465	329	471	PF00004.28	AAA	Domain	2	125	132	42.9	5.6e-11	1	CL0023
Lchi14017	523	653	523	654	PF00004.28	AAA	Domain	1	131	132	122.4	1.5e-35	1	CL0023
Lchi01671	126	212	126	232	PF00004.28	AAA	Domain	1	69	132	23.9	4.2e-05	1	CL0023
Lchi01809	355	489	355	490	PF00004.28	AAA	Domain	1	131	132	138.7	1.4e-40	1	CL0023
Lchi01877	207	377	204	379	PF00004.28	AAA	Domain	10	130	132	23.3	6.4e-05	1	CL0023
Lchi31823	349	477	349	478	PF00004.28	AAA	Domain	1	131	132	121.6	2.6e-35	1	CL0023
Lchi25335	206	338	206	339	PF00004.28	AAA	Domain	1	131	132	134.8	2.2e-39	1	CL0023
Lchi28611	69	120	64	124	PF00004.28	AAA	Domain	80	127	132	27.2	4e-06	1	CL0023
Lchi28611	257	285	257	301	PF00004.28	AAA	Domain	1	29	132	26.1	8.5e-06	1	CL0023
Lchi28611	354	385	324	387	PF00004.28	AAA	Domain	100	130	132	21.3	0.00027	1	CL0023
Lchi13252	163	304	161	308	PF00004.28	AAA	Domain	3	128	132	53.8	2.4e-14	1	CL0023
Lchi13261	163	304	161	308	PF00004.28	AAA	Domain	3	128	132	53.8	2.4e-14	1	CL0023
Lchi31506	515	668	515	671	PF00004.28	AAA	Domain	1	129	132	36.2	6.6e-09	1	CL0023
Lchi31506	834	966	834	967	PF00004.28	AAA	Domain	1	131	132	157.9	1.6e-46	1	CL0023
Lchi11976	248	392	247	393	PF00004.28	AAA	Domain	2	131	132	51.8	9.7e-14	1	CL0023
Lchi11977	230	344	229	345	PF00004.28	AAA	Domain	2	131	132	40.4	3.3e-10	1	CL0023
Lchi11978	225	370	224	371	PF00004.28	AAA	Domain	2	131	132	52.7	5.1e-14	1	CL0023
Lchi11978	697	842	696	843	PF00004.28	AAA	Domain	2	131	132	52.7	5e-14	1	CL0023
Lchi11980	263	408	262	409	PF00004.28	AAA	Domain	2	131	132	55.2	8.7e-15	1	CL0023
Lchi28088	537	673	537	674	PF00004.28	AAA	Domain	1	131	132	116.2	1.2e-33	1	CL0023
Lchi32658	468	497	468	519	PF00004.28	AAA	Domain	1	30	132	26.7	5.5e-06	1	CL0023
Lchi13440	374	502	374	503	PF00004.28	AAA	Domain	1	131	132	121.2	3.5e-35	1	CL0023
Lchi14389	54	167	54	170	PF00004.28	AAA	Domain	1	127	132	39	9.2e-10	1	CL0023
Lchi16435	275	382	273	399	PF00004.28	AAA	Domain	11	112	132	34.5	2.2e-08	1	CL0023
Lchi33394	275	347	275	348	PF00004.28	AAA	Domain	1	74	132	82.6	2.9e-23	1	CL0023
Lchi07557	254	383	254	384	PF00004.28	AAA	Domain	1	131	132	163.5	3e-48	1	CL0023
Lchi07557	527	660	527	660	PF00004.28	AAA	Domain	1	132	132	159.7	4.5e-47	1	CL0023
Lchi07579	175	308	175	308	PF00004.28	AAA	Domain	1	132	132	143.7	4e-42	1	CL0023
Lchi27084	557	687	557	688	PF00004.28	AAA	Domain	1	131	132	129.9	7.3e-38	1	CL0023
Lchi22476	243	372	243	373	PF00004.28	AAA	Domain	1	131	132	162.8	5e-48	1	CL0023
Lchi22476	516	649	516	649	PF00004.28	AAA	Domain	1	132	132	160.9	1.9e-47	1	CL0023
Lchi22478	107	236	107	237	PF00004.28	AAA	Domain	1	131	132	160.9	1.9e-47	1	CL0023
Lchi22478	380	513	380	513	PF00004.28	AAA	Domain	1	132	132	161.3	1.5e-47	1	CL0023
Lchi22479	243	372	243	373	PF00004.28	AAA	Domain	1	131	132	163.7	2.5e-48	1	CL0023
Lchi22479	516	649	516	649	PF00004.28	AAA	Domain	1	132	132	162.1	8e-48	1	CL0023
Lchi29390	373	504	372	506	PF00004.28	AAA	Domain	2	130	132	138.6	1.5e-40	1	CL0023
Lchi16998	387	515	387	516	PF00004.28	AAA	Domain	1	131	132	137.8	2.6e-40	1	CL0023
Lchi19225	404	541	404	545	PF00004.28	AAA	Domain	1	127	132	76.7	2e-21	1	CL0023
Lchi05057	425	571	424	572	PF00004.28	AAA	Domain	2	131	132	55.8	5.7e-15	1	CL0023
Lchi05096	155	226	153	233	PF00004.28	AAA	Domain	3	70	132	23.2	6.7e-05	1	CL0023
Lchi05132	184	324	183	326	PF00004.28	AAA	Domain	2	130	132	59.2	4.9e-16	1	CL0023
Lchi31332	371	503	370	504	PF00004.28	AAA	Domain	2	131	132	138.9	1.2e-40	1	CL0023
Lchi06411	209	341	209	342	PF00004.28	AAA	Domain	1	131	132	144.7	1.9e-42	1	CL0023
Lchi06452	380	518	380	522	PF00004.28	AAA	Domain	1	128	132	75.5	4.8e-21	1	CL0023
Lchi32243	26	83	15	84	PF00004.28	AAA	Domain	76	131	132	25.2	1.6e-05	1	CL0023
Lchi32243	422	567	421	568	PF00004.28	AAA	Domain	2	131	132	54.2	1.8e-14	1	CL0023
Lchi14222	424	559	424	559	PF00004.28	AAA	Domain	1	132	132	134.6	2.6e-39	1	CL0023
Lchi21033	1314	1391	1314	1428	PF00005.26	ABC_tran	Domain	1	78	137	67.1	2e-18	1	CL0023
Lchi04095	450	599	450	599	PF00005.26	ABC_tran	Domain	1	137	137	120.7	5.8e-35	1	CL0023
Lchi04095	1106	1254	1105	1254	PF00005.26	ABC_tran	Domain	2	137	137	113.5	9.8e-33	1	CL0023
Lchi05568	190	373	190	375	PF00005.26	ABC_tran	Domain	1	135	137	60.2	2.7e-16	1	CL0023
Lchi05568	858	1010	858	1010	PF00005.26	ABC_tran	Domain	1	137	137	74.8	8.7e-21	1	CL0023
Lchi05573	650	784	650	785	PF00005.26	ABC_tran	Domain	1	136	137	74.4	1.1e-20	1	CL0023
Lchi05573	1282	1411	1281	1411	PF00005.26	ABC_tran	Domain	2	137	137	85	5.9e-24	1	CL0023
Lchi05574	651	785	651	786	PF00005.26	ABC_tran	Domain	1	136	137	73.7	1.8e-20	1	CL0023
Lchi05574	1283	1383	1282	1402	PF00005.26	ABC_tran	Domain	2	97	137	63	3.7e-17	1	CL0023
Lchi05578	167	201	165	208	PF00005.26	ABC_tran	Domain	3	37	137	26.4	7.8e-06	1	CL0023
Lchi05579	651	785	651	786	PF00005.26	ABC_tran	Domain	1	136	137	68.4	7.9e-19	1	CL0023
Lchi05579	1283	1430	1282	1430	PF00005.26	ABC_tran	Domain	2	137	137	103.3	1.4e-29	1	CL0023
Lchi05580	15	49	13	58	PF00005.26	ABC_tran	Domain	3	37	137	26.3	8.1e-06	1	CL0023
Lchi05580	54	87	48	87	PF00005.26	ABC_tran	Domain	104	137	137	24.5	2.9e-05	1	CL0023
Lchi05581	651	785	651	786	PF00005.26	ABC_tran	Domain	1	136	137	72.7	3.7e-20	1	CL0023
Lchi05581	1283	1430	1282	1430	PF00005.26	ABC_tran	Domain	2	137	137	102.5	2.4e-29	1	CL0023
Lchi05582	650	784	650	785	PF00005.26	ABC_tran	Domain	1	136	137	72.8	3.5e-20	1	CL0023
Lchi05582	1282	1429	1281	1429	PF00005.26	ABC_tran	Domain	2	137	137	99.3	2.3e-28	1	CL0023
Lchi05583	495	629	495	630	PF00005.26	ABC_tran	Domain	1	136	137	73.9	1.7e-20	1	CL0023
Lchi05583	833	980	833	980	PF00005.26	ABC_tran	Domain	1	137	137	104	8.4e-30	1	CL0023
Lchi05602	649	783	649	784	PF00005.26	ABC_tran	Domain	1	136	137	70.3	2.1e-19	1	CL0023
Lchi05602	1282	1429	1281	1429	PF00005.26	ABC_tran	Domain	2	137	137	100.5	1e-28	1	CL0023
Lchi02535	106	155	16	155	PF00005.26	ABC_tran	Domain	85	137	137	36.7	4.9e-09	1	CL0023
Lchi19009	426	571	423	572	PF00005.26	ABC_tran	Domain	4	136	137	85.9	3.3e-24	1	CL0023
Lchi19009	1172	1320	1172	1321	PF00005.26	ABC_tran	Domain	1	136	137	105.5	2.8e-30	1	CL0023
Lchi11144	291	427	290	428	PF00005.26	ABC_tran	Domain	2	136	137	66.5	3.1e-18	1	CL0023
Lchi11144	917	1065	917	1065	PF00005.26	ABC_tran	Domain	1	137	137	97.7	7.4e-28	1	CL0023
Lchi10348	330	475	326	476	PF00005.26	ABC_tran	Domain	11	131	137	49.8	4.5e-13	1	CL0023
Lchi10349	463	607	462	608	PF00005.26	ABC_tran	Domain	2	136	137	90.4	1.3e-25	1	CL0023
Lchi10350	340	484	339	485	PF00005.26	ABC_tran	Domain	2	136	137	82.8	2.9e-23	1	CL0023
Lchi10352	549	693	548	694	PF00005.26	ABC_tran	Domain	2	136	137	81.2	9e-23	1	CL0023
Lchi24982	64	216	64	216	PF00005.26	ABC_tran	Domain	1	137	137	97.7	7.2e-28	1	CL0023
Lchi14082	426	560	426	561	PF00005.26	ABC_tran	Domain	1	136	137	77.7	1.1e-21	1	CL0023
Lchi14082	1036	1208	1036	1208	PF00005.26	ABC_tran	Domain	1	137	137	91.4	6.5e-26	1	CL0023
Lchi14082	1710	1844	1710	1845	PF00005.26	ABC_tran	Domain	1	136	137	77.7	1.1e-21	1	CL0023
Lchi14082	2320	2492	2320	2492	PF00005.26	ABC_tran	Domain	1	137	137	94.2	9.1e-27	1	CL0023
Lchi14084	410	532	410	533	PF00005.26	ABC_tran	Domain	1	136	137	67.4	1.6e-18	1	CL0023
Lchi14084	1008	1180	1008	1180	PF00005.26	ABC_tran	Domain	1	137	137	93	2e-26	1	CL0023
Lchi14085	383	517	383	518	PF00005.26	ABC_tran	Domain	1	136	137	84.5	8.5e-24	1	CL0023
Lchi14085	994	1142	994	1142	PF00005.26	ABC_tran	Domain	1	137	137	99	2.9e-28	1	CL0023
Lchi14086	690	824	690	825	PF00005.26	ABC_tran	Domain	1	136	137	81.6	6.9e-23	1	CL0023
Lchi14086	1301	1473	1301	1473	PF00005.26	ABC_tran	Domain	1	137	137	93.7	1.2e-26	1	CL0023
Lchi03514	627	761	627	762	PF00005.26	ABC_tran	Domain	1	136	137	73.2	2.7e-20	1	CL0023
Lchi03514	1244	1321	1244	1329	PF00005.26	ABC_tran	Domain	1	79	137	57.3	2.2e-15	1	CL0023
Lchi03515	220	311	191	312	PF00005.26	ABC_tran	Domain	57	136	137	41	2.3e-10	1	CL0023
Lchi03515	794	942	794	942	PF00005.26	ABC_tran	Domain	1	137	137	99.8	1.6e-28	1	CL0023
Lchi03516	213	304	184	305	PF00005.26	ABC_tran	Domain	57	136	137	40.6	3e-10	1	CL0023
Lchi03516	787	935	787	935	PF00005.26	ABC_tran	Domain	1	137	137	99.8	1.6e-28	1	CL0023
Lchi03517	213	304	180	305	PF00005.26	ABC_tran	Domain	57	136	137	38.8	1.1e-09	1	CL0023
Lchi03517	787	935	787	935	PF00005.26	ABC_tran	Domain	1	137	137	98.7	3.6e-28	1	CL0023
Lchi03518	267	346	267	397	PF00005.26	ABC_tran	Domain	1	79	137	32.5	9.8e-08	1	CL0023
Lchi03518	648	796	648	796	PF00005.26	ABC_tran	Domain	1	137	137	100	1.5e-28	1	CL0023
Lchi03519	623	771	623	771	PF00005.26	ABC_tran	Domain	1	137	137	100.2	1.2e-28	1	CL0023
Lchi03520	212	304	180	305	PF00005.26	ABC_tran	Domain	56	136	137	41.2	2.1e-10	1	CL0023
Lchi03520	787	935	787	935	PF00005.26	ABC_tran	Domain	1	137	137	99.7	1.8e-28	1	CL0023
Lchi03582	415	492	415	501	PF00005.26	ABC_tran	Domain	1	79	137	59.2	5.5e-16	1	CL0023
Lchi07694	373	522	373	522	PF00005.26	ABC_tran	Domain	1	137	137	109.9	1.2e-31	1	CL0023
Lchi07694	1015	1161	1012	1161	PF00005.26	ABC_tran	Domain	4	137	137	119	1.9e-34	1	CL0023
Lchi03765	331	379	304	379	PF00005.26	ABC_tran	Domain	89	137	137	35.1	1.6e-08	1	CL0023
Lchi04726	151	352	151	354	PF00005.26	ABC_tran	Domain	1	135	137	50.9	2.1e-13	1	CL0023
Lchi04726	895	1046	894	1046	PF00005.26	ABC_tran	Domain	2	137	137	63.1	3.4e-17	1	CL0023
Lchi04730	151	279	151	294	PF00005.26	ABC_tran	Domain	1	100	137	36.6	5.2e-09	1	CL0023
Lchi04730	846	997	845	997	PF00005.26	ABC_tran	Domain	2	137	137	59.3	5.1e-16	1	CL0023
Lchi04742	169	351	169	353	PF00005.26	ABC_tran	Domain	1	135	137	57.4	2e-15	1	CL0023
Lchi04742	875	1027	875	1027	PF00005.26	ABC_tran	Domain	1	137	137	72.3	5e-20	1	CL0023
Lchi04743	169	351	169	353	PF00005.26	ABC_tran	Domain	1	135	137	57.5	1.9e-15	1	CL0023
Lchi04743	875	1027	875	1027	PF00005.26	ABC_tran	Domain	1	137	137	72.7	3.9e-20	1	CL0023
Lchi04746	169	351	169	353	PF00005.26	ABC_tran	Domain	1	135	137	59.4	4.9e-16	1	CL0023
Lchi04750	169	351	169	353	PF00005.26	ABC_tran	Domain	1	135	137	58.2	1.2e-15	1	CL0023
Lchi04750	869	1021	869	1021	PF00005.26	ABC_tran	Domain	1	137	137	72.2	5.2e-20	1	CL0023
Lchi04752	690	842	690	842	PF00005.26	ABC_tran	Domain	1	137	137	70.4	2e-19	1	CL0023
Lchi04752	1388	1570	1388	1572	PF00005.26	ABC_tran	Domain	1	135	137	54.9	1.2e-14	1	CL0023
Lchi04752	1948	2100	1948	2100	PF00005.26	ABC_tran	Domain	1	137	137	69.9	2.7e-19	1	CL0023
Lchi04752	2751	2933	2751	2935	PF00005.26	ABC_tran	Domain	1	135	137	57.8	1.5e-15	1	CL0023
Lchi04752	3449	3601	3449	3601	PF00005.26	ABC_tran	Domain	1	137	137	65.6	5.9e-18	1	CL0023
Lchi04753	79	231	79	231	PF00005.26	ABC_tran	Domain	1	137	137	73.3	2.5e-20	1	CL0023
Lchi04754	149	314	146	316	PF00005.26	ABC_tran	Domain	18	135	137	47.3	2.6e-12	1	CL0023
Lchi03889	44	196	44	196	PF00005.26	ABC_tran	Domain	1	137	137	93.4	1.6e-26	1	CL0023
Lchi19300	37	99	5	99	PF00005.26	ABC_tran	Domain	79	137	137	37.1	3.8e-09	1	CL0023
Lchi19300	291	407	285	407	PF00005.26	ABC_tran	Domain	16	137	137	68.1	1e-18	1	CL0023
Lchi30648	393	541	392	541	PF00005.26	ABC_tran	Domain	2	137	137	105.3	3.2e-30	1	CL0023
Lchi30648	1033	1179	1030	1179	PF00005.26	ABC_tran	Domain	4	137	137	113.9	7e-33	1	CL0023
Lchi34233	307	395	263	395	PF00005.26	ABC_tran	Domain	62	137	137	46.3	5.3e-12	1	CL0023
Lchi34233	887	1033	884	1033	PF00005.26	ABC_tran	Domain	4	137	137	114.5	4.6e-33	1	CL0023
Lchi09433	196	378	196	380	PF00005.26	ABC_tran	Domain	1	135	137	54	2.3e-14	1	CL0023
Lchi09433	877	1029	877	1029	PF00005.26	ABC_tran	Domain	1	137	137	73	3.2e-20	1	CL0023
Lchi14659	329	478	328	478	PF00005.26	ABC_tran	Domain	2	137	137	118.2	3.5e-34	1	CL0023
Lchi28208	95	249	95	252	PF00005.26	ABC_tran	Domain	1	134	137	68.3	8.9e-19	1	CL0023
Lchi17234	466	608	465	609	PF00005.26	ABC_tran	Domain	2	136	137	88.5	5e-25	1	CL0023
Lchi17235	569	712	568	712	PF00005.26	ABC_tran	Domain	2	137	137	105.3	3.3e-30	1	CL0023
Lchi33304	72	214	71	214	PF00005.26	ABC_tran	Domain	2	137	137	90.8	9.5e-26	1	CL0023
Lchi02658	671	818	668	818	PF00005.26	ABC_tran	Domain	4	137	137	110.8	6.5e-32	1	CL0023
Lchi02658	1313	1461	1313	1462	PF00005.26	ABC_tran	Domain	1	136	137	107	9.7e-31	1	CL0023
Lchi01229	400	548	399	548	PF00005.26	ABC_tran	Domain	2	137	137	122.4	1.8e-35	1	CL0023
Lchi01229	1042	1190	1041	1190	PF00005.26	ABC_tran	Domain	2	137	137	119.5	1.3e-34	1	CL0023
Lchi01292	305	342	256	343	PF00005.26	ABC_tran	Domain	99	136	137	31.5	2.1e-07	1	CL0023
Lchi01292	856	1004	856	1004	PF00005.26	ABC_tran	Domain	1	137	137	99.3	2.3e-28	1	CL0023
Lchi14611	43	193	43	193	PF00005.26	ABC_tran	Domain	1	137	137	99.8	1.7e-28	1	CL0023
Lchi02949	402	549	400	549	PF00005.26	ABC_tran	Domain	3	137	137	113.1	1.3e-32	1	CL0023
Lchi02949	1047	1195	1046	1195	PF00005.26	ABC_tran	Domain	2	137	137	110.1	1.1e-31	1	CL0023
Lchi02969	138	313	138	313	PF00005.26	ABC_tran	Domain	1	137	137	86.9	1.6e-24	1	CL0023
Lchi02969	466	597	465	597	PF00005.26	ABC_tran	Domain	2	137	137	92.3	3.4e-26	1	CL0023
Lchi12663	619	753	619	754	PF00005.26	ABC_tran	Domain	1	136	137	69.1	5.1e-19	1	CL0023
Lchi12663	1258	1406	1258	1406	PF00005.26	ABC_tran	Domain	1	137	137	106.4	1.5e-30	1	CL0023
Lchi11484	102	244	100	245	PF00005.26	ABC_tran	Domain	10	136	137	63.5	2.7e-17	1	CL0023
Lchi11484	365	496	364	496	PF00005.26	ABC_tran	Domain	2	137	137	64.3	1.5e-17	1	CL0023
Lchi04937	508	659	508	659	PF00005.26	ABC_tran	Domain	1	137	137	116.8	9.3e-34	1	CL0023
Lchi25567	205	352	203	352	PF00005.26	ABC_tran	Domain	3	137	137	106.7	1.2e-30	1	CL0023
Lchi25568	440	562	438	562	PF00005.26	ABC_tran	Domain	28	137	137	77.5	1.3e-21	1	CL0023
Lchi06936	323	470	321	470	PF00005.26	ABC_tran	Domain	3	137	137	114.4	5.2e-33	1	CL0023
Lchi06936	841	990	840	990	PF00005.26	ABC_tran	Domain	2	137	137	114.7	4.2e-33	1	CL0023
Lchi07038	532	736	531	736	PF00005.26	ABC_tran	Domain	2	137	137	59.6	4.3e-16	1	CL0023
Lchi10132	89	238	87	238	PF00005.26	ABC_tran	Domain	3	137	137	81.8	6.1e-23	1	CL0023
Lchi31128	426	571	423	572	PF00005.26	ABC_tran	Domain	4	136	137	85.9	3.1e-24	1	CL0023
Lchi31128	1172	1212	1172	1220	PF00005.26	ABC_tran	Domain	1	41	137	32.3	1.2e-07	1	CL0023
Lchi31128	1218	1255	1212	1256	PF00005.26	ABC_tran	Domain	99	136	137	27.1	4.5e-06	1	CL0023
Lchi17120	409	461	292	461	PF00005.26	ABC_tran	Domain	80	137	137	25.4	1.5e-05	1	CL0023
Lchi17120	972	1137	970	1137	PF00005.26	ABC_tran	Domain	3	137	137	54.2	2e-14	1	CL0023
Lchi21323	412	558	409	558	PF00005.26	ABC_tran	Domain	4	137	137	115.7	2e-33	1	CL0023
Lchi21323	1065	1213	1063	1213	PF00005.26	ABC_tran	Domain	3	137	137	115.3	2.7e-33	1	CL0023
Lchi21323	1647	1793	1644	1793	PF00005.26	ABC_tran	Domain	4	137	137	114.3	5.6e-33	1	CL0023
Lchi21323	2299	2447	2297	2447	PF00005.26	ABC_tran	Domain	3	137	137	115	3.4e-33	1	CL0023
Lchi00917	191	373	191	375	PF00005.26	ABC_tran	Domain	1	135	137	55	1.1e-14	1	CL0023
Lchi00917	925	1076	924	1076	PF00005.26	ABC_tran	Domain	2	137	137	68	1.1e-18	1	CL0023
Lchi03287	49	191	48	191	PF00005.26	ABC_tran	Domain	2	137	137	109.7	1.5e-31	1	CL0023
Lchi03288	49	191	48	191	PF00005.26	ABC_tran	Domain	2	137	137	112.5	1.9e-32	1	CL0023
Lchi35313	124	277	124	277	PF00005.26	ABC_tran	Domain	1	137	137	92	4.3e-26	1	CL0023
Lchi19549	609	739	606	740	PF00005.26	ABC_tran	Domain	6	136	137	56.9	2.9e-15	1	CL0023
Lchi19549	1231	1379	1231	1379	PF00005.26	ABC_tran	Domain	1	137	137	108.3	3.9e-31	1	CL0023
Lchi24216	7	159	6	159	PF00005.26	ABC_tran	Domain	4	137	137	102.4	2.5e-29	1	CL0023
Lchi08464	101	251	101	251	PF00005.26	ABC_tran	Domain	1	137	137	85.3	5e-24	1	CL0023
Lchi00084	130	300	126	302	PF00005.26	ABC_tran	Domain	13	135	137	50	3.8e-13	1	CL0023
Lchi00084	817	969	817	969	PF00005.26	ABC_tran	Domain	1	137	137	66.4	3.5e-18	1	CL0023
Lchi00086	60	212	60	212	PF00005.26	ABC_tran	Domain	1	137	137	68.9	5.5e-19	1	CL0023
Lchi00087	163	344	162	346	PF00005.26	ABC_tran	Domain	2	135	137	57.3	2.2e-15	1	CL0023
Lchi00118	39	80	38	97	PF00005.26	ABC_tran	Domain	2	43	137	31.1	2.8e-07	1	CL0023
Lchi00341	393	525	393	528	PF00005.26	ABC_tran	Domain	1	134	137	68.4	8.4e-19	1	CL0023
Lchi00341	1013	1161	1013	1161	PF00005.26	ABC_tran	Domain	1	137	137	99.7	1.7e-28	1	CL0023
Lchi22091	382	516	382	517	PF00005.26	ABC_tran	Domain	1	136	137	79	4.4e-22	1	CL0023
Lchi22091	992	1164	992	1164	PF00005.26	ABC_tran	Domain	1	137	137	94.1	9.3e-27	1	CL0023
Lchi22140	50	192	49	192	PF00005.26	ABC_tran	Domain	2	137	137	90.9	8.9e-26	1	CL0023
Lchi25900	35	124	25	124	PF00005.26	ABC_tran	Domain	39	137	137	57	2.6e-15	1	CL0023
Lchi21673	33	178	32	179	PF00005.26	ABC_tran	Domain	2	136	137	52.5	6.7e-14	1	CL0023
Lchi27598	142	293	142	293	PF00005.26	ABC_tran	Domain	1	137	137	100.4	1.1e-28	1	CL0023
Lchi10590	189	371	189	373	PF00005.26	ABC_tran	Domain	1	135	137	57.1	2.6e-15	1	CL0023
Lchi10590	864	1016	864	1016	PF00005.26	ABC_tran	Domain	1	137	137	71.4	9.8e-20	1	CL0023
Lchi31558	383	529	380	529	PF00005.26	ABC_tran	Domain	4	137	137	114.7	4e-33	1	CL0023
Lchi31558	1043	1191	1041	1191	PF00005.26	ABC_tran	Domain	3	137	137	120.6	6.1e-35	1	CL0023
Lchi20326	97	247	97	247	PF00005.26	ABC_tran	Domain	1	137	137	98.6	3.8e-28	1	CL0023
Lchi13990	337	483	334	483	PF00005.26	ABC_tran	Domain	4	137	137	114	6.9e-33	1	CL0023
Lchi13990	982	1130	981	1130	PF00005.26	ABC_tran	Domain	2	137	137	111.6	3.7e-32	1	CL0023
Lchi13007	45	210	43	210	PF00005.26	ABC_tran	Domain	10	137	137	45.7	8.2e-12	1	CL0023
Lchi13007	333	461	329	461	PF00005.26	ABC_tran	Domain	5	137	137	46.6	4.4e-12	1	CL0023
Lchi32411	37	76	23	76	PF00005.26	ABC_tran	Domain	98	137	137	41.1	2.1e-10	1	CL0023
Lchi01556	73	222	71	222	PF00005.26	ABC_tran	Domain	3	137	137	85.3	5.1e-24	1	CL0023
Lchi33005	37	76	25	76	PF00005.26	ABC_tran	Domain	98	137	137	38.8	1.1e-09	1	CL0023
Lchi30779	387	475	385	514	PF00005.26	ABC_tran	Domain	4	80	137	30.6	3.8e-07	1	CL0023
Lchi27992	136	291	127	292	PF00005.26	ABC_tran	Domain	10	136	137	51.1	1.8e-13	1	CL0023
Lchi28036	170	322	170	322	PF00005.26	ABC_tran	Domain	1	137	137	86.2	2.6e-24	1	CL0023
Lchi30061	113	267	110	267	PF00005.26	ABC_tran	Domain	4	137	137	79.4	3.2e-22	1	CL0023
Lchi30061	422	553	422	553	PF00005.26	ABC_tran	Domain	1	137	137	79.4	3.2e-22	1	CL0023
Lchi27425	89	241	89	242	PF00005.26	ABC_tran	Domain	1	136	137	85.1	5.7e-24	1	CL0023
Lchi11683	110	262	110	262	PF00005.26	ABC_tran	Domain	1	137	137	87.9	7.8e-25	1	CL0023
Lchi11713	390	538	389	538	PF00005.26	ABC_tran	Domain	2	137	137	116.6	1.1e-33	1	CL0023
Lchi11713	1026	1174	1025	1174	PF00005.26	ABC_tran	Domain	2	137	137	113.7	8.4e-33	1	CL0023
Lchi11714	390	538	389	538	PF00005.26	ABC_tran	Domain	2	137	137	119.3	1.6e-34	1	CL0023
Lchi11714	1009	1157	1008	1157	PF00005.26	ABC_tran	Domain	2	137	137	113.1	1.2e-32	1	CL0023
Lchi17992	56	207	56	207	PF00005.26	ABC_tran	Domain	1	137	137	80	2.1e-22	1	CL0023
Lchi28423	256	405	256	405	PF00005.26	ABC_tran	Domain	1	137	137	114.1	6.4e-33	1	CL0023
Lchi28423	922	1070	921	1070	PF00005.26	ABC_tran	Domain	2	137	137	120.8	5.5e-35	1	CL0023
Lchi09219	378	525	376	525	PF00005.26	ABC_tran	Domain	3	137	137	116.5	1.1e-33	1	CL0023
Lchi09219	1038	1186	1036	1186	PF00005.26	ABC_tran	Domain	3	137	137	116.3	1.3e-33	1	CL0023
Lchi09220	361	508	359	508	PF00005.26	ABC_tran	Domain	3	137	137	112.3	2.3e-32	1	CL0023
Lchi09220	829	863	827	879	PF00005.26	ABC_tran	Domain	3	37	137	25.6	1.3e-05	1	CL0023
Lchi09220	875	930	861	930	PF00005.26	ABC_tran	Domain	80	137	137	43	5.4e-11	1	CL0023
Lchi09222	320	467	318	467	PF00005.26	ABC_tran	Domain	3	137	137	118.1	3.8e-34	1	CL0023
Lchi09223	351	499	350	499	PF00005.26	ABC_tran	Domain	2	137	137	115.3	2.7e-33	1	CL0023
Lchi09223	847	995	845	995	PF00005.26	ABC_tran	Domain	3	137	137	118.9	2.1e-34	1	CL0023
Lchi09224	420	567	418	567	PF00005.26	ABC_tran	Domain	3	137	137	118.8	2.3e-34	1	CL0023
Lchi09224	995	1080	994	1108	PF00005.26	ABC_tran	Domain	2	80	137	68.5	7.4e-19	1	CL0023
Lchi09225	343	490	341	490	PF00005.26	ABC_tran	Domain	3	137	137	115.9	1.8e-33	1	CL0023
Lchi09225	832	980	830	980	PF00005.26	ABC_tran	Domain	3	137	137	115.7	2e-33	1	CL0023
Lchi09226	377	524	375	524	PF00005.26	ABC_tran	Domain	3	137	137	116.3	1.4e-33	1	CL0023
Lchi09226	664	812	662	812	PF00005.26	ABC_tran	Domain	3	137	137	117.6	5.4e-34	1	CL0023
Lchi09228	380	524	375	524	PF00005.26	ABC_tran	Domain	6	137	137	114.3	5.5e-33	1	CL0023
Lchi09228	1046	1195	1045	1195	PF00005.26	ABC_tran	Domain	2	137	137	116	1.6e-33	1	CL0023
Lchi17675	90	241	90	241	PF00005.26	ABC_tran	Domain	1	137	137	82.4	3.9e-23	1	CL0023
Lchi33794	411	558	409	558	PF00005.26	ABC_tran	Domain	3	137	137	117.1	7.6e-34	1	CL0023
Lchi33794	1065	1213	1063	1213	PF00005.26	ABC_tran	Domain	3	137	137	116.4	1.2e-33	1	CL0023
Lchi22018	313	462	313	462	PF00005.26	ABC_tran	Domain	1	137	137	119.1	1.8e-34	1	CL0023
Lchi22018	879	912	879	921	PF00005.26	ABC_tran	Domain	1	34	137	27.9	2.5e-06	1	CL0023
Lchi22018	923	985	915	985	PF00005.26	ABC_tran	Domain	73	137	137	48.1	1.5e-12	1	CL0023
Lchi17311	68	218	68	218	PF00005.26	ABC_tran	Domain	1	137	137	88.3	5.6e-25	1	CL0023
Lchi21374	79	223	74	223	PF00005.26	ABC_tran	Domain	6	137	137	116.9	8.8e-34	1	CL0023
Lchi21374	641	763	639	763	PF00005.26	ABC_tran	Domain	28	137	137	78.7	5.3e-22	1	CL0023
Lchi12939	26	166	26	167	PF00005.26	ABC_tran	Domain	1	136	137	88.5	5e-25	1	CL0023
Lchi34091	450	599	450	599	PF00005.26	ABC_tran	Domain	1	137	137	121.6	3e-35	1	CL0023
Lchi10297	48	197	48	197	PF00005.26	ABC_tran	Domain	1	137	137	111.2	4.8e-32	1	CL0023
Lchi10299	217	366	217	366	PF00005.26	ABC_tran	Domain	1	137	137	109.2	2e-31	1	CL0023
Lchi10299	883	978	882	993	PF00005.26	ABC_tran	Domain	2	91	137	71.2	1.1e-19	1	CL0023
Lchi25426	14	164	14	164	PF00005.26	ABC_tran	Domain	1	137	137	93.9	1.1e-26	1	CL0023
Lchi09715	107	256	105	256	PF00005.26	ABC_tran	Domain	3	137	137	92.6	2.8e-26	1	CL0023
Lchi09717	106	256	105	256	PF00005.26	ABC_tran	Domain	2	137	137	94.8	5.6e-27	1	CL0023
Lchi09718	62	212	61	212	PF00005.26	ABC_tran	Domain	2	137	137	91.5	6.1e-26	1	CL0023
Lchi09719	60	211	60	211	PF00005.26	ABC_tran	Domain	1	137	137	90.3	1.4e-25	1	CL0023
Lchi09720	69	220	69	220	PF00005.26	ABC_tran	Domain	1	137	137	92.3	3.5e-26	1	CL0023
Lchi25645	213	396	213	398	PF00005.26	ABC_tran	Domain	1	135	137	60	3.2e-16	1	CL0023
Lchi25645	899	1051	899	1051	PF00005.26	ABC_tran	Domain	1	137	137	74.8	8.5e-21	1	CL0023
Lchi34799	190	354	190	359	PF00005.26	ABC_tran	Domain	1	117	137	51.7	1.2e-13	1	CL0023
Lchi29287	428	573	425	574	PF00005.26	ABC_tran	Domain	4	136	137	83.2	2.2e-23	1	CL0023
Lchi29287	1175	1323	1175	1324	PF00005.26	ABC_tran	Domain	1	136	137	102.5	2.3e-29	1	CL0023
Lchi13813	56	107	56	109	PF00005.26	ABC_tran	Domain	1	50	137	27.8	2.8e-06	1	CL0023
Lchi30592	607	691	586	692	PF00005.26	ABC_tran	Domain	62	136	137	42	1.1e-10	1	CL0023
Lchi31352	261	407	258	407	PF00005.26	ABC_tran	Domain	4	137	137	114.9	3.5e-33	1	CL0023
Lchi31352	921	1069	919	1069	PF00005.26	ABC_tran	Domain	3	137	137	120.8	5.3e-35	1	CL0023
Lchi31353	431	575	426	575	PF00005.26	ABC_tran	Domain	6	137	137	116.5	1.2e-33	1	CL0023
Lchi31353	1087	1235	1085	1235	PF00005.26	ABC_tran	Domain	3	137	137	120.4	7e-35	1	CL0023
Lchi22504	465	614	462	614	PF00005.26	ABC_tran	Domain	4	137	137	79.4	3.2e-22	1	CL0023
Lchi33562	170	314	169	315	PF00005.26	ABC_tran	Domain	2	136	137	91.4	6.6e-26	1	CL0023
Lchi19173	149	315	149	315	PF00005.26	ABC_tran	Domain	1	137	137	87.4	1.1e-24	1	CL0023
Lchi19173	479	614	479	614	PF00005.26	ABC_tran	Domain	1	137	137	86.3	2.4e-24	1	CL0023
Lchi32430	85	238	85	238	PF00005.26	ABC_tran	Domain	1	137	137	91.9	4.3e-26	1	CL0023
Lchi08947	191	373	191	375	PF00005.26	ABC_tran	Domain	1	135	137	54	2.2e-14	1	CL0023
Lchi08947	926	1077	925	1077	PF00005.26	ABC_tran	Domain	2	137	137	69.8	3.1e-19	1	CL0023
Lchi05100	62	204	61	204	PF00005.26	ABC_tran	Domain	2	137	137	110.9	6.2e-32	1	CL0023
Lchi06289	401	545	396	545	PF00005.26	ABC_tran	Domain	6	137	137	116.5	1.1e-33	1	CL0023
Lchi06289	1057	1205	1055	1205	PF00005.26	ABC_tran	Domain	3	137	137	120.5	6.8e-35	1	CL0023
Lchi06310	133	315	132	316	PF00005.26	ABC_tran	Domain	2	136	137	58	1.3e-15	1	CL0023
Lchi06310	694	846	694	846	PF00005.26	ABC_tran	Domain	1	137	137	69.9	2.8e-19	1	CL0023
Lchi06354	211	376	211	377	PF00005.26	ABC_tran	Domain	1	136	137	42.2	9.9e-11	1	CL0023
Lchi06354	1009	1160	1008	1161	PF00005.26	ABC_tran	Domain	2	136	137	40.2	4.2e-10	1	CL0023
Lchi20626	211	432	211	432	PF00006.24	ATP-synt_ab	Domain	1	213	213	207.3	2e-61	1	CL0023
Lchi01000	147	377	147	377	PF00006.24	ATP-synt_ab	Domain	1	213	213	228	9.2e-68	1	CL0023
Lchi10756	232	458	232	458	PF00006.24	ATP-synt_ab	Domain	1	213	213	355.9	6.4e-107	1	CL0023
Lchi24549	134	263	134	273	PF00006.24	ATP-synt_ab	Domain	1	120	213	121.2	4.2e-35	1	CL0023
Lchi32221	74	294	74	294	PF00006.24	ATP-synt_ab	Domain	1	213	213	219.7	3.1e-65	1	CL0023
Lchi31260	287	511	287	511	PF00006.24	ATP-synt_ab	Domain	1	213	213	236	3.1e-70	1	CL0023
Lchi08835	197	340	187	340	PF00006.24	ATP-synt_ab	Domain	77	213	213	151.4	2.5e-44	1	CL0023
Lchi05182	254	480	254	480	PF00006.24	ATP-synt_ab	Domain	1	213	213	354.6	1.6e-106	1	CL0023
Lchi33248	303	328	297	329	PF00008.26	EGF	Domain	4	31	32	24.1	3e-05	1	CL0001
Lchi12091	184	339	180	345	PF00009.26	GTP_EFTU	Domain	6	188	194	105.7	1.9e-30	1	CL0023
Lchi08488	67	261	66	262	PF00009.26	GTP_EFTU	Domain	2	193	194	174.1	2.1e-51	1	CL0023
Lchi09847	66	339	65	340	PF00009.26	GTP_EFTU	Domain	2	193	194	204.1	1.4e-60	1	CL0023
Lchi24385	91	363	90	363	PF00009.26	GTP_EFTU	Domain	2	194	194	231.9	4e-69	1	CL0023
Lchi25123	699	907	696	908	PF00009.26	GTP_EFTU	Domain	5	193	194	115.5	2e-33	1	CL0023
Lchi18914	486	655	482	658	PF00009.26	GTP_EFTU	Domain	6	190	194	122.7	1.3e-35	1	CL0023
Lchi29974	6	221	5	226	PF00009.26	GTP_EFTU	Domain	2	189	194	180.8	1.9e-53	1	CL0023
Lchi03052	6	222	5	226	PF00009.26	GTP_EFTU	Domain	2	190	194	180.3	2.8e-53	1	CL0023
Lchi10119	69	282	64	285	PF00009.26	GTP_EFTU	Domain	9	191	194	141.3	2.5e-41	1	CL0023
Lchi07859	64	257	64	258	PF00009.26	GTP_EFTU	Domain	1	193	194	193.8	1.9e-57	1	CL0023
Lchi17525	63	218	62	221	PF00009.26	GTP_EFTU	Domain	2	147	194	165.5	9.4e-49	1	CL0023
Lchi04573	32	236	30	237	PF00009.26	GTP_EFTU	Domain	3	193	194	85.3	3.5e-24	1	CL0023
Lchi00318	8	115	7	116	PF00009.26	GTP_EFTU	Domain	79	193	194	49.4	3.7e-13	1	CL0023
Lchi24541	17	342	17	342	PF00009.26	GTP_EFTU	Domain	1	194	194	219.4	2.8e-65	1	CL0023
Lchi10516	239	377	233	511	PF00009.26	GTP_EFTU	Domain	52	186	194	92.6	2.1e-26	1	CL0023
Lchi13087	105	379	105	446	PF00009.26	GTP_EFTU	Domain	1	183	194	182.4	6.2e-54	1	CL0023
Lchi01861	95	272	94	273	PF00009.26	GTP_EFTU	Domain	2	193	194	189.3	4.7e-56	1	CL0023
Lchi22400	93	284	92	285	PF00009.26	GTP_EFTU	Domain	2	193	194	179.4	5.3e-53	1	CL0023
Lchi25328	200	514	198	516	PF00009.26	GTP_EFTU	Domain	3	192	194	169.6	5.2e-50	1	CL0023
Lchi09801	6	221	5	226	PF00009.26	GTP_EFTU	Domain	2	189	194	181.1	1.5e-53	1	CL0023
Lchi31235	140	454	138	456	PF00009.26	GTP_EFTU	Domain	3	192	194	169.7	5e-50	1	CL0023
Lchi16278	34	81	31	81	PF00010.25	HLH	Domain	4	55	55	31.5	1.2e-07	1	No_clan
Lchi06541	362	407	361	408	PF00010.25	HLH	Domain	4	54	55	37.5	1.6e-09	1	No_clan
Lchi06660	196	247	196	247	PF00010.25	HLH	Domain	1	55	55	42.7	3.6e-11	1	No_clan
Lchi16326	160	206	158	207	PF00010.25	HLH	Domain	3	54	55	44.4	1.1e-11	1	No_clan
Lchi11540	368	411	361	411	PF00010.25	HLH	Domain	7	55	55	36.8	2.5e-09	1	No_clan
Lchi06847	348	393	343	393	PF00010.25	HLH	Domain	6	55	55	38.3	8.9e-10	1	No_clan
Lchi06853	215	241	212	247	PF00010.25	HLH	Domain	4	30	55	23.1	5.1e-05	1	No_clan
Lchi02399	365	408	362	409	PF00010.25	HLH	Domain	6	54	55	35.3	7.6e-09	1	No_clan
Lchi02415	93	140	90	140	PF00010.25	HLH	Domain	4	55	55	27	3e-06	1	No_clan
Lchi02551	401	448	399	448	PF00010.25	HLH	Domain	4	55	55	25.4	9.3e-06	1	No_clan
Lchi28990	379	419	374	419	PF00010.25	HLH	Domain	10	55	55	22.8	6.2e-05	1	No_clan
Lchi10888	179	225	176	225	PF00010.25	HLH	Domain	4	55	55	50.7	1.2e-13	1	No_clan
Lchi15176	468	514	466	514	PF00010.25	HLH	Domain	4	55	55	43.4	2.3e-11	1	No_clan
Lchi24186	69	115	67	116	PF00010.25	HLH	Domain	5	54	55	33.1	3.8e-08	1	No_clan
Lchi20959	319	367	317	367	PF00010.25	HLH	Domain	3	55	55	26.7	3.7e-06	1	No_clan
Lchi18250	168	210	164	211	PF00010.25	HLH	Domain	7	54	55	36.4	3.5e-09	1	No_clan
Lchi18265	163	209	161	209	PF00010.25	HLH	Domain	4	55	55	40	2.5e-10	1	No_clan
Lchi14159	481	527	480	527	PF00010.25	HLH	Domain	4	55	55	39.3	4.2e-10	1	No_clan
Lchi20729	354	400	351	400	PF00010.25	HLH	Domain	4	55	55	52.3	3.8e-14	1	No_clan
Lchi03429	334	379	331	380	PF00010.25	HLH	Domain	4	54	55	31.2	1.4e-07	1	No_clan
Lchi22330	93	136	88	136	PF00010.25	HLH	Domain	8	55	55	39.3	4.4e-10	1	No_clan
Lchi22331	93	136	88	136	PF00010.25	HLH	Domain	8	55	55	39.3	4.4e-10	1	No_clan
Lchi03890	75	121	74	122	PF00010.25	HLH	Domain	3	54	55	41.7	7.5e-11	1	No_clan
Lchi09448	128	171	123	171	PF00010.25	HLH	Domain	7	55	55	34.2	1.7e-08	1	No_clan
Lchi22649	498	543	496	544	PF00010.25	HLH	Domain	4	54	55	44.4	1.1e-11	1	No_clan
Lchi22682	2	36	1	57	PF00010.25	HLH	Domain	4	32	55	25.8	7.3e-06	1	No_clan
Lchi16102	46	87	38	87	PF00010.25	HLH	Domain	9	55	55	21.5	0.00015	1	No_clan
Lchi02635	279	324	276	324	PF00010.25	HLH	Domain	5	55	55	36.1	4.2e-09	1	No_clan
Lchi27525	141	183	136	183	PF00010.25	HLH	Domain	8	55	55	22.2	9.4e-05	1	No_clan
Lchi01150	200	246	198	247	PF00010.25	HLH	Domain	3	54	55	45.2	6.2e-12	1	No_clan
Lchi01242	342	387	341	388	PF00010.25	HLH	Domain	4	54	55	39.9	2.9e-10	1	No_clan
Lchi01252	104	155	104	155	PF00010.25	HLH	Domain	1	55	55	41.4	9.6e-11	1	No_clan
Lchi27268	141	183	136	183	PF00010.25	HLH	Domain	8	55	55	22.2	9.4e-05	1	No_clan
Lchi02944	16	55	15	56	PF00010.25	HLH	Domain	15	54	55	25	1.3e-05	1	No_clan
Lchi02950	19	59	18	60	PF00010.25	HLH	Domain	14	54	55	24.8	1.5e-05	1	No_clan
Lchi12206	374	422	372	422	PF00010.25	HLH	Domain	3	55	55	24.8	1.5e-05	1	No_clan
Lchi11451	302	347	299	347	PF00010.25	HLH	Domain	5	55	55	36.1	4.2e-09	1	No_clan
Lchi06173	217	264	215	266	PF00010.25	HLH	Domain	4	55	55	25.3	1e-05	1	No_clan
Lchi06181	185	230	180	230	PF00010.25	HLH	Domain	6	55	55	38.4	8.4e-10	1	No_clan
Lchi11320	249	296	247	296	PF00010.25	HLH	Domain	4	55	55	30.5	2.5e-07	1	No_clan
Lchi15048	319	359	315	359	PF00010.25	HLH	Domain	10	55	55	31.3	1.3e-07	1	No_clan
Lchi15050	247	287	243	287	PF00010.25	HLH	Domain	10	55	55	31.7	1e-07	1	No_clan
Lchi01978	281	327	280	327	PF00010.25	HLH	Domain	4	55	55	41.2	1.1e-10	1	No_clan
Lchi02121	137	176	132	177	PF00010.25	HLH	Domain	10	54	55	26.3	4.8e-06	1	No_clan
Lchi02198	163	203	158	204	PF00010.25	HLH	Domain	9	54	55	26	6.3e-06	1	No_clan
Lchi02287	45	92	44	93	PF00010.25	HLH	Domain	2	54	55	45.4	5.2e-12	1	No_clan
Lchi21333	200	251	200	251	PF00010.25	HLH	Domain	1	55	55	40.9	1.4e-10	1	No_clan
Lchi00766	253	297	250	298	PF00010.25	HLH	Domain	5	54	55	34.6	1.3e-08	1	No_clan
Lchi00814	390	431	387	432	PF00010.25	HLH	Domain	8	54	55	21	0.00022	1	No_clan
Lchi03337	51	95	48	96	PF00010.25	HLH	Domain	5	54	55	42.8	3.5e-11	1	No_clan
Lchi08305	464	509	463	510	PF00010.25	HLH	Domain	4	54	55	39.5	3.8e-10	1	No_clan
Lchi28845	168	216	167	217	PF00010.25	HLH	Domain	2	54	55	35	9.6e-09	1	No_clan
Lchi00040	137	183	134	183	PF00010.25	HLH	Domain	4	55	55	52.2	4.1e-14	1	No_clan
Lchi22119	106	157	106	157	PF00010.25	HLH	Domain	1	55	55	38.8	6e-10	1	No_clan
Lchi13478	91	136	88	137	PF00010.25	HLH	Domain	4	54	55	22.7	6.8e-05	1	No_clan
Lchi13518	161	205	158	206	PF00010.25	HLH	Domain	5	54	55	30.9	1.8e-07	1	No_clan
Lchi09571	178	223	175	223	PF00010.25	HLH	Domain	5	55	55	37.3	1.9e-09	1	No_clan
Lchi26353	13	59	8	60	PF00010.25	HLH	Domain	6	54	55	29.7	4.2e-07	1	No_clan
Lchi20429	344	391	342	391	PF00010.25	HLH	Domain	4	55	55	25.7	7.8e-06	1	No_clan
Lchi13082	36	86	36	86	PF00010.25	HLH	Domain	1	55	55	29.9	3.8e-07	1	No_clan
Lchi01912	121	161	116	162	PF00010.25	HLH	Domain	9	54	55	26.4	4.6e-06	1	No_clan
Lchi27198	272	318	269	318	PF00010.25	HLH	Domain	4	55	55	50.5	1.3e-13	1	No_clan
Lchi17861	88	157	85	157	PF00010.25	HLH	Domain	4	55	55	26.3	4.9e-06	1	No_clan
Lchi18004	160	203	156	204	PF00010.25	HLH	Domain	6	54	55	37.7	1.4e-09	1	No_clan
Lchi17799	57	103	55	104	PF00010.25	HLH	Domain	3	54	55	38.2	9.4e-10	1	No_clan
Lchi11986	159	206	156	206	PF00010.25	HLH	Domain	4	55	55	32.7	4.8e-08	1	No_clan
Lchi17707	23	69	22	71	PF00010.25	HLH	Domain	2	51	55	31	1.6e-07	1	No_clan
Lchi22915	208	259	208	259	PF00010.25	HLH	Domain	1	55	55	37.8	1.3e-09	1	No_clan
Lchi14417	233	276	228	276	PF00010.25	HLH	Domain	7	55	55	29.4	5.3e-07	1	No_clan
Lchi16448	169	216	166	216	PF00010.25	HLH	Domain	4	55	55	27.4	2.2e-06	1	No_clan
Lchi26671	1108	1148	1103	1149	PF00010.25	HLH	Domain	8	53	55	28.7	8.9e-07	1	No_clan
Lchi26978	225	273	223	273	PF00010.25	HLH	Domain	3	55	55	29.5	4.8e-07	1	No_clan
Lchi24834	46	93	45	94	PF00010.25	HLH	Domain	2	54	55	46.3	2.8e-12	1	No_clan
Lchi13722	135	186	135	186	PF00010.25	HLH	Domain	1	55	55	39.8	3e-10	1	No_clan
Lchi07461	13	60	9	60	PF00010.25	HLH	Domain	6	55	55	30.3	2.7e-07	1	No_clan
Lchi07462	12	59	8	60	PF00010.25	HLH	Domain	5	54	55	25.5	8.7e-06	1	No_clan
Lchi07463	13	60	8	60	PF00010.25	HLH	Domain	6	55	55	25.5	8.9e-06	1	No_clan
Lchi29810	48	95	45	95	PF00010.25	HLH	Domain	4	55	55	28.4	1.1e-06	1	No_clan
Lchi16600	501	547	498	547	PF00010.25	HLH	Domain	4	55	55	49.7	2.4e-13	1	No_clan
Lchi14936	263	303	259	303	PF00010.25	HLH	Domain	10	55	55	31.6	1.1e-07	1	No_clan
Lchi27097	95	144	93	144	PF00010.25	HLH	Domain	3	55	55	40.2	2.2e-10	1	No_clan
Lchi20027	193	239	191	239	PF00010.25	HLH	Domain	4	55	55	39.4	4e-10	1	No_clan
Lchi20040	90	113	86	160	PF00010.25	HLH	Domain	8	31	55	23.8	2.9e-05	1	No_clan
Lchi17061	93	142	91	142	PF00010.25	HLH	Domain	3	55	55	40.2	2.2e-10	1	No_clan
Lchi33877	319	367	317	367	PF00010.25	HLH	Domain	3	55	55	26.6	4e-06	1	No_clan
Lchi19282	41	70	41	93	PF00010.25	HLH	Domain	1	30	55	26.7	3.8e-06	1	No_clan
Lchi20091	319	365	316	365	PF00010.25	HLH	Domain	4	55	55	50.7	1.2e-13	1	No_clan
Lchi05157	54	96	49	97	PF00010.25	HLH	Domain	7	54	55	42.6	4.1e-11	1	No_clan
Lchi06582	139	236	138	236	PF00011.20	HSP20	Family	2	101	101	96.7	6.7e-28	1	CL0190
Lchi04231	55	148	55	156	PF00011.20	HSP20	Family	1	91	101	96	1.1e-27	1	CL0190
Lchi04231	153	250	148	250	PF00011.20	HSP20	Family	7	101	101	92.6	1.3e-26	1	CL0190
Lchi04232	88	191	88	191	PF00011.20	HSP20	Family	1	101	101	107.8	2.5e-31	1	CL0190
Lchi04233	57	160	57	160	PF00011.20	HSP20	Family	1	101	101	105.8	1e-30	1	CL0190
Lchi04235	55	146	55	148	PF00011.20	HSP20	Family	1	89	101	98.3	2.2e-28	1	CL0190
Lchi04236	460	563	460	563	PF00011.20	HSP20	Family	1	101	101	104.3	3e-30	1	CL0190
Lchi04239	79	182	79	182	PF00011.20	HSP20	Family	1	101	101	109.2	8.9e-32	1	CL0190
Lchi04241	55	149	55	152	PF00011.20	HSP20	Family	1	92	101	97.7	3.4e-28	1	CL0190
Lchi04241	153	256	153	256	PF00011.20	HSP20	Family	1	101	101	102.6	9.6e-30	1	CL0190
Lchi04243	23	126	23	126	PF00011.20	HSP20	Family	1	101	101	107.4	3.2e-31	1	CL0190
Lchi04244	55	150	55	159	PF00011.20	HSP20	Family	1	93	101	98.4	2e-28	1	CL0190
Lchi04244	210	313	210	313	PF00011.20	HSP20	Family	1	101	101	103.9	3.9e-30	1	CL0190
Lchi14906	1	81	1	82	PF00011.20	HSP20	Family	13	99	101	35.1	1e-08	1	CL0190
Lchi05522	126	226	124	226	PF00011.20	HSP20	Family	3	101	101	83.3	1e-23	1	CL0190
Lchi06748	394	476	393	478	PF00011.20	HSP20	Family	2	89	101	24.8	1.8e-05	1	CL0190
Lchi31103	30	134	30	134	PF00011.20	HSP20	Family	1	101	101	84	6.1e-24	1	CL0190
Lchi25013	30	134	30	134	PF00011.20	HSP20	Family	1	101	101	84	6.1e-24	1	CL0190
Lchi03941	50	153	50	153	PF00011.20	HSP20	Family	1	101	101	103.2	6.5e-30	1	CL0190
Lchi03941	236	339	236	339	PF00011.20	HSP20	Family	1	101	101	102	1.5e-29	1	CL0190
Lchi03949	49	143	49	148	PF00011.20	HSP20	Family	1	92	101	99.9	7.1e-29	1	CL0190
Lchi03985	172	256	172	257	PF00011.20	HSP20	Family	1	76	101	37.9	1.4e-09	1	CL0190
Lchi21756	36	115	35	119	PF00011.20	HSP20	Family	2	88	101	59.5	2.6e-16	1	CL0190
Lchi11461	65	148	43	151	PF00011.20	HSP20	Family	23	100	101	55.9	3.5e-15	1	CL0190
Lchi01989	62	165	62	166	PF00011.20	HSP20	Family	1	100	101	100.9	3.3e-29	1	CL0190
Lchi02197	32	134	32	136	PF00011.20	HSP20	Family	1	99	101	95.5	1.7e-27	1	CL0190
Lchi00558	350	431	349	434	PF00011.20	HSP20	Family	2	88	101	25	1.5e-05	1	CL0190
Lchi19505	86	189	86	190	PF00011.20	HSP20	Family	1	100	101	78.4	3.4e-22	1	CL0190
Lchi26427	121	216	121	225	PF00011.20	HSP20	Family	1	93	101	46.4	3.1e-12	1	CL0190
Lchi01684	70	174	70	175	PF00011.20	HSP20	Family	1	100	101	100.5	4.6e-29	1	CL0190
Lchi20267	32	99	18	108	PF00011.20	HSP20	Family	14	89	101	34.4	1.8e-08	1	CL0190
Lchi20268	19	101	18	105	PF00011.20	HSP20	Family	2	92	101	32.2	8.7e-08	1	CL0190
Lchi20268	123	196	116	205	PF00011.20	HSP20	Family	13	93	101	22.8	7.3e-05	1	CL0190
Lchi20269	13	98	13	104	PF00011.20	HSP20	Family	1	94	101	42.8	4.3e-11	1	CL0190
Lchi28031	61	164	61	164	PF00011.20	HSP20	Family	1	101	101	106.5	6e-31	1	CL0190
Lchi31495	199	280	198	283	PF00011.20	HSP20	Family	2	88	101	26	7.1e-06	1	CL0190
Lchi23994	298	393	298	402	PF00011.20	HSP20	Family	1	93	101	44.8	9.9e-12	1	CL0190
Lchi09721	111	204	111	207	PF00011.20	HSP20	Family	1	98	101	65.1	4.7e-18	1	CL0190
Lchi35398	612	716	612	718	PF00011.20	HSP20	Family	1	100	101	78.8	2.6e-22	1	CL0190
Lchi13753	77	164	75	170	PF00011.20	HSP20	Family	4	95	101	63.9	1.1e-17	1	CL0190
Lchi24852	49	150	49	150	PF00011.20	HSP20	Family	1	99	101	102.2	1.3e-29	1	CL0190
Lchi24852	202	247	202	265	PF00011.20	HSP20	Family	1	47	101	30.1	3.7e-07	1	CL0190
Lchi24856	49	150	49	152	PF00011.20	HSP20	Family	1	99	101	102.3	1.2e-29	1	CL0190
Lchi24857	101	203	101	204	PF00011.20	HSP20	Family	1	100	101	106.3	7e-31	1	CL0190
Lchi24313	49	509	43	509	PF00012.19	HSP70	Family	148	599	599	632	7.5e-190	1	CL0108
Lchi06739	54	638	54	654	PF00012.19	HSP70	Family	1	575	599	871.9	1.7e-262	1	CL0108
Lchi06856	32	740	30	745	PF00012.19	HSP70	Family	3	594	599	316.2	3.1e-94	1	CL0108
Lchi28433	9	618	9	618	PF00012.19	HSP70	Family	1	599	599	807.3	6e-243	1	CL0108
Lchi18956	30	489	27	489	PF00012.19	HSP70	Family	149	599	599	631.3	1.2e-189	1	CL0108
Lchi18963	22	483	21	483	PF00012.19	HSP70	Family	147	599	599	625.1	9.4e-188	1	CL0108
Lchi18241	48	640	48	642	PF00012.19	HSP70	Family	1	597	599	908.2	1.7e-273	1	CL0108
Lchi29179	9	617	9	617	PF00012.19	HSP70	Family	1	599	599	801.6	3.3e-241	1	CL0108
Lchi29180	39	638	39	639	PF00012.19	HSP70	Family	1	598	599	773.2	1.3e-232	1	CL0108
Lchi29183	21	629	21	629	PF00012.19	HSP70	Family	1	599	599	802.4	1.9e-241	1	CL0108
Lchi29184	24	633	24	633	PF00012.19	HSP70	Family	1	599	599	803.2	1.1e-241	1	CL0108
Lchi03740	7	616	7	616	PF00012.19	HSP70	Family	1	599	599	869.7	7.7e-262	1	CL0108
Lchi16202	76	670	76	671	PF00012.19	HSP70	Family	1	598	599	875.6	1.3e-263	1	CL0108
Lchi21178	9	618	9	618	PF00012.19	HSP70	Family	1	599	599	870.9	3.4e-262	1	CL0108
Lchi21185	49	509	48	509	PF00012.19	HSP70	Family	148	599	599	630.9	1.6e-189	1	CL0108
Lchi21749	3	672	3	677	PF00012.19	HSP70	Family	1	594	599	505.5	1.5e-151	1	CL0108
Lchi34042	9	618	9	618	PF00012.19	HSP70	Family	1	599	599	870.9	3.4e-262	1	CL0108
Lchi17471	28	543	28	547	PF00012.19	HSP70	Family	1	505	599	488.8	1.7e-146	1	CL0108
Lchi24656	5	95	3	99	PF00012.19	HSP70	Family	506	591	599	30.9	7.4e-08	1	CL0108
Lchi01579	42	172	32	180	PF00012.19	HSP70	Family	319	441	599	68.6	3e-19	1	CL0108
Lchi01584	76	191	76	202	PF00012.19	HSP70	Family	1	117	599	143.1	8.3e-42	1	CL0108
Lchi01584	217	407	211	411	PF00012.19	HSP70	Family	117	307	599	309.2	4.1e-92	1	CL0108
Lchi01584	431	655	427	656	PF00012.19	HSP70	Family	372	598	599	264.5	1.4e-78	1	CL0108
Lchi17994	14	606	14	608	PF00012.19	HSP70	Family	1	597	599	916.4	5.5e-276	1	CL0108
Lchi12038	66	561	66	567	PF00012.19	HSP70	Family	1	483	599	312.4	4.3e-93	1	CL0108
Lchi28754	96	533	96	548	PF00012.19	HSP70	Family	1	436	599	697.8	8.7e-210	1	CL0108
Lchi28754	561	668	552	671	PF00012.19	HSP70	Family	443	549	599	125.9	1.3e-36	1	CL0108
Lchi28755	38	212	38	215	PF00012.19	HSP70	Family	1	173	599	282	7.2e-84	1	CL0108
Lchi28755	217	622	212	622	PF00012.19	HSP70	Family	201	599	599	514.9	2.2e-154	1	CL0108
Lchi16259	46	97	45	101	PF00013.28	KH_1	Domain	2	54	66	44	1.4e-11	1	CL0007
Lchi16259	161	226	159	228	PF00013.28	KH_1	Domain	3	64	66	55.4	3.6e-15	1	CL0007
Lchi16259	314	365	313	367	PF00013.28	KH_1	Domain	2	54	66	45.3	5.4e-12	1	CL0007
Lchi16259	396	462	395	464	PF00013.28	KH_1	Domain	2	64	66	41.2	1e-10	1	CL0007
Lchi16259	583	645	582	646	PF00013.28	KH_1	Domain	2	65	66	48.7	4.6e-13	1	CL0007
Lchi08570	64	111	63	131	PF00013.28	KH_1	Domain	3	51	66	41.1	1.1e-10	1	CL0007
Lchi08570	167	236	167	237	PF00013.28	KH_1	Domain	1	65	66	42.7	3.3e-11	1	CL0007
Lchi08570	407	472	407	474	PF00013.28	KH_1	Domain	1	64	66	25.1	1e-05	1	CL0007
Lchi08570	587	650	587	651	PF00013.28	KH_1	Domain	1	65	66	43.8	1.6e-11	1	CL0007
Lchi05719	78	128	65	133	PF00013.28	KH_1	Domain	9	60	66	26.1	5.1e-06	1	CL0007
Lchi06777	174	237	173	237	PF00013.28	KH_1	Domain	2	66	66	43.3	2.2e-11	1	CL0007
Lchi11094	37	85	36	92	PF00013.28	KH_1	Domain	2	51	66	38.7	5.9e-10	1	CL0007
Lchi11094	138	206	136	207	PF00013.28	KH_1	Domain	4	65	66	52.8	2.5e-14	1	CL0007
Lchi11094	304	356	304	362	PF00013.28	KH_1	Domain	1	54	66	46.7	1.9e-12	1	CL0007
Lchi11094	387	452	386	454	PF00013.28	KH_1	Domain	2	64	66	47.4	1.1e-12	1	CL0007
Lchi11094	550	613	550	614	PF00013.28	KH_1	Domain	1	65	66	46.7	1.9e-12	1	CL0007
Lchi18279	47	101	46	105	PF00013.28	KH_1	Domain	2	57	66	45.2	5.7e-12	1	CL0007
Lchi18279	185	251	183	252	PF00013.28	KH_1	Domain	3	65	66	49.4	2.8e-13	1	CL0007
Lchi18279	341	393	341	407	PF00013.28	KH_1	Domain	1	54	66	49.9	1.9e-13	1	CL0007
Lchi18279	427	494	426	495	PF00013.28	KH_1	Domain	2	65	66	52.3	3.5e-14	1	CL0007
Lchi18279	628	691	628	692	PF00013.28	KH_1	Domain	1	65	66	48.7	4.6e-13	1	CL0007
Lchi25001	312	384	300	386	PF00013.28	KH_1	Domain	9	64	66	27.1	2.5e-06	1	CL0007
Lchi28227	139	182	135	192	PF00013.28	KH_1	Domain	5	41	66	23.7	3e-05	1	CL0007
Lchi16162	233	300	233	300	PF00013.28	KH_1	Domain	1	66	66	53	2.1e-14	1	CL0007
Lchi16162	328	395	327	395	PF00013.28	KH_1	Domain	2	66	66	68.8	2.5e-19	1	CL0007
Lchi16193	53	93	49	105	PF00013.28	KH_1	Domain	5	38	66	22.4	7.2e-05	1	CL0007
Lchi18876	40	88	39	95	PF00013.28	KH_1	Domain	2	51	66	41.3	9.3e-11	1	CL0007
Lchi18876	138	208	137	209	PF00013.28	KH_1	Domain	2	65	66	53.2	1.8e-14	1	CL0007
Lchi18876	307	358	306	364	PF00013.28	KH_1	Domain	2	54	66	43.9	1.4e-11	1	CL0007
Lchi18876	389	454	388	456	PF00013.28	KH_1	Domain	2	64	66	47.3	1.3e-12	1	CL0007
Lchi18876	549	612	549	613	PF00013.28	KH_1	Domain	1	65	66	49.4	2.7e-13	1	CL0007
Lchi01428	61	122	59	125	PF00013.28	KH_1	Domain	3	63	66	52.1	4e-14	1	CL0007
Lchi01428	153	221	152	222	PF00013.28	KH_1	Domain	2	64	66	41.2	9.8e-11	1	CL0007
Lchi01428	262	324	261	325	PF00013.28	KH_1	Domain	2	65	66	47.3	1.2e-12	1	CL0007
Lchi02884	45	98	44	103	PF00013.28	KH_1	Domain	2	55	66	44.5	9.5e-12	1	CL0007
Lchi02884	142	209	142	211	PF00013.28	KH_1	Domain	1	64	66	57.6	7.8e-16	1	CL0007
Lchi02884	289	337	288	340	PF00013.28	KH_1	Domain	3	52	66	40.5	1.7e-10	1	CL0007
Lchi02884	373	438	373	442	PF00013.28	KH_1	Domain	1	62	66	50.5	1.2e-13	1	CL0007
Lchi06252	146	209	145	209	PF00013.28	KH_1	Domain	2	66	66	43.6	1.7e-11	1	CL0007
Lchi00852	156	222	155	222	PF00013.28	KH_1	Domain	2	66	66	60.2	1.2e-16	1	CL0007
Lchi00852	254	323	252	323	PF00013.28	KH_1	Domain	3	66	66	65.7	2.3e-18	1	CL0007
Lchi00960	132	192	131	193	PF00013.28	KH_1	Domain	2	65	66	43.1	2.5e-11	1	CL0007
Lchi17502	363	436	351	437	PF00013.28	KH_1	Domain	9	65	66	27.5	1.8e-06	1	CL0007
Lchi20250	911	968	909	969	PF00013.28	KH_1	Domain	3	65	66	24.2	2e-05	1	CL0007
Lchi20542	37	103	36	103	PF00013.28	KH_1	Domain	2	66	66	52.7	2.6e-14	1	CL0007
Lchi20542	123	144	122	144	PF00013.28	KH_1	Domain	2	23	66	23	4.7e-05	1	CL0007
Lchi25321	360	433	348	434	PF00013.28	KH_1	Domain	9	65	66	25.1	1.1e-05	1	CL0007
Lchi17956	54	104	52	109	PF00013.28	KH_1	Domain	3	53	66	42.8	3.1e-11	1	CL0007
Lchi17956	161	227	160	229	PF00013.28	KH_1	Domain	2	64	66	52.4	3.1e-14	1	CL0007
Lchi17956	309	357	307	363	PF00013.28	KH_1	Domain	3	52	66	38.6	6.4e-10	1	CL0007
Lchi17956	400	450	399	452	PF00013.28	KH_1	Domain	2	48	66	37.1	1.9e-09	1	CL0007
Lchi17956	548	621	548	622	PF00013.28	KH_1	Domain	1	65	66	35.4	6.6e-09	1	CL0007
Lchi23165	134	164	123	208	PF00013.28	KH_1	Domain	9	38	66	24.5	1.7e-05	1	CL0007
Lchi22237	84	107	83	107	PF00013.28	KH_1	Domain	2	25	66	23.8	2.7e-05	1	CL0007
Lchi22238	59	126	58	127	PF00013.28	KH_1	Domain	2	65	66	51.5	6.1e-14	1	CL0007
Lchi22238	232	295	232	296	PF00013.28	KH_1	Domain	1	65	66	44.6	8.5e-12	1	CL0007
Lchi13913	161	220	156	221	PF00013.28	KH_1	Domain	8	65	66	57.3	9.3e-16	1	CL0007
Lchi13913	250	316	248	316	PF00013.28	KH_1	Domain	3	66	66	67	8.6e-19	1	CL0007
Lchi33059	174	237	173	237	PF00013.28	KH_1	Domain	2	66	66	43.3	2.2e-11	1	CL0007
Lchi34363	94	138	93	141	PF00013.28	KH_1	Domain	2	47	66	41.9	5.9e-11	1	CL0007
Lchi34364	59	126	58	127	PF00013.28	KH_1	Domain	2	65	66	51.5	6.1e-14	1	CL0007
Lchi34364	232	295	232	296	PF00013.28	KH_1	Domain	1	65	66	44.6	8.5e-12	1	CL0007
Lchi20010	52	115	52	116	PF00013.28	KH_1	Domain	1	65	66	54.8	5.6e-15	1	CL0007
Lchi20011	47	101	46	107	PF00013.28	KH_1	Domain	2	57	66	51.4	6.4e-14	1	CL0007
Lchi20011	186	251	184	253	PF00013.28	KH_1	Domain	3	64	66	46.2	2.7e-12	1	CL0007
Lchi20011	340	404	340	406	PF00013.28	KH_1	Domain	1	64	66	43.6	1.7e-11	1	CL0007
Lchi20011	425	492	424	493	PF00013.28	KH_1	Domain	2	65	66	55.5	3.4e-15	1	CL0007
Lchi19261	79	131	78	136	PF00013.28	KH_1	Domain	2	55	66	41.9	6.1e-11	1	CL0007
Lchi19261	170	236	169	238	PF00013.28	KH_1	Domain	2	64	66	41.6	7.3e-11	1	CL0007
Lchi19261	345	408	344	408	PF00013.28	KH_1	Domain	2	66	66	38.9	5e-10	1	CL0007
Lchi24421	40	93	39	97	PF00013.28	KH_1	Domain	2	56	66	48	7.4e-13	1	CL0007
Lchi24421	280	343	280	344	PF00013.28	KH_1	Domain	1	65	66	41.9	5.8e-11	1	CL0007
Lchi05156	58	107	56	116	PF00013.28	KH_1	Domain	3	53	66	39.7	2.9e-10	1	CL0007
Lchi05156	163	200	162	218	PF00013.28	KH_1	Domain	2	38	66	35	8.8e-09	1	CL0007
Lchi05156	246	300	246	314	PF00013.28	KH_1	Domain	1	51	66	38.4	7.4e-10	1	CL0007
Lchi05156	335	398	335	399	PF00013.28	KH_1	Domain	1	65	66	42.7	3.5e-11	1	CL0007
Lchi09269	1	141	1	143	PF00016.19	RuBisCO_large	Domain	167	297	299	150	7.6e-44	1	No_clan
Lchi32222	154	460	154	462	PF00016.19	RuBisCO_large	Domain	1	297	299	418.1	1.6e-125	1	No_clan
Lchi15876	1128	1169	1128	1178	PF00018.27	SH3_1	Domain	1	43	48	26.8	2.6e-06	1	CL0010
Lchi05498	44	308	34	308	PF00022.18	Actin	Family	160	407	407	205.1	1.3e-60	1	CL0108
Lchi02480	2	410	1	412	PF00022.18	Actin	Family	2	404	407	357.9	5.2e-107	1	CL0108
Lchi11173	2	182	1	191	PF00022.18	Actin	Family	5	191	407	128.5	2.3e-37	1	CL0108
Lchi11173	192	361	186	361	PF00022.18	Actin	Family	233	407	407	123	1.1e-35	1	CL0108
Lchi03788	2	186	1	193	PF00022.18	Actin	Family	16	196	407	207.5	2.3e-61	1	CL0108
Lchi03788	218	285	197	288	PF00022.18	Actin	Family	300	368	407	64.5	6.4e-18	1	CL0108
Lchi22663	133	247	132	247	PF00022.18	Actin	Family	2	85	407	93.6	8.9e-27	1	CL0108
Lchi26155	5	377	4	377	PF00022.18	Actin	Family	2	407	407	493.9	2.7e-148	1	CL0108
Lchi02705	6	377	4	377	PF00022.18	Actin	Family	3	407	407	453.8	3.8e-136	1	CL0108
Lchi12800	19	67	17	106	PF00022.18	Actin	Family	4	51	407	25.4	4.5e-06	1	CL0108
Lchi12800	611	739	558	741	PF00022.18	Actin	Family	269	404	407	80.8	7.2e-23	1	CL0108
Lchi15777	42	605	39	611	PF00022.18	Actin	Family	5	399	407	64.5	6.3e-18	1	CL0108
Lchi11297	5	377	4	377	PF00022.18	Actin	Family	2	407	407	491.5	1.4e-147	1	CL0108
Lchi03350	5	377	4	377	PF00022.18	Actin	Family	2	407	407	491.2	1.7e-147	1	CL0108
Lchi16857	177	457	171	465	PF00022.18	Actin	Family	83	393	407	119.6	1.1e-34	1	CL0108
Lchi18503	4	376	3	376	PF00022.18	Actin	Family	2	407	407	494.6	1.5e-148	1	CL0108
Lchi15600	5	357	4	358	PF00022.18	Actin	Family	2	387	407	452.6	9e-136	1	CL0108
Lchi15602	135	349	133	349	PF00022.18	Actin	Family	155	407	407	267	2e-79	1	CL0108
Lchi26461	108	431	94	433	PF00022.18	Actin	Family	70	403	407	227.9	1.5e-67	1	CL0108
Lchi05466	40	69	39	70	PF00023.29	Ank	Repeat	2	29	32	14.9	0.026	1	CL0465
Lchi05466	78	101	78	107	PF00023.29	Ank	Repeat	4	26	32	18.4	0.0019	1	CL0465
Lchi05836	165	192	165	198	PF00023.29	Ank	Repeat	1	29	32	16.4	0.0087	1	CL0465
Lchi10690	189	210	189	217	PF00023.29	Ank	Repeat	1	22	32	18	0.0027	1	CL0465
Lchi31152	175	209	175	210	PF00023.29	Ank	Repeat	1	31	32	16	0.012	1	CL0465
Lchi11906	112	142	111	143	PF00023.29	Ank	Repeat	2	31	32	27.4	2.7e-06	1	CL0465
Lchi01225	117	153	117	153	PF00023.29	Ank	Repeat	1	32	32	19.6	0.00085	1	CL0465
Lchi04983	177	207	176	208	PF00023.29	Ank	Repeat	2	31	32	24.5	2.3e-05	1	CL0465
Lchi19558	336	369	336	370	PF00023.29	Ank	Repeat	1	31	32	18.8	0.0015	1	CL0465
Lchi11673	322	353	321	354	PF00023.29	Ank	Repeat	2	31	32	18.6	0.0017	1	CL0465
Lchi12900	122	145	121	152	PF00023.29	Ank	Repeat	3	27	32	15.1	0.022	1	CL0465
Lchi10220	304	329	303	336	PF00023.29	Ank	Repeat	2	28	32	17.7	0.0032	1	CL0465
Lchi21229	305	336	305	337	PF00023.29	Ank	Repeat	1	31	32	29.3	7.1e-07	1	CL0465
Lchi32894	254	285	253	286	PF00023.29	Ank	Repeat	2	31	32	18.8	0.0015	1	CL0465
Lchi35493	281	312	281	313	PF00023.29	Ank	Repeat	1	31	32	30	4.3e-07	1	CL0465
Lchi22503	196	226	195	227	PF00023.29	Ank	Repeat	2	31	32	17.1	0.0052	1	CL0465
Lchi22896	195	225	195	226	PF00023.29	Ank	Repeat	2	31	32	21.6	0.00019	1	CL0465
Lchi01906	211	253	200	272	PF00024.25	PAN_1	Domain	18	61	79	26.6	4.1e-06	1	CL0168
Lchi16256	8	192	7	192	PF00025.20	Arf	Domain	2	175	175	212.5	2.6e-63	1	CL0023
Lchi34667	4	61	3	64	PF00025.20	Arf	Domain	2	59	175	64.9	5.5e-18	1	CL0023
Lchi24983	9	178	7	180	PF00025.20	Arf	Domain	3	173	175	148.2	1.5e-43	1	CL0023
Lchi03628	5	47	5	49	PF00025.20	Arf	Domain	1	44	175	46.2	3.2e-12	1	CL0023
Lchi03628	49	153	48	155	PF00025.20	Arf	Domain	67	172	175	133.6	4.5e-39	1	CL0023
Lchi22633	9	90	7	96	PF00025.20	Arf	Domain	3	84	175	109.6	1e-31	1	CL0023
Lchi15091	9	178	7	180	PF00025.20	Arf	Domain	3	173	175	154.2	2.2e-45	1	CL0023
Lchi03202	5	172	5	172	PF00025.20	Arf	Domain	1	170	175	250.7	5e-75	1	CL0023
Lchi08365	7	188	2	190	PF00025.20	Arf	Domain	3	173	175	210.8	8.7e-63	1	CL0023
Lchi08381	11	182	5	184	PF00025.20	Arf	Domain	7	173	175	162.2	7.6e-48	1	CL0023
Lchi00117	5	177	5	177	PF00025.20	Arf	Domain	1	175	175	267.7	3e-80	1	CL0023
Lchi00231	9	192	7	192	PF00025.20	Arf	Domain	3	175	175	218.6	3.6e-65	1	CL0023
Lchi13563	14	64	4	92	PF00025.20	Arf	Domain	11	61	175	60	1.8e-16	1	CL0023
Lchi13563	267	372	261	378	PF00025.20	Arf	Domain	59	165	175	130.1	5.5e-38	1	CL0023
Lchi13563	388	500	372	501	PF00025.20	Arf	Domain	61	174	175	139	1e-40	1	CL0023
Lchi19738	8	192	7	192	PF00025.20	Arf	Domain	2	175	175	217.3	8.6e-65	1	CL0023
Lchi19741	8	192	7	192	PF00025.20	Arf	Domain	2	175	175	217.3	8.6e-65	1	CL0023
Lchi29950	4	146	3	149	PF00025.20	Arf	Domain	2	138	175	184.3	1.2e-54	1	CL0023
Lchi14370	5	177	5	177	PF00025.20	Arf	Domain	1	175	175	266.4	7.3e-80	1	CL0023
Lchi07501	5	177	5	177	PF00025.20	Arf	Domain	1	175	175	267.7	3e-80	1	CL0023
Lchi32466	4	177	3	177	PF00025.20	Arf	Domain	2	175	175	233.5	9.3e-70	1	CL0023
Lchi14974	9	178	7	180	PF00025.20	Arf	Domain	3	173	175	155.9	6.5e-46	1	CL0023
Lchi06368	5	177	5	177	PF00025.20	Arf	Domain	1	175	175	267.7	3e-80	1	CL0023
Lchi35100	8	89	7	90	PF00025.20	Arf	Domain	2	83	175	104.6	3.7e-30	1	CL0023
Lchi06914	92	457	92	465	PF00026.22	Asp	Family	1	271	315	379.3	1.5e-113	1	CL0129
Lchi06914	466	522	459	523	PF00026.22	Asp	Family	262	314	315	55	7.5e-15	1	CL0129
Lchi00056	84	508	84	509	PF00026.22	Asp	Family	1	314	315	418	2.5e-125	1	CL0129
Lchi09238	91	136	91	143	PF00026.22	Asp	Family	1	46	315	69.4	3.3e-19	1	CL0129
Lchi09238	141	429	136	429	PF00026.22	Asp	Family	95	315	315	244.2	1.9e-72	1	CL0129
Lchi12332	339	426	337	432	PF00027.28	cNMP_binding	Domain	6	82	88	34.4	1.5e-08	1	CL0029
Lchi05811	350	434	348	435	PF00027.28	cNMP_binding	Domain	3	86	88	60.3	1.3e-16	1	CL0029
Lchi14119	307	396	304	402	PF00027.28	cNMP_binding	Domain	4	82	88	39.4	4.1e-10	1	CL0029
Lchi03661	515	602	513	608	PF00027.28	cNMP_binding	Domain	6	82	88	33.3	3.5e-08	1	CL0029
Lchi04781	401	475	399	475	PF00027.28	cNMP_binding	Domain	3	88	88	35.2	8.9e-09	1	CL0029
Lchi16980	559	647	557	652	PF00027.28	cNMP_binding	Domain	3	82	88	28.5	1e-06	1	CL0029
Lchi12288	408	492	405	498	PF00027.28	cNMP_binding	Domain	8	82	88	35.1	9e-09	1	CL0029
Lchi08183	363	450	360	456	PF00027.28	cNMP_binding	Domain	6	82	88	33	4.3e-08	1	CL0029
Lchi07005	452	536	450	537	PF00027.28	cNMP_binding	Domain	3	87	88	55.6	3.9e-15	1	CL0029
Lchi01992	266	350	264	352	PF00027.28	cNMP_binding	Domain	3	86	88	63.6	1.2e-17	1	CL0029
Lchi17100	475	555	470	556	PF00027.28	cNMP_binding	Domain	7	87	88	50	2e-13	1	CL0029
Lchi00959	531	624	530	625	PF00027.28	cNMP_binding	Domain	2	87	88	68.4	3.8e-19	1	CL0029
Lchi00959	659	763	658	765	PF00027.28	cNMP_binding	Domain	2	84	88	28.8	8.3e-07	1	CL0029
Lchi03156	544	631	542	637	PF00027.28	cNMP_binding	Domain	6	82	88	34.3	1.7e-08	1	CL0029
Lchi14748	524	612	521	618	PF00027.28	cNMP_binding	Domain	4	81	88	32.8	4.9e-08	1	CL0029
Lchi32280	521	604	515	610	PF00027.28	cNMP_binding	Domain	10	82	88	29.6	4.7e-07	1	CL0029
Lchi34543	240	329	237	335	PF00027.28	cNMP_binding	Domain	4	82	88	39.8	3.3e-10	1	CL0029
Lchi16993	509	602	507	604	PF00027.28	cNMP_binding	Domain	4	86	88	35.4	7.5e-09	1	CL0029
Lchi27581	470	556	467	562	PF00027.28	cNMP_binding	Domain	4	81	88	27.7	1.9e-06	1	CL0029
Lchi16163	13	109	12	111	PF00034.20	Cytochrom_C	Domain	2	90	92	48.4	1.4e-12	1	CL0318
Lchi07061	14	110	12	111	PF00034.20	Cytochrom_C	Domain	3	91	92	50.4	3.5e-13	1	CL0318
Lchi01619	15	109	12	111	PF00034.20	Cytochrom_C	Domain	4	90	92	49.5	6.8e-13	1	CL0318
Lchi05376	2	68	2	68	PF00035.25	dsrm	Domain	1	67	67	53.1	3.6e-14	1	CL0196
Lchi05376	88	153	88	153	PF00035.25	dsrm	Domain	1	67	67	52.5	5.7e-14	1	CL0196
Lchi30404	986	1047	985	1047	PF00035.25	dsrm	Domain	2	67	67	37.7	2.4e-09	1	CL0196
Lchi05655	26	87	25	90	PF00035.25	dsrm	Domain	2	64	67	45	1.2e-11	1	CL0196
Lchi15412	55	92	18	92	PF00035.25	dsrm	Domain	31	67	67	23.5	6.5e-05	1	CL0196
Lchi02447	29	95	29	95	PF00035.25	dsrm	Domain	1	67	67	52.2	6.8e-14	1	CL0196
Lchi02447	116	180	115	180	PF00035.25	dsrm	Domain	2	67	67	52.8	4.6e-14	1	CL0196
Lchi22346	236	297	236	297	PF00035.25	dsrm	Domain	1	67	67	24.8	2.5e-05	1	CL0196
Lchi19330	722	758	698	758	PF00035.25	dsrm	Domain	31	67	67	25.6	1.4e-05	1	CL0196
Lchi08151	135	201	135	201	PF00035.25	dsrm	Domain	1	67	67	55.6	6.1e-15	1	CL0196
Lchi08151	221	286	221	286	PF00035.25	dsrm	Domain	1	67	67	45.5	8.4e-12	1	CL0196
Lchi16652	1158	1218	1158	1221	PF00035.25	dsrm	Domain	1	64	67	23.9	4.8e-05	1	CL0196
Lchi00469	29	95	29	95	PF00035.25	dsrm	Domain	1	67	67	53.3	3.2e-14	1	CL0196
Lchi00469	115	180	115	180	PF00035.25	dsrm	Domain	1	67	67	52	8.1e-14	1	CL0196
Lchi20265	2	67	2	68	PF00035.25	dsrm	Domain	1	66	67	54.3	1.5e-14	1	CL0196
Lchi20265	131	197	131	197	PF00035.25	dsrm	Domain	1	67	67	40.5	3.1e-10	1	CL0196
Lchi20266	2	67	2	68	PF00035.25	dsrm	Domain	1	66	67	52.4	5.8e-14	1	CL0196
Lchi20266	99	163	99	164	PF00035.25	dsrm	Domain	1	65	67	40.6	3e-10	1	CL0196
Lchi15646	1773	1831	1773	1833	PF00035.25	dsrm	Domain	1	65	67	21.4	0.00029	1	CL0196
Lchi29963	22	72	18	72	PF00035.25	dsrm	Domain	20	67	67	25.8	1.2e-05	1	CL0196
Lchi29964	246	306	246	306	PF00035.25	dsrm	Domain	1	67	67	25.7	1.3e-05	1	CL0196
Lchi25921	213	277	213	277	PF00035.25	dsrm	Domain	1	67	67	22.6	0.00012	1	CL0196
Lchi14386	1141	1203	1141	1203	PF00035.25	dsrm	Domain	1	67	67	32.9	7.1e-08	1	CL0196
Lchi21230	1052	1111	1052	1114	PF00035.25	dsrm	Domain	1	64	67	27.6	3.3e-06	1	CL0196
Lchi25191	679	742	679	742	PF00035.25	dsrm	Domain	1	67	67	36.7	4.9e-09	1	CL0196
Lchi27817	27	89	26	91	PF00035.25	dsrm	Domain	2	65	67	55	9.4e-15	1	CL0196
Lchi32861	1228	1288	1228	1291	PF00035.25	dsrm	Domain	1	64	67	23.8	5.2e-05	1	CL0196
Lchi04327	24	50	22	50	PF00036.31	EF-hand_1	Domain	3	29	29	27	1.8e-06	1	CL0220
Lchi10701	98	121	95	122	PF00036.31	EF-hand_1	Domain	5	28	29	28	8.5e-07	1	CL0220
Lchi17448	233	256	230	257	PF00036.31	EF-hand_1	Domain	5	28	29	27.3	1.4e-06	1	CL0220
Lchi02888	347	374	347	375	PF00036.31	EF-hand_1	Domain	1	28	29	31.9	4.7e-08	1	CL0220
Lchi35482	24	50	22	50	PF00036.31	EF-hand_1	Domain	3	29	29	27.1	1.7e-06	1	CL0220
Lchi21622	139	166	139	167	PF00036.31	EF-hand_1	Domain	1	28	29	27	1.8e-06	1	CL0220
Lchi35134	1	24	1	25	PF00036.31	EF-hand_1	Domain	5	28	29	26.7	2.2e-06	1	CL0220
Lchi32420	126	149	123	150	PF00036.31	EF-hand_1	Domain	5	28	29	27.7	1.1e-06	1	CL0220
Lchi26546	110	136	109	137	PF00036.31	EF-hand_1	Domain	2	28	29	30.6	1.3e-07	1	CL0220
Lchi28050	166	190	165	191	PF00036.31	EF-hand_1	Domain	2	26	29	27.1	1.7e-06	1	CL0220
Lchi11484	49	71	48	71	PF00037.26	Fer4	Domain	2	24	24	34.1	1.4e-08	1	CL0344
Lchi17239	4	99	1	99	PF00042.21	Globin	Domain	15	110	110	60.7	1.6e-16	1	CL0090
Lchi09020	3	98	1	99	PF00042.21	Globin	Domain	14	109	110	55.6	6.2e-15	1	CL0090
Lchi09021	23	131	23	132	PF00042.21	Globin	Domain	1	109	110	71.2	8.7e-20	1	CL0090
Lchi21005	114	203	111	203	PF00043.24	GST_C	Domain	4	93	93	55.5	4.7e-15	1	CL0497
Lchi15432	114	203	111	203	PF00043.24	GST_C	Domain	4	93	93	57.9	8.3e-16	1	CL0497
Lchi33412	116	192	70	193	PF00043.24	GST_C	Domain	18	91	93	44.2	1.6e-11	1	CL0497
Lchi26285	117	191	92	194	PF00043.24	GST_C	Domain	18	90	93	34	2.4e-08	1	CL0497
Lchi35080	135	211	108	211	PF00043.24	GST_C	Domain	22	93	93	29.6	5.7e-07	1	CL0497
Lchi21099	116	192	91	193	PF00043.24	GST_C	Domain	20	92	93	28.5	1.2e-06	1	CL0497
Lchi28585	110	204	109	205	PF00043.24	GST_C	Domain	2	92	93	44.2	1.6e-11	1	CL0497
Lchi16192	198	263	191	263	PF00043.24	GST_C	Domain	29	93	93	40.9	1.6e-10	1	CL0497
Lchi02773	121	195	94	195	PF00043.24	GST_C	Domain	24	93	93	34.7	1.5e-08	1	CL0497
Lchi29464	117	193	84	193	PF00043.24	GST_C	Domain	20	93	93	42.4	5.8e-11	1	CL0497
Lchi02317	120	196	92	199	PF00043.24	GST_C	Domain	19	90	93	32.4	7.2e-08	1	CL0497
Lchi00380	109	203	108	203	PF00043.24	GST_C	Domain	2	93	93	41.2	1.4e-10	1	CL0497
Lchi00381	111	205	110	205	PF00043.24	GST_C	Domain	2	93	93	40.3	2.6e-10	1	CL0497
Lchi00382	109	203	108	203	PF00043.24	GST_C	Domain	2	93	93	41.7	9.6e-11	1	CL0497
Lchi00383	108	203	108	203	PF00043.24	GST_C	Domain	1	93	93	62.4	3.2e-17	1	CL0497
Lchi00384	95	189	94	189	PF00043.24	GST_C	Domain	2	93	93	67.2	1.1e-18	1	CL0497
Lchi00386	62	157	62	157	PF00043.24	GST_C	Domain	1	93	93	68.4	4.3e-19	1	CL0497
Lchi00388	99	169	69	169	PF00043.24	GST_C	Domain	23	93	93	62.6	2.8e-17	1	CL0497
Lchi00391	112	204	109	204	PF00043.24	GST_C	Domain	4	93	93	66.1	2.3e-18	1	CL0497
Lchi23894	118	194	90	194	PF00043.24	GST_C	Domain	22	93	93	29.2	7.5e-07	1	CL0497
Lchi22276	117	203	107	203	PF00043.24	GST_C	Domain	11	93	93	49.5	3.5e-13	1	CL0497
Lchi01591	165	235	143	235	PF00043.24	GST_C	Domain	24	93	93	39.8	3.7e-10	1	CL0497
Lchi17820	146	221	119	224	PF00043.24	GST_C	Domain	20	90	93	28	1.8e-06	1	CL0497
Lchi17821	13	106	12	109	PF00043.24	GST_C	Domain	2	90	93	31.8	1.1e-07	1	CL0497
Lchi17822	119	190	91	194	PF00043.24	GST_C	Domain	23	89	93	29	8.8e-07	1	CL0497
Lchi17835	210	290	178	290	PF00043.24	GST_C	Domain	16	93	93	45.4	6.4e-12	1	CL0497
Lchi32201	30	131	23	132	PF00043.24	GST_C	Domain	9	91	93	36.3	4.4e-09	1	CL0497
Lchi30359	96	197	89	198	PF00043.24	GST_C	Domain	9	91	93	33.5	3.5e-08	1	CL0497
Lchi30360	90	197	89	199	PF00043.24	GST_C	Domain	3	91	93	31	2.1e-07	1	CL0497
Lchi16617	99	154	92	155	PF00043.24	GST_C	Domain	37	91	93	20.7	0.00033	1	CL0497
Lchi32540	109	203	108	203	PF00043.24	GST_C	Domain	2	93	93	38.3	1.1e-09	1	CL0497
Lchi32540	341	435	340	435	PF00043.24	GST_C	Domain	2	93	93	39.1	5.9e-10	1	CL0497
Lchi19195	128	193	94	197	PF00043.24	GST_C	Domain	29	89	93	25.1	1.4e-05	1	CL0497
Lchi31377	90	197	89	199	PF00043.24	GST_C	Domain	3	91	93	31	2.1e-07	1	CL0497
Lchi31378	96	197	89	198	PF00043.24	GST_C	Domain	9	91	93	33.9	2.6e-08	1	CL0497
Lchi31379	81	182	74	183	PF00043.24	GST_C	Domain	9	91	93	35.3	9.4e-09	1	CL0497
Lchi28324	116	192	70	193	PF00043.24	GST_C	Domain	18	91	93	44.2	1.6e-11	1	CL0497
Lchi24420	118	192	79	196	PF00043.24	GST_C	Domain	20	89	93	24.8	1.7e-05	1	CL0497
Lchi25301	106	180	79	182	PF00043.24	GST_C	Domain	22	91	93	23.5	4.6e-05	1	CL0497
Lchi03373	2	54	1	55	PF00044.23	Gp_dh_N	Domain	49	100	101	44.1	1.9e-11	1	CL0063
Lchi19551	6	109	6	109	PF00044.23	Gp_dh_N	Domain	1	101	101	114.9	1.6e-33	1	CL0063
Lchi11799	69	170	68	171	PF00044.23	Gp_dh_N	Domain	2	100	101	107.7	3e-31	1	CL0063
Lchi26757	38	133	37	134	PF00044.23	Gp_dh_N	Domain	7	100	101	115.5	1e-33	1	CL0063
Lchi32391	91	192	90	193	PF00044.23	Gp_dh_N	Domain	2	100	101	108.5	1.7e-31	1	CL0063
Lchi10283	5	108	5	108	PF00044.23	Gp_dh_N	Domain	1	101	101	115.7	9.2e-34	1	CL0063
Lchi06510	30	84	24	85	PF00046.28	Homeobox	Domain	2	56	57	60.8	7.5e-17	1	CL0123
Lchi16359	21	80	19	80	PF00046.28	Homeobox	Domain	3	57	57	66	1.8e-18	1	CL0123
Lchi05380	27	83	25	84	PF00046.28	Homeobox	Domain	4	56	57	55.2	4.2e-15	1	CL0123
Lchi04324	21	79	19	79	PF00046.28	Homeobox	Domain	4	57	57	58.5	3.8e-16	1	CL0123
Lchi08487	3	40	1	40	PF00046.28	Homeobox	Domain	24	57	57	29.2	5.6e-07	1	CL0123
Lchi08535	20	74	18	74	PF00046.28	Homeobox	Domain	3	57	57	55.9	2.5e-15	1	CL0123
Lchi05747	188	242	187	243	PF00046.28	Homeobox	Domain	2	56	57	55.1	4.4e-15	1	CL0123
Lchi05778	1	39	1	40	PF00046.28	Homeobox	Domain	18	56	57	47.2	1.3e-12	1	CL0123
Lchi29157	49	103	48	104	PF00046.28	Homeobox	Domain	2	56	57	58	5.8e-16	1	CL0123
Lchi09890	16	75	14	75	PF00046.28	Homeobox	Domain	3	57	57	67	8.4e-19	1	CL0123
Lchi05586	267	315	261	318	PF00046.28	Homeobox	Domain	4	52	57	26.9	2.9e-06	1	CL0123
Lchi15464	2	42	1	42	PF00046.28	Homeobox	Domain	21	57	57	36.3	3.4e-09	1	CL0123
Lchi11095	17	67	14	67	PF00046.28	Homeobox	Domain	7	57	57	42.1	5.3e-11	1	CL0123
Lchi11137	18	75	16	75	PF00046.28	Homeobox	Domain	4	57	57	58.3	4.6e-16	1	CL0123
Lchi23141	77	130	75	131	PF00046.28	Homeobox	Domain	3	56	57	59.2	2.4e-16	1	CL0123
Lchi18291	58	112	57	113	PF00046.28	Homeobox	Domain	2	56	57	60	1.3e-16	1	CL0123
Lchi22322	60	113	58	114	PF00046.28	Homeobox	Domain	3	56	57	57.1	1.1e-15	1	CL0123
Lchi11910	109	164	109	165	PF00046.28	Homeobox	Domain	1	56	57	66	1.8e-18	1	CL0123
Lchi18583	533	570	527	573	PF00046.28	Homeobox	Domain	17	54	57	33.2	3.2e-08	1	CL0123
Lchi02815	77	131	76	132	PF00046.28	Homeobox	Domain	2	56	57	56.4	1.8e-15	1	CL0123
Lchi01169	139	193	138	194	PF00046.28	Homeobox	Domain	2	56	57	56.8	1.3e-15	1	CL0123
Lchi01214	90	145	90	146	PF00046.28	Homeobox	Domain	1	56	57	64.1	6.8e-18	1	CL0123
Lchi01425	109	163	108	164	PF00046.28	Homeobox	Domain	2	56	57	58	5.7e-16	1	CL0123
Lchi21180	16	75	14	75	PF00046.28	Homeobox	Domain	3	57	57	67	8.5e-19	1	CL0123
Lchi16923	75	134	74	134	PF00046.28	Homeobox	Domain	3	57	57	68.2	3.7e-19	1	CL0123
Lchi02953	104	157	103	158	PF00046.28	Homeobox	Domain	3	56	57	55.3	3.8e-15	1	CL0123
Lchi12280	66	119	64	120	PF00046.28	Homeobox	Domain	3	56	57	64	7.5e-18	1	CL0123
Lchi04981	108	163	108	164	PF00046.28	Homeobox	Domain	1	56	57	67.3	7e-19	1	CL0123
Lchi09361	74	134	73	134	PF00046.28	Homeobox	Domain	2	57	57	61.7	3.8e-17	1	CL0123
Lchi00929	18	76	16	76	PF00046.28	Homeobox	Domain	3	57	57	58.1	5.1e-16	1	CL0123
Lchi00992	92	147	91	148	PF00046.28	Homeobox	Domain	1	56	57	65.5	2.5e-18	1	CL0123
Lchi03383	115	175	114	175	PF00046.28	Homeobox	Domain	2	57	57	68.7	2.6e-19	1	CL0123
Lchi10738	512	558	506	561	PF00046.28	Homeobox	Domain	7	53	57	36.1	3.8e-09	1	CL0123
Lchi28950	75	134	73	134	PF00046.28	Homeobox	Domain	3	57	57	66	1.8e-18	1	CL0123
Lchi08455	13	75	11	76	PF00046.28	Homeobox	Domain	6	56	57	21.9	0.00011	1	CL0123
Lchi00396	74	130	74	130	PF00046.28	Homeobox	Domain	1	57	57	22.1	8.8e-05	1	CL0123
Lchi06007	127	181	126	182	PF00046.28	Homeobox	Domain	2	56	57	57.9	6.1e-16	1	CL0123
Lchi09061	57	110	56	111	PF00046.28	Homeobox	Domain	3	56	57	58.1	5.1e-16	1	CL0123
Lchi09063	44	98	44	99	PF00046.28	Homeobox	Domain	2	56	57	57.4	8.8e-16	1	CL0123
Lchi13993	48	101	47	102	PF00046.28	Homeobox	Domain	3	56	57	57.9	6.1e-16	1	CL0123
Lchi22683	31	91	29	91	PF00046.28	Homeobox	Domain	3	57	57	61.3	5.1e-17	1	CL0123
Lchi21908	81	136	81	137	PF00046.28	Homeobox	Domain	1	56	57	64.8	4.3e-18	1	CL0123
Lchi31835	30	84	24	85	PF00046.28	Homeobox	Domain	2	56	57	60.8	7.5e-17	1	CL0123
Lchi27915	30	85	30	86	PF00046.28	Homeobox	Domain	1	56	57	64.1	6.8e-18	1	CL0123
Lchi14415	31	85	30	86	PF00046.28	Homeobox	Domain	2	56	57	58.9	2.9e-16	1	CL0123
Lchi32029	49	102	47	103	PF00046.28	Homeobox	Domain	3	56	57	62.9	1.7e-17	1	CL0123
Lchi15297	63	116	61	117	PF00046.28	Homeobox	Domain	3	56	57	64.8	4.2e-18	1	CL0123
Lchi12940	91	146	90	147	PF00046.28	Homeobox	Domain	1	56	57	65.3	3.1e-18	1	CL0123
Lchi09693	58	111	57	112	PF00046.28	Homeobox	Domain	3	56	57	56.9	1.2e-15	1	CL0123
Lchi13736	58	111	56	112	PF00046.28	Homeobox	Domain	3	56	57	58.5	4e-16	1	CL0123
Lchi32126	27	74	25	82	PF00046.28	Homeobox	Domain	4	47	57	34.4	1.3e-08	1	CL0123
Lchi18753	58	108	56	113	PF00046.28	Homeobox	Domain	3	53	57	51.3	6.8e-14	1	CL0123
Lchi18760	23	75	21	76	PF00046.28	Homeobox	Domain	4	56	57	58.9	3e-16	1	CL0123
Lchi13805	127	181	126	182	PF00046.28	Homeobox	Domain	2	56	57	58.5	3.9e-16	1	CL0123
Lchi08936	18	76	16	76	PF00046.28	Homeobox	Domain	3	57	57	59.1	2.6e-16	1	CL0123
Lchi05449	6	153	6	154	PF00056.22	Ldh_1_N	Family	1	140	141	114.2	4.6e-33	1	CL0063
Lchi09944	42	184	41	184	PF00056.22	Ldh_1_N	Family	2	141	141	167.1	2.2e-49	1	CL0063
Lchi18267	32	174	31	174	PF00056.22	Ldh_1_N	Family	2	141	141	156.2	4.9e-46	1	CL0063
Lchi18269	46	188	45	188	PF00056.22	Ldh_1_N	Family	2	141	141	157.4	2.2e-46	1	CL0063
Lchi03868	39	181	38	181	PF00056.22	Ldh_1_N	Family	2	141	141	167.5	1.6e-49	1	CL0063
Lchi01458	7	153	6	154	PF00056.22	Ldh_1_N	Family	2	140	141	117.3	5e-34	1	CL0063
Lchi01494	44	183	44	183	PF00056.22	Ldh_1_N	Family	1	141	141	151.1	1.9e-44	1	CL0063
Lchi08222	6	153	6	154	PF00056.22	Ldh_1_N	Family	1	140	141	114.9	2.8e-33	1	CL0063
Lchi29295	35	174	35	174	PF00056.22	Ldh_1_N	Family	1	141	141	140.2	4.3e-41	1	CL0063
Lchi14305	96	238	95	238	PF00056.22	Ldh_1_N	Family	2	141	141	148.7	1e-43	1	CL0063
Lchi14305	424	566	423	566	PF00056.22	Ldh_1_N	Family	2	141	141	149	8.3e-44	1	CL0063
Lchi14310	32	110	24	110	PF00056.22	Ldh_1_N	Family	67	141	141	89.8	1.5e-25	1	CL0063
Lchi14311	32	110	24	110	PF00056.22	Ldh_1_N	Family	67	141	141	89.6	1.8e-25	1	CL0063
Lchi14312	116	258	115	258	PF00056.22	Ldh_1_N	Family	2	141	141	150.1	3.9e-44	1	CL0063
Lchi23070	133	275	132	275	PF00056.22	Ldh_1_N	Family	2	141	141	162.6	5.2e-48	1	CL0063
Lchi23071	452	594	451	594	PF00056.22	Ldh_1_N	Family	2	141	141	159.9	3.7e-47	1	CL0063
Lchi20494	172	276	167	276	PF00056.22	Ldh_1_N	Family	38	141	141	89	2.8e-25	1	CL0063
Lchi32405	46	188	45	188	PF00056.22	Ldh_1_N	Family	2	141	141	157	2.8e-46	1	CL0063
Lchi32408	57	199	56	199	PF00056.22	Ldh_1_N	Family	2	141	141	155	1.2e-45	1	CL0063
Lchi20021	46	188	45	188	PF00056.22	Ldh_1_N	Family	2	141	141	160.6	2.1e-47	1	CL0063
Lchi11766	45	162	44	163	PF00059.20	Lectin_C	Domain	2	107	108	37.7	2.5e-09	1	CL0056
Lchi12086	58	310	57	311	PF00060.25	Lig_chan	Family	2	148	149	93.3	1.2e-26	1	CL0030
Lchi12089	149	399	148	401	PF00060.25	Lig_chan	Family	2	147	149	92.1	2.6e-26	1	CL0030
Lchi09920	1	180	1	182	PF00060.25	Lig_chan	Family	73	147	149	48.4	7.9e-13	1	CL0030
Lchi09921	149	395	148	397	PF00060.25	Lig_chan	Family	2	146	149	85.7	2.6e-24	1	CL0030
Lchi03644	741	995	740	996	PF00060.25	Lig_chan	Family	2	148	149	116.3	9.2e-34	1	CL0030
Lchi03645	592	792	582	794	PF00060.25	Lig_chan	Family	63	147	149	71.6	5.6e-20	1	CL0030
Lchi03647	273	512	271	514	PF00060.25	Lig_chan	Family	3	147	149	101.7	2.9e-29	1	CL0030
Lchi03649	563	612	561	617	PF00060.25	Lig_chan	Family	3	60	149	27.9	1.6e-06	1	CL0030
Lchi03649	654	854	651	856	PF00060.25	Lig_chan	Family	63	147	149	77.3	9.9e-22	1	CL0030
Lchi03652	476	677	466	679	PF00060.25	Lig_chan	Family	62	147	149	70.7	1.1e-19	1	CL0030
Lchi29970	593	842	592	842	PF00060.25	Lig_chan	Family	2	149	149	121.5	2.4e-35	1	CL0030
Lchi29971	650	899	649	899	PF00060.25	Lig_chan	Family	2	149	149	121.5	2.3e-35	1	CL0030
Lchi03172	545	754	505	755	PF00060.25	Lig_chan	Family	50	148	149	71.4	6.3e-20	1	CL0030
Lchi03173	829	1081	828	1082	PF00060.25	Lig_chan	Family	2	148	149	109.6	1.1e-31	1	CL0030
Lchi03175	5	240	2	241	PF00060.25	Lig_chan	Family	64	148	149	76.5	1.7e-21	1	CL0030
Lchi03179	5	205	2	206	PF00060.25	Lig_chan	Family	64	148	149	70.2	1.5e-19	1	CL0030
Lchi03183	342	594	340	595	PF00060.25	Lig_chan	Family	3	148	149	114.9	2.5e-33	1	CL0030
Lchi03186	97	150	88	244	PF00060.25	Lig_chan	Family	63	116	149	54.6	9.5e-15	1	CL0030
Lchi03193	739	993	738	994	PF00060.25	Lig_chan	Family	2	148	149	86	2e-24	1	CL0030
Lchi03375	505	757	504	758	PF00060.25	Lig_chan	Family	2	148	149	123.6	5.3e-36	1	CL0030
Lchi14308	546	809	545	825	PF00060.25	Lig_chan	Family	2	146	149	80.7	8.7e-23	1	CL0030
Lchi14315	546	809	545	825	PF00060.25	Lig_chan	Family	2	146	149	80.7	8.7e-23	1	CL0030
Lchi12958	658	965	658	966	PF00060.25	Lig_chan	Family	1	148	149	110.5	5.8e-32	1	CL0030
Lchi12959	582	649	581	651	PF00060.25	Lig_chan	Family	2	78	149	36.7	3.2e-09	1	CL0030
Lchi02743	119	808	119	808	PF00063.20	Myosin_head	Domain	1	677	677	778.3	5.2e-234	1	CL0023
Lchi10207	115	780	115	780	PF00063.20	Myosin_head	Domain	1	677	677	790.9	8.4e-238	1	CL0023
Lchi24167	64	317	64	321	PF00063.20	Myosin_head	Domain	1	255	677	351.6	7.1e-105	1	CL0023
Lchi24167	323	680	317	680	PF00063.20	Myosin_head	Domain	298	677	677	425.6	3e-127	1	CL0023
Lchi13090	64	193	64	195	PF00063.20	Myosin_head	Domain	1	130	677	157.8	3.2e-46	1	CL0023
Lchi13090	195	647	193	647	PF00063.20	Myosin_head	Domain	206	677	677	513.3	8.1e-154	1	CL0023
Lchi01529	194	867	194	867	PF00063.20	Myosin_head	Domain	1	677	677	783.9	1.1e-235	1	CL0023
Lchi30013	126	781	126	781	PF00063.20	Myosin_head	Domain	1	677	677	839.6	1.5e-252	1	CL0023
Lchi17859	71	727	71	727	PF00063.20	Myosin_head	Domain	1	677	677	841.2	5e-253	1	CL0023
Lchi25725	64	720	64	720	PF00063.20	Myosin_head	Domain	1	677	677	855.9	1.8e-257	1	CL0023
Lchi17372	213	883	213	883	PF00063.20	Myosin_head	Domain	1	677	677	779.1	3.2e-234	1	CL0023
Lchi24860	100	250	100	256	PF00063.20	Myosin_head	Domain	1	151	677	215.3	1.3e-63	1	CL0023
Lchi24860	258	722	252	722	PF00063.20	Myosin_head	Domain	202	677	677	505	2.7e-151	1	CL0023
Lchi06508	101	532	100	545	PF00067.21	p450	Domain	2	442	463	279.6	4e-83	1	No_clan
Lchi05287	157	347	157	362	PF00067.21	p450	Domain	1	196	463	85.2	3.6e-24	1	No_clan
Lchi05333	3	337	1	345	PF00067.21	p450	Domain	119	454	463	269.7	4.1e-80	1	No_clan
Lchi05334	51	498	51	507	PF00067.21	p450	Domain	1	454	463	328.7	5.1e-98	1	No_clan
Lchi05336	77	527	77	534	PF00067.21	p450	Domain	1	455	463	336.4	2.5e-100	1	No_clan
Lchi05338	41	491	41	498	PF00067.21	p450	Domain	1	457	463	335.2	5.6e-100	1	No_clan
Lchi05339	16	230	1	239	PF00067.21	p450	Domain	172	389	463	194.8	2.1e-57	1	No_clan
Lchi05340	42	492	42	499	PF00067.21	p450	Domain	1	455	463	335.4	4.8e-100	1	No_clan
Lchi05341	122	245	118	254	PF00067.21	p450	Domain	266	389	463	160.8	4.3e-47	1	No_clan
Lchi05343	53	502	53	510	PF00067.21	p450	Domain	1	454	463	343.7	1.4e-102	1	No_clan
Lchi05346	4	346	1	351	PF00067.21	p450	Domain	113	457	463	294.2	1.5e-87	1	No_clan
Lchi05348	36	487	36	492	PF00067.21	p450	Domain	1	458	463	361.6	5.5e-108	1	No_clan
Lchi05350	18	471	18	476	PF00067.21	p450	Domain	1	458	463	360.9	8.6e-108	1	No_clan
Lchi05352	52	506	52	508	PF00067.21	p450	Domain	1	461	463	367.1	1.1e-109	1	No_clan
Lchi05353	52	212	52	216	PF00067.21	p450	Domain	1	163	463	82.6	2.3e-23	1	No_clan
Lchi05353	215	472	211	474	PF00067.21	p450	Domain	202	461	463	263.5	3e-78	1	No_clan
Lchi05357	52	506	52	508	PF00067.21	p450	Domain	1	461	463	358.6	4.4e-107	1	No_clan
Lchi05358	129	583	129	585	PF00067.21	p450	Domain	1	461	463	367.7	7.9e-110	1	No_clan
Lchi05430	35	143	35	153	PF00067.21	p450	Domain	1	105	463	41.8	5.2e-11	1	No_clan
Lchi05430	146	467	141	471	PF00067.21	p450	Domain	129	458	463	219.1	8.8e-65	1	No_clan
Lchi05441	1	131	1	135	PF00067.21	p450	Domain	332	458	463	126.8	8.7e-37	1	No_clan
Lchi04129	15	479	15	485	PF00067.21	p450	Domain	1	456	463	318.2	8e-95	1	No_clan
Lchi04130	9	307	3	313	PF00067.21	p450	Domain	158	456	463	243.3	4.2e-72	1	No_clan
Lchi04131	42	504	39	512	PF00067.21	p450	Domain	4	454	463	322	5.5e-96	1	No_clan
Lchi04329	89	514	46	522	PF00067.21	p450	Domain	35	454	463	220.1	4.6e-65	1	No_clan
Lchi04354	90	333	73	350	PF00067.21	p450	Domain	197	444	463	179.7	7.9e-53	1	No_clan
Lchi12317	122	189	113	191	PF00067.21	p450	Domain	263	327	463	28.6	5.6e-07	1	No_clan
Lchi11078	39	501	39	506	PF00067.21	p450	Domain	1	456	463	329.5	2.9e-98	1	No_clan
Lchi11082	27	490	27	494	PF00067.21	p450	Domain	1	457	463	330.3	1.6e-98	1	No_clan
Lchi20405	27	432	11	442	PF00067.21	p450	Domain	34	443	463	207.6	2.7e-61	1	No_clan
Lchi17185	1	426	1	431	PF00067.21	p450	Domain	21	458	463	325.6	4.5e-97	1	No_clan
Lchi02338	9	195	2	199	PF00067.21	p450	Domain	239	439	463	151.9	2.2e-44	1	No_clan
Lchi29554	239	331	239	334	PF00067.21	p450	Domain	1	96	463	41.6	6.3e-11	1	No_clan
Lchi29554	333	378	330	401	PF00067.21	p450	Domain	348	393	463	34.7	7.7e-09	1	No_clan
Lchi29562	6	394	1	399	PF00067.21	p450	Domain	64	453	463	292.3	5.6e-87	1	No_clan
Lchi29564	6	244	1	263	PF00067.21	p450	Domain	64	305	463	116.9	8.9e-34	1	No_clan
Lchi24747	32	453	32	471	PF00067.21	p450	Domain	1	443	463	234.5	1.9e-69	1	No_clan
Lchi07204	2	411	1	421	PF00067.21	p450	Domain	38	453	463	275.2	8.6e-82	1	No_clan
Lchi07205	6	392	1	402	PF00067.21	p450	Domain	66	453	463	287.8	1.3e-85	1	No_clan
Lchi07206	3	397	1	404	PF00067.21	p450	Domain	61	456	463	295	8.6e-88	1	No_clan
Lchi07207	2	390	1	403	PF00067.21	p450	Domain	38	452	463	269	6.8e-80	1	No_clan
Lchi07208	5	400	1	407	PF00067.21	p450	Domain	63	456	463	264.6	1.4e-78	1	No_clan
Lchi07210	65	355	55	368	PF00067.21	p450	Domain	168	452	463	244.1	2.4e-72	1	No_clan
Lchi07212	6	393	1	406	PF00067.21	p450	Domain	66	452	463	282.1	7.1e-84	1	No_clan
Lchi07213	5	396	1	407	PF00067.21	p450	Domain	63	454	463	264.8	1.2e-78	1	No_clan
Lchi07215	6	400	1	413	PF00067.21	p450	Domain	66	452	463	267.9	1.4e-79	1	No_clan
Lchi07217	7	400	1	407	PF00067.21	p450	Domain	65	456	463	262.9	4.5e-78	1	No_clan
Lchi26408	40	243	39	267	PF00067.21	p450	Domain	3	199	463	53	2.1e-14	1	No_clan
Lchi26408	270	451	234	464	PF00067.21	p450	Domain	259	442	463	150.7	5e-44	1	No_clan
Lchi26420	21	106	14	117	PF00067.21	p450	Domain	36	124	463	22.8	3.1e-05	1	No_clan
Lchi26420	113	294	108	309	PF00067.21	p450	Domain	265	445	463	182.6	1e-53	1	No_clan
Lchi11092	41	347	41	354	PF00067.21	p450	Domain	1	311	463	165.3	1.9e-48	1	No_clan
Lchi11101	37	493	33	503	PF00067.21	p450	Domain	6	453	463	222.3	9.6e-66	1	No_clan
Lchi11125	50	515	50	523	PF00067.21	p450	Domain	1	454	463	308.5	6.9e-92	1	No_clan
Lchi30627	34	484	34	492	PF00067.21	p450	Domain	1	454	463	356.1	2.5e-106	1	No_clan
Lchi30628	34	491	34	505	PF00067.21	p450	Domain	1	450	463	354	1.1e-105	1	No_clan
Lchi30629	34	484	34	491	PF00067.21	p450	Domain	1	454	463	374.4	7e-112	1	No_clan
Lchi30630	7	200	2	200	PF00067.21	p450	Domain	138	332	463	131.7	2.9e-38	1	No_clan
Lchi30632	34	105	34	108	PF00067.21	p450	Domain	1	74	463	49	3.6e-13	1	No_clan
Lchi30632	107	293	102	301	PF00067.21	p450	Domain	267	454	463	220.5	3.3e-65	1	No_clan
Lchi30634	185	369	173	377	PF00067.21	p450	Domain	269	454	463	221	2.3e-65	1	No_clan
Lchi30636	33	98	33	103	PF00067.21	p450	Domain	1	68	463	46.4	2.2e-12	1	No_clan
Lchi30636	100	224	96	226	PF00067.21	p450	Domain	146	271	463	36.8	1.7e-09	1	No_clan
Lchi30637	34	482	34	488	PF00067.21	p450	Domain	1	454	463	358.7	4e-107	1	No_clan
Lchi10923	36	485	36	501	PF00067.21	p450	Domain	1	450	463	350.8	9.9e-105	1	No_clan
Lchi15955	31	493	31	497	PF00067.21	p450	Domain	1	456	463	322.3	4.4e-96	1	No_clan
Lchi15956	31	486	31	498	PF00067.21	p450	Domain	1	447	463	301.9	6.8e-90	1	No_clan
Lchi15957	20	144	15	145	PF00067.21	p450	Domain	283	410	463	141.8	2.6e-41	1	No_clan
Lchi15960	31	308	31	313	PF00067.21	p450	Domain	1	263	463	79.2	2.5e-22	1	No_clan
Lchi15961	31	155	31	156	PF00067.21	p450	Domain	1	127	463	51	9e-14	1	No_clan
Lchi15961	188	443	184	449	PF00067.21	p450	Domain	206	454	463	221.3	2e-65	1	No_clan
Lchi15963	31	494	31	499	PF00067.21	p450	Domain	1	456	463	310.6	1.6e-92	1	No_clan
Lchi15965	18	309	5	314	PF00067.21	p450	Domain	167	456	463	237.7	2.1e-70	1	No_clan
Lchi15966	31	491	31	495	PF00067.21	p450	Domain	1	456	463	310.7	1.5e-92	1	No_clan
Lchi15967	61	335	61	341	PF00067.21	p450	Domain	1	267	463	93.1	1.5e-26	1	No_clan
Lchi15967	386	569	382	575	PF00067.21	p450	Domain	269	456	463	194.9	2e-57	1	No_clan
Lchi15968	31	305	31	313	PF00067.21	p450	Domain	1	266	463	78.7	3.4e-22	1	No_clan
Lchi15968	430	612	401	616	PF00067.21	p450	Domain	270	456	463	189.6	8.1e-56	1	No_clan
Lchi15974	32	494	32	498	PF00067.21	p450	Domain	1	456	463	321.3	8.9e-96	1	No_clan
Lchi15978	28	210	22	214	PF00067.21	p450	Domain	270	456	463	196.7	5.7e-58	1	No_clan
Lchi15979	45	326	45	332	PF00067.21	p450	Domain	1	272	463	111.2	4.9e-32	1	No_clan
Lchi16042	21	490	20	499	PF00067.21	p450	Domain	2	452	463	211.3	2.1e-62	1	No_clan
Lchi07329	34	117	34	128	PF00067.21	p450	Domain	1	85	463	58.1	6.2e-16	1	No_clan
Lchi07329	148	532	132	536	PF00067.21	p450	Domain	82	459	463	303.8	1.8e-90	1	No_clan
Lchi07353	5	76	5	91	PF00067.21	p450	Domain	1	73	463	38.2	6.5e-10	1	No_clan
Lchi07353	112	302	106	308	PF00067.21	p450	Domain	268	457	463	200.9	3e-59	1	No_clan
Lchi07357	68	539	68	552	PF00067.21	p450	Domain	1	449	463	285.8	5.4e-85	1	No_clan
Lchi07358	119	239	111	240	PF00067.21	p450	Domain	190	304	463	65.3	4.1e-18	1	No_clan
Lchi07358	238	334	238	347	PF00067.21	p450	Domain	357	450	463	70.1	1.4e-19	1	No_clan
Lchi07361	65	391	65	394	PF00067.21	p450	Domain	1	308	463	127	7.8e-37	1	No_clan
Lchi07361	392	490	391	502	PF00067.21	p450	Domain	351	446	463	70.4	1.2e-19	1	No_clan
Lchi07362	2	109	1	124	PF00067.21	p450	Domain	336	448	463	113.2	1.2e-32	1	No_clan
Lchi07363	39	319	39	322	PF00067.21	p450	Domain	1	300	463	62.1	3.9e-17	1	No_clan
Lchi07363	325	555	319	579	PF00067.21	p450	Domain	206	437	463	185.2	1.7e-54	1	No_clan
Lchi07364	39	467	39	481	PF00067.21	p450	Domain	1	449	463	232.8	6.4e-69	1	No_clan
Lchi07365	4	114	2	117	PF00067.21	p450	Domain	312	425	463	124.4	4.7e-36	1	No_clan
Lchi07367	30	309	30	311	PF00067.21	p450	Domain	1	300	463	75	4.6e-21	1	No_clan
Lchi29488	41	505	41	508	PF00067.21	p450	Domain	1	460	463	356.4	2.1e-106	1	No_clan
Lchi29490	41	509	41	511	PF00067.21	p450	Domain	1	461	463	346.4	2.1e-103	1	No_clan
Lchi29493	1	432	1	437	PF00067.21	p450	Domain	21	453	463	333.4	2e-99	1	No_clan
Lchi21835	17	467	17	473	PF00067.21	p450	Domain	1	454	463	343.1	2.1e-102	1	No_clan
Lchi23114	136	240	135	244	PF00067.21	p450	Domain	326	434	463	97.5	6.7e-28	1	No_clan
Lchi20630	73	522	73	529	PF00067.21	p450	Domain	1	452	463	365.5	3.5e-109	1	No_clan
Lchi20673	35	486	35	492	PF00067.21	p450	Domain	1	454	463	342.6	3.2e-102	1	No_clan
Lchi03432	42	487	41	499	PF00067.21	p450	Domain	1	448	463	271.4	1.2e-80	1	No_clan
Lchi03433	22	389	3	401	PF00067.21	p450	Domain	82	448	463	223.5	4.1e-66	1	No_clan
Lchi03443	2	332	1	342	PF00067.21	p450	Domain	149	453	463	214	3.2e-63	1	No_clan
Lchi03592	4	230	1	232	PF00067.21	p450	Domain	139	375	463	136.9	7.7e-40	1	No_clan
Lchi07725	17	159	7	172	PF00067.21	p450	Domain	301	447	463	135.1	2.8e-39	1	No_clan
Lchi07728	45	470	45	486	PF00067.21	p450	Domain	1	444	463	220	4.9e-65	1	No_clan
Lchi07734	19	333	4	353	PF00067.21	p450	Domain	113	441	463	217.9	2e-64	1	No_clan
Lchi07737	67	536	67	547	PF00067.21	p450	Domain	1	450	463	276.4	3.8e-82	1	No_clan
Lchi07768	34	492	34	500	PF00067.21	p450	Domain	1	455	463	385.4	3.2e-115	1	No_clan
Lchi24394	48	510	48	514	PF00067.21	p450	Domain	1	458	463	340.6	1.3e-101	1	No_clan
Lchi10711	84	283	62	290	PF00067.21	p450	Domain	258	456	463	212.9	7e-63	1	No_clan
Lchi10714	3	191	1	195	PF00067.21	p450	Domain	39	228	463	53.3	1.7e-14	1	No_clan
Lchi10714	187	385	166	393	PF00067.21	p450	Domain	258	455	463	213.7	3.8e-63	1	No_clan
Lchi25671	146	319	145	348	PF00067.21	p450	Domain	2	183	463	27.8	9.6e-07	1	No_clan
Lchi25671	352	419	344	420	PF00067.21	p450	Domain	262	326	463	46.5	2e-12	1	No_clan
Lchi25671	450	496	443	512	PF00067.21	p450	Domain	397	443	463	44.7	7.1e-12	1	No_clan
Lchi04788	10	421	8	438	PF00067.21	p450	Domain	34	444	463	278.8	7.2e-83	1	No_clan
Lchi23497	56	515	56	521	PF00067.21	p450	Domain	1	457	463	355.1	5e-106	1	No_clan
Lchi23498	60	322	60	337	PF00067.21	p450	Domain	1	266	463	112.8	1.6e-32	1	No_clan
Lchi23498	368	556	357	563	PF00067.21	p450	Domain	269	456	463	236.6	4.5e-70	1	No_clan
Lchi23500	49	507	49	512	PF00067.21	p450	Domain	1	458	463	379.6	1.8e-113	1	No_clan
Lchi09507	89	490	80	510	PF00067.21	p450	Domain	29	440	463	273.2	3.4e-81	1	No_clan
Lchi21129	60	195	57	215	PF00067.21	p450	Domain	299	439	463	129.5	1.3e-37	1	No_clan
Lchi21130	7	252	1	255	PF00067.21	p450	Domain	35	303	463	70.2	1.3e-19	1	No_clan
Lchi21131	21	154	14	174	PF00067.21	p450	Domain	300	438	463	135.7	1.7e-39	1	No_clan
Lchi21132	76	355	76	358	PF00067.21	p450	Domain	1	299	463	78.1	5.3e-22	1	No_clan
Lchi14680	207	442	167	453	PF00067.21	p450	Domain	199	442	463	181	3.3e-53	1	No_clan
Lchi14711	95	258	91	259	PF00067.21	p450	Domain	270	433	463	217	3.9e-64	1	No_clan
Lchi14712	1	407	1	413	PF00067.21	p450	Domain	54	457	463	312.5	4.3e-93	1	No_clan
Lchi14717	6	317	1	325	PF00067.21	p450	Domain	149	455	463	265.9	5.7e-79	1	No_clan
Lchi14718	1	407	1	416	PF00067.21	p450	Domain	54	454	463	296.5	3e-88	1	No_clan
Lchi14720	1	389	1	401	PF00067.21	p450	Domain	54	450	463	260.3	2.9e-77	1	No_clan
Lchi14725	2	398	1	404	PF00067.21	p450	Domain	55	457	463	267.4	1.9e-79	1	No_clan
Lchi11883	181	637	181	649	PF00067.21	p450	Domain	1	451	463	298.1	1e-88	1	No_clan
Lchi11884	19	388	3	396	PF00067.21	p450	Domain	25	393	463	243.9	2.7e-72	1	No_clan
Lchi11885	207	373	207	376	PF00067.21	p450	Domain	1	163	463	64.6	6.5e-18	1	No_clan
Lchi11886	7	205	2	221	PF00067.21	p450	Domain	256	450	463	213.4	4.9e-63	1	No_clan
Lchi11886	263	715	263	731	PF00067.21	p450	Domain	1	450	463	315.2	6.5e-94	1	No_clan
Lchi11924	34	480	34	485	PF00067.21	p450	Domain	1	458	463	318.8	5.2e-95	1	No_clan
Lchi18606	72	348	71	352	PF00067.21	p450	Domain	1	268	463	114.9	3.7e-33	1	No_clan
Lchi18607	22	214	18	218	PF00067.21	p450	Domain	262	457	463	204.8	2e-60	1	No_clan
Lchi31600	120	553	83	559	PF00067.21	p450	Domain	35	457	463	254.6	1.6e-75	1	No_clan
Lchi35527	304	415	292	417	PF00067.21	p450	Domain	295	409	463	60.3	1.3e-16	1	No_clan
Lchi15502	282	455	278	466	PF00067.21	p450	Domain	289	450	463	118.4	3.2e-34	1	No_clan
Lchi15564	2	169	1	204	PF00067.21	p450	Domain	30	184	463	44.3	9.3e-12	1	No_clan
Lchi15564	202	385	196	398	PF00067.21	p450	Domain	266	448	463	202.4	1.1e-59	1	No_clan
Lchi15565	2	235	1	256	PF00067.21	p450	Domain	30	249	463	52.4	3.3e-14	1	No_clan
Lchi35429	33	486	33	488	PF00067.21	p450	Domain	1	461	463	300.5	1.8e-89	1	No_clan
Lchi20544	86	204	82	211	PF00067.21	p450	Domain	326	443	463	74.5	6.6e-21	1	No_clan
Lchi20545	37	494	34	499	PF00067.21	p450	Domain	5	458	463	211.2	2.2e-62	1	No_clan
Lchi20546	38	480	34	493	PF00067.21	p450	Domain	6	448	463	219.4	7.5e-65	1	No_clan
Lchi20552	83	578	80	589	PF00067.21	p450	Domain	4	451	463	180.5	4.6e-53	1	No_clan
Lchi20594	34	422	34	427	PF00067.21	p450	Domain	1	395	463	286.5	3.3e-85	1	No_clan
Lchi20594	434	694	434	702	PF00067.21	p450	Domain	1	264	463	114.6	4.5e-33	1	No_clan
Lchi20594	835	1012	831	1020	PF00067.21	p450	Domain	275	453	463	207.6	2.8e-61	1	No_clan
Lchi20596	45	494	45	501	PF00067.21	p450	Domain	1	454	463	358.8	3.8e-107	1	No_clan
Lchi20597	34	484	34	492	PF00067.21	p450	Domain	1	454	463	357.5	9.2e-107	1	No_clan
Lchi20599	34	480	34	494	PF00067.21	p450	Domain	1	450	463	371.6	5e-111	1	No_clan
Lchi20600	34	295	34	299	PF00067.21	p450	Domain	1	264	463	125.5	2.1e-36	1	No_clan
Lchi20601	34	484	34	492	PF00067.21	p450	Domain	1	454	463	364.4	7.4e-109	1	No_clan
Lchi20603	185	369	183	377	PF00067.21	p450	Domain	269	454	463	223.9	3.2e-66	1	No_clan
Lchi20605	4	267	1	278	PF00067.21	p450	Domain	186	449	463	236.1	6.5e-70	1	No_clan
Lchi20606	67	275	67	284	PF00067.21	p450	Domain	1	212	463	97.8	5.6e-28	1	No_clan
Lchi20612	1	415	1	421	PF00067.21	p450	Domain	37	454	463	322.9	3e-96	1	No_clan
Lchi01084	10	386	4	408	PF00067.21	p450	Domain	26	438	463	232.7	6.7e-69	1	No_clan
Lchi01358	11	383	1	386	PF00067.21	p450	Domain	36	431	463	198.7	1.4e-58	1	No_clan
Lchi26163	33	481	33	490	PF00067.21	p450	Domain	1	451	463	354.7	6.6e-106	1	No_clan
Lchi26169	318	766	309	772	PF00067.21	p450	Domain	12	457	463	244	2.5e-72	1	No_clan
Lchi26170	48	492	38	499	PF00067.21	p450	Domain	14	455	463	253.3	3.9e-75	1	No_clan
Lchi14555	159	275	157	284	PF00067.21	p450	Domain	326	447	463	100.6	7.8e-29	1	No_clan
Lchi12799	43	450	43	467	PF00067.21	p450	Domain	1	439	463	245.9	6.9e-73	1	No_clan
Lchi15838	28	198	27	241	PF00067.21	p450	Domain	2	164	463	43.7	1.4e-11	1	No_clan
Lchi15838	258	325	254	327	PF00067.21	p450	Domain	294	351	463	25.7	4.3e-06	1	No_clan
Lchi02880	18	464	2	473	PF00067.21	p450	Domain	35	454	463	225.9	8e-67	1	No_clan
Lchi02965	114	529	70	542	PF00067.21	p450	Domain	44	447	463	210.2	4.7e-62	1	No_clan
Lchi02967	39	495	35	514	PF00067.21	p450	Domain	7	441	463	194.4	2.7e-57	1	No_clan
Lchi02974	3	411	1	427	PF00067.21	p450	Domain	39	446	463	267.8	1.5e-79	1	No_clan
Lchi16515	34	433	34	436	PF00067.21	p450	Domain	1	391	463	252	9.5e-75	1	No_clan
Lchi16566	90	166	63	169	PF00067.21	p450	Domain	237	311	463	52.9	2.3e-14	1	No_clan
Lchi33256	68	526	68	531	PF00067.21	p450	Domain	1	458	463	382	3.6e-114	1	No_clan
Lchi06187	35	219	35	230	PF00067.21	p450	Domain	1	188	463	84	8.8e-24	1	No_clan
Lchi06187	250	440	237	453	PF00067.21	p450	Domain	253	439	463	218.8	1.1e-64	1	No_clan
Lchi06188	35	473	35	496	PF00067.21	p450	Domain	1	439	463	344.3	9.8e-103	1	No_clan
Lchi06191	2	305	1	316	PF00067.21	p450	Domain	149	446	463	246.9	3.4e-73	1	No_clan
Lchi06192	37	499	37	506	PF00067.21	p450	Domain	1	456	463	352.4	3.3e-105	1	No_clan
Lchi06193	113	566	113	582	PF00067.21	p450	Domain	1	449	463	349.1	3.3e-104	1	No_clan
Lchi06195	37	362	37	367	PF00067.21	p450	Domain	1	327	463	190.3	4.9e-56	1	No_clan
Lchi06195	374	479	374	493	PF00067.21	p450	Domain	1	109	463	55.8	3.1e-15	1	No_clan
Lchi06196	197	657	197	666	PF00067.21	p450	Domain	1	454	463	355.8	3e-106	1	No_clan
Lchi06197	97	363	97	367	PF00067.21	p450	Domain	1	268	463	114.1	6.3e-33	1	No_clan
Lchi06199	23	229	8	231	PF00067.21	p450	Domain	263	461	463	221.9	1.2e-65	1	No_clan
Lchi06200	38	504	38	505	PF00067.21	p450	Domain	1	462	463	337.8	9.1e-101	1	No_clan
Lchi04831	37	320	37	328	PF00067.21	p450	Domain	1	284	463	154.1	4.8e-45	1	No_clan
Lchi04892	69	365	42	370	PF00067.21	p450	Domain	35	339	463	133.6	7.5e-39	1	No_clan
Lchi04893	46	498	43	508	PF00067.21	p450	Domain	6	453	463	254.8	1.3e-75	1	No_clan
Lchi04894	13	396	2	410	PF00067.21	p450	Domain	75	447	463	239	8e-71	1	No_clan
Lchi04897	1	417	1	425	PF00067.21	p450	Domain	37	452	463	302.7	3.9e-90	1	No_clan
Lchi04898	36	442	36	444	PF00067.21	p450	Domain	1	415	463	339.5	2.6e-101	1	No_clan
Lchi04899	6	169	1	171	PF00067.21	p450	Domain	188	350	463	126	1.5e-36	1	No_clan
Lchi04900	34	262	34	263	PF00067.21	p450	Domain	1	232	463	110.2	9.7e-32	1	No_clan
Lchi04900	258	381	255	382	PF00067.21	p450	Domain	264	387	463	151.9	2.2e-44	1	No_clan
Lchi04901	1	417	1	425	PF00067.21	p450	Domain	37	454	463	305.4	6.2e-91	1	No_clan
Lchi04904	1	417	1	424	PF00067.21	p450	Domain	37	452	463	310.7	1.5e-92	1	No_clan
Lchi04966	16	316	16	325	PF00067.21	p450	Domain	1	308	463	130	9.9e-38	1	No_clan
Lchi04966	385	763	385	764	PF00067.21	p450	Domain	1	386	463	239.1	7.6e-71	1	No_clan
Lchi04967	33	453	33	460	PF00067.21	p450	Domain	1	429	463	302.3	5.2e-90	1	No_clan
Lchi04971	98	374	98	376	PF00067.21	p450	Domain	1	300	463	64.2	9e-18	1	No_clan
Lchi04971	373	475	372	475	PF00067.21	p450	Domain	323	428	463	91.9	3.5e-26	1	No_clan
Lchi04972	33	438	33	444	PF00067.21	p450	Domain	1	438	463	205.3	1.4e-60	1	No_clan
Lchi04973	16	427	16	427	PF00067.21	p450	Domain	1	434	463	225.5	1e-66	1	No_clan
Lchi05045	1	129	1	131	PF00067.21	p450	Domain	54	182	463	43.1	2.2e-11	1	No_clan
Lchi05045	128	318	122	325	PF00067.21	p450	Domain	267	455	463	214.6	2.1e-63	1	No_clan
Lchi35476	54	242	52	249	PF00067.21	p450	Domain	269	455	463	209.4	7.8e-62	1	No_clan
Lchi25553	18	257	13	262	PF00067.21	p450	Domain	32	295	463	46.3	2.4e-12	1	No_clan
Lchi25553	262	323	260	326	PF00067.21	p450	Domain	326	388	463	44.7	7.2e-12	1	No_clan
Lchi25570	17	166	1	172	PF00067.21	p450	Domain	75	227	463	31.5	7.3e-08	1	No_clan
Lchi25570	172	286	171	289	PF00067.21	p450	Domain	269	383	463	100.3	1e-28	1	No_clan
Lchi25573	33	485	33	487	PF00067.21	p450	Domain	1	461	463	311.6	8.1e-93	1	No_clan
Lchi25757	7	397	1	399	PF00067.21	p450	Domain	65	461	463	267.3	2.1e-79	1	No_clan
Lchi11354	59	448	45	453	PF00067.21	p450	Domain	12	429	463	226.6	4.8e-67	1	No_clan
Lchi24271	90	470	51	482	PF00067.21	p450	Domain	33	439	463	213.6	4.3e-63	1	No_clan
Lchi06975	2	317	1	318	PF00067.21	p450	Domain	51	386	463	151.5	2.8e-44	1	No_clan
Lchi06975	371	484	365	505	PF00067.21	p450	Domain	325	439	463	116.4	1.2e-33	1	No_clan
Lchi06976	21	249	10	269	PF00067.21	p450	Domain	197	440	463	168	2.8e-49	1	No_clan
Lchi06977	5	400	1	420	PF00067.21	p450	Domain	40	441	463	280.8	1.7e-83	1	No_clan
Lchi06978	83	496	67	516	PF00067.21	p450	Domain	25	440	463	276.5	3.5e-82	1	No_clan
Lchi06979	16	424	3	444	PF00067.21	p450	Domain	27	441	463	291	1.4e-86	1	No_clan
Lchi06980	81	224	70	244	PF00067.21	p450	Domain	23	170	463	62.9	2.1e-17	1	No_clan
Lchi06980	247	305	218	315	PF00067.21	p450	Domain	251	310	463	39.8	2.2e-10	1	No_clan
Lchi06980	340	743	325	758	PF00067.21	p450	Domain	34	439	463	275.7	5.9e-82	1	No_clan
Lchi15044	242	426	176	433	PF00067.21	p450	Domain	268	452	463	206.1	8e-61	1	No_clan
Lchi15045	75	520	75	527	PF00067.21	p450	Domain	1	452	463	347.4	1.1e-103	1	No_clan
Lchi35106	1	109	1	126	PF00067.21	p450	Domain	54	163	463	40	1.9e-10	1	No_clan
Lchi35106	133	319	128	329	PF00067.21	p450	Domain	267	452	463	200.7	3.4e-59	1	No_clan
Lchi30965	41	508	41	511	PF00067.21	p450	Domain	1	460	463	343.8	1.4e-102	1	No_clan
Lchi30968	41	505	41	508	PF00067.21	p450	Domain	1	460	463	352.4	3.4e-105	1	No_clan
Lchi02209	3	152	1	175	PF00067.21	p450	Domain	7	166	463	45.4	4.5e-12	1	No_clan
Lchi02214	95	396	89	400	PF00067.21	p450	Domain	148	458	463	224.9	1.5e-66	1	No_clan
Lchi07868	31	495	27	506	PF00067.21	p450	Domain	4	448	463	210.3	4.1e-62	1	No_clan
Lchi17727	31	486	31	492	PF00067.21	p450	Domain	1	456	463	334.3	1.1e-99	1	No_clan
Lchi00725	13	433	1	443	PF00067.21	p450	Domain	21	443	463	189.6	8.1e-56	1	No_clan
Lchi00762	171	400	163	416	PF00067.21	p450	Domain	205	443	463	149.8	9.6e-44	1	No_clan
Lchi00768	37	469	37	482	PF00067.21	p450	Domain	1	446	463	167.2	5.1e-49	1	No_clan
Lchi33909	3	350	1	367	PF00067.21	p450	Domain	84	439	463	262.2	7.4e-78	1	No_clan
Lchi33910	82	168	72	178	PF00067.21	p450	Domain	21	109	463	31.5	7.2e-08	1	No_clan
Lchi33910	224	544	217	560	PF00067.21	p450	Domain	112	440	463	231.4	1.7e-68	1	No_clan
Lchi26719	121	505	109	508	PF00067.21	p450	Domain	113	459	463	222.2	1e-65	1	No_clan
Lchi35194	39	494	39	499	PF00067.21	p450	Domain	1	457	463	337	1.5e-100	1	No_clan
Lchi29429	57	509	57	515	PF00067.21	p450	Domain	1	454	463	349.7	2.2e-104	1	No_clan
Lchi28629	69	534	69	540	PF00067.21	p450	Domain	1	457	463	298.4	7.7e-89	1	No_clan
Lchi28632	4	443	1	449	PF00067.21	p450	Domain	26	457	463	280.1	2.8e-83	1	No_clan
Lchi19512	55	320	55	324	PF00067.21	p450	Domain	1	268	463	107.3	7.5e-31	1	No_clan
Lchi19513	82	202	75	204	PF00067.21	p450	Domain	268	388	463	159.2	1.3e-46	1	No_clan
Lchi19544	21	473	21	476	PF00067.21	p450	Domain	1	460	463	315.2	6.3e-94	1	No_clan
Lchi33943	3	246	1	254	PF00067.21	p450	Domain	218	455	463	248.9	8.4e-74	1	No_clan
Lchi33944	1	384	1	385	PF00067.21	p450	Domain	54	433	463	286.1	4.3e-85	1	No_clan
Lchi25526	99	556	99	570	PF00067.21	p450	Domain	1	450	463	338.4	5.9e-101	1	No_clan
Lchi33122	49	508	49	513	PF00067.21	p450	Domain	1	458	463	355	5.3e-106	1	No_clan
Lchi17542	48	510	48	514	PF00067.21	p450	Domain	1	458	463	341	9.7e-102	1	No_clan
Lchi29839	28	478	28	489	PF00067.21	p450	Domain	1	451	463	345.2	5e-103	1	No_clan
Lchi08459	38	438	38	459	PF00067.21	p450	Domain	1	438	463	257.4	2.2e-76	1	No_clan
Lchi18190	274	552	274	555	PF00067.21	p450	Domain	1	299	463	65	4.8e-18	1	No_clan
Lchi18191	6	149	1	154	PF00067.21	p450	Domain	308	455	463	129.3	1.6e-37	1	No_clan
Lchi28793	38	480	34	493	PF00067.21	p450	Domain	6	448	463	218.7	1.2e-64	1	No_clan
Lchi28794	37	487	34	491	PF00067.21	p450	Domain	5	459	463	190.4	4.6e-56	1	No_clan
Lchi28795	37	496	34	499	PF00067.21	p450	Domain	5	460	463	213.3	5.2e-63	1	No_clan
Lchi00037	105	523	80	535	PF00067.21	p450	Domain	28	449	463	279.7	3.6e-83	1	No_clan
Lchi00038	57	179	54	194	PF00067.21	p450	Domain	324	446	463	135.5	2.1e-39	1	No_clan
Lchi00039	84	503	66	515	PF00067.21	p450	Domain	28	449	463	287.5	1.6e-85	1	No_clan
Lchi26438	54	323	54	329	PF00067.21	p450	Domain	1	263	463	76.4	1.8e-21	1	No_clan
Lchi26438	341	545	341	578	PF00067.21	p450	Domain	1	199	463	60.4	1.2e-16	1	No_clan
Lchi26438	641	1106	641	1112	PF00067.21	p450	Domain	1	456	463	310.9	1.3e-92	1	No_clan
Lchi34452	49	507	49	512	PF00067.21	p450	Domain	1	458	463	381.9	3.7e-114	1	No_clan
Lchi29887	49	508	49	513	PF00067.21	p450	Domain	1	458	463	354.3	8.6e-106	1	No_clan
Lchi24018	1	143	1	149	PF00067.21	p450	Domain	54	199	463	35.2	5.5e-09	1	No_clan
Lchi24018	148	335	145	342	PF00067.21	p450	Domain	269	455	463	193.9	4e-57	1	No_clan
Lchi24587	123	398	94	404	PF00067.21	p450	Domain	183	456	463	240.6	2.8e-71	1	No_clan
Lchi24588	39	493	39	499	PF00067.21	p450	Domain	1	456	463	335.3	5.1e-100	1	No_clan
Lchi25884	11	267	3	273	PF00067.21	p450	Domain	196	457	463	222.4	8.8e-66	1	No_clan
Lchi25885	21	134	14	143	PF00067.21	p450	Domain	23	137	463	38.9	4.1e-10	1	No_clan
Lchi25886	7	247	2	262	PF00067.21	p450	Domain	199	442	463	224	2.9e-66	1	No_clan
Lchi05940	2	400	1	403	PF00067.21	p450	Domain	9	431	463	211.9	1.4e-62	1	No_clan
Lchi32677	83	578	80	589	PF00067.21	p450	Domain	4	451	463	180.5	4.6e-53	1	No_clan
Lchi23842	118	494	109	501	PF00067.21	p450	Domain	81	453	463	272	7.8e-81	1	No_clan
Lchi23843	30	481	30	490	PF00067.21	p450	Domain	1	452	463	328.7	5.3e-98	1	No_clan
Lchi23852	121	293	53	304	PF00067.21	p450	Domain	281	451	463	199.5	8.2e-59	1	No_clan
Lchi23856	28	478	28	489	PF00067.21	p450	Domain	1	451	463	345.2	5e-103	1	No_clan
Lchi23874	36	481	34	496	PF00067.21	p450	Domain	4	447	463	229.1	8.3e-68	1	No_clan
Lchi23875	190	550	146	557	PF00067.21	p450	Domain	87	454	463	201.4	2e-59	1	No_clan
Lchi23876	224	586	201	593	PF00067.21	p450	Domain	85	454	463	202.7	8.6e-60	1	No_clan
Lchi08978	563	826	562	832	PF00067.21	p450	Domain	1	254	463	71.9	4.1e-20	1	No_clan
Lchi08979	21	206	6	225	PF00067.21	p450	Domain	260	443	463	213	6.3e-63	1	No_clan
Lchi08984	54	519	54	524	PF00067.21	p450	Domain	1	457	463	303.7	1.9e-90	1	No_clan
Lchi08985	27	494	27	498	PF00067.21	p450	Domain	1	458	463	309.3	3.9e-92	1	No_clan
Lchi08990	54	519	54	524	PF00067.21	p450	Domain	1	457	463	310.7	1.4e-92	1	No_clan
Lchi08991	27	228	27	232	PF00067.21	p450	Domain	1	199	463	50.9	9.5e-14	1	No_clan
Lchi08992	6	242	1	246	PF00067.21	p450	Domain	225	458	463	229.6	6e-68	1	No_clan
Lchi08994	38	504	38	509	PF00067.21	p450	Domain	1	457	463	313.9	1.6e-93	1	No_clan
Lchi08995	38	503	38	509	PF00067.21	p450	Domain	1	456	463	299.2	4.7e-89	1	No_clan
Lchi09001	332	434	329	448	PF00067.21	p450	Domain	293	391	463	51.9	4.5e-14	1	No_clan
Lchi09002	867	1017	863	1031	PF00067.21	p450	Domain	293	434	463	53.9	1.2e-14	1	No_clan
Lchi09003	375	478	372	534	PF00067.21	p450	Domain	293	392	463	50.2	1.5e-13	1	No_clan
Lchi09004	319	469	316	482	PF00067.21	p450	Domain	293	434	463	55.4	4e-15	1	No_clan
Lchi09069	87	481	76	498	PF00067.21	p450	Domain	29	440	463	275.8	5.8e-82	1	No_clan
Lchi09092	175	446	149	454	PF00067.21	p450	Domain	172	441	463	175.8	1.2e-51	1	No_clan
Lchi09108	19	216	1	225	PF00067.21	p450	Domain	240	441	463	163.2	8e-48	1	No_clan
Lchi22152	10	125	1	125	PF00067.21	p450	Domain	205	325	463	82.4	2.6e-23	1	No_clan
Lchi22153	1	359	1	364	PF00067.21	p450	Domain	98	458	463	269.2	5.6e-80	1	No_clan
Lchi10550	32	426	21	439	PF00067.21	p450	Domain	36	437	463	210.5	3.6e-62	1	No_clan
Lchi33820	36	227	24	235	PF00067.21	p450	Domain	265	454	463	229.9	4.6e-68	1	No_clan
Lchi33821	17	279	17	283	PF00067.21	p450	Domain	1	268	463	109.3	1.8e-31	1	No_clan
Lchi11863	39	456	39	477	PF00067.21	p450	Domain	1	437	463	208.9	1.2e-61	1	No_clan
Lchi14012	59	527	56	533	PF00067.21	p450	Domain	6	457	463	212.5	8.9e-63	1	No_clan
Lchi14046	254	366	250	425	PF00067.21	p450	Domain	293	394	463	48.7	4.4e-13	1	No_clan
Lchi14046	751	852	749	904	PF00067.21	p450	Domain	294	391	463	47.4	1.1e-12	1	No_clan
Lchi14047	254	356	250	409	PF00067.21	p450	Domain	293	391	463	49.5	2.4e-13	1	No_clan
Lchi14047	726	827	724	879	PF00067.21	p450	Domain	294	391	463	47.5	1e-12	1	No_clan
Lchi13157	40	503	40	508	PF00067.21	p450	Domain	1	457	463	326	3.3e-97	1	No_clan
Lchi13159	33	171	24	171	PF00067.21	p450	Domain	22	159	463	47.9	7.7e-13	1	No_clan
Lchi13160	109	571	109	576	PF00067.21	p450	Domain	1	457	463	328.1	7.9e-98	1	No_clan
Lchi13161	42	179	42	184	PF00067.21	p450	Domain	1	136	463	71.7	4.6e-20	1	No_clan
Lchi01511	35	349	33	360	PF00067.21	p450	Domain	4	315	463	126.8	9.2e-37	1	No_clan
Lchi01511	357	462	354	474	PF00067.21	p450	Domain	346	449	463	73.2	1.6e-20	1	No_clan
Lchi01551	42	472	42	486	PF00067.21	p450	Domain	1	443	463	199.7	7.1e-59	1	No_clan
Lchi01930	6	277	5	279	PF00067.21	p450	Domain	32	327	463	93.6	1e-26	1	No_clan
Lchi33079	66	478	12	486	PF00067.21	p450	Domain	46	454	463	216.8	4.5e-64	1	No_clan
Lchi21628	10	174	1	176	PF00067.21	p450	Domain	134	302	463	68	6.1e-19	1	No_clan
Lchi21628	176	282	174	290	PF00067.21	p450	Domain	350	454	463	96.6	1.3e-27	1	No_clan
Lchi21629	70	417	33	419	PF00067.21	p450	Domain	114	461	463	264.2	1.9e-78	1	No_clan
Lchi30875	36	486	36	492	PF00067.21	p450	Domain	1	457	463	369.7	1.8e-110	1	No_clan
Lchi25318	26	388	26	391	PF00067.21	p450	Domain	1	378	463	238.2	1.5e-70	1	No_clan
Lchi25319	146	613	146	624	PF00067.21	p450	Domain	1	452	463	281.4	1.1e-83	1	No_clan
Lchi25320	26	351	26	357	PF00067.21	p450	Domain	1	341	463	179.2	1.1e-52	1	No_clan
Lchi28005	97	254	86	268	PF00067.21	p450	Domain	26	189	463	73	1.9e-20	1	No_clan
Lchi28006	34	279	6	296	PF00067.21	p450	Domain	208	448	463	201.5	2e-59	1	No_clan
Lchi28623	62	508	61	517	PF00067.21	p450	Domain	2	454	463	292	7e-87	1	No_clan
Lchi29957	142	569	127	582	PF00067.21	p450	Domain	20	450	463	298.8	6.1e-89	1	No_clan
Lchi13195	7	60	1	63	PF00067.21	p450	Domain	311	365	463	34.2	1.1e-08	1	No_clan
Lchi13195	64	459	61	477	PF00067.21	p450	Domain	34	439	463	278.2	1.1e-82	1	No_clan
Lchi13196	82	491	72	511	PF00067.21	p450	Domain	21	440	463	286.2	4e-85	1	No_clan
Lchi13197	82	491	73	508	PF00067.21	p450	Domain	21	440	463	289.8	3.3e-86	1	No_clan
Lchi13246	37	495	35	506	PF00067.21	p450	Domain	3	452	463	300.6	1.7e-89	1	No_clan
Lchi26377	38	502	38	510	PF00067.21	p450	Domain	1	454	463	340.3	1.5e-101	1	No_clan
Lchi17939	34	495	34	502	PF00067.21	p450	Domain	1	456	463	313.6	2e-93	1	No_clan
Lchi17939	517	978	517	984	PF00067.21	p450	Domain	1	456	463	331.9	5.6e-99	1	No_clan
Lchi31500	269	719	269	725	PF00067.21	p450	Domain	1	457	463	368	6.3e-110	1	No_clan
Lchi31659	34	477	34	484	PF00067.21	p450	Domain	1	452	463	361.1	7.6e-108	1	No_clan
Lchi31662	2	414	1	424	PF00067.21	p450	Domain	38	451	463	321.1	1e-95	1	No_clan
Lchi34690	5	396	1	407	PF00067.21	p450	Domain	63	454	463	264.8	1.2e-78	1	No_clan
Lchi09117	37	467	36	480	PF00067.21	p450	Domain	1	436	463	179.1	1.2e-52	1	No_clan
Lchi09141	2	383	1	395	PF00067.21	p450	Domain	51	439	463	262.1	8e-78	1	No_clan
Lchi09142	89	495	70	512	PF00067.21	p450	Domain	31	439	463	270	3.3e-80	1	No_clan
Lchi09143	170	402	149	411	PF00067.21	p450	Domain	210	439	463	197.3	3.6e-58	1	No_clan
Lchi09144	25	362	20	379	PF00067.21	p450	Domain	115	439	463	199.4	8.5e-59	1	No_clan
Lchi09145	89	492	78	513	PF00067.21	p450	Domain	31	441	463	290.2	2.5e-86	1	No_clan
Lchi09147	89	490	83	510	PF00067.21	p450	Domain	31	439	463	305.9	4.2e-91	1	No_clan
Lchi09148	15	260	5	281	PF00067.21	p450	Domain	198	441	463	222.7	7.4e-66	1	No_clan
Lchi09149	118	512	105	533	PF00067.21	p450	Domain	38	439	463	298.3	8.3e-89	1	No_clan
Lchi09150	93	412	31	429	PF00067.21	p450	Domain	118	439	463	233.4	4.2e-69	1	No_clan
Lchi09151	91	412	30	429	PF00067.21	p450	Domain	116	439	463	233.2	4.7e-69	1	No_clan
Lchi09152	105	503	83	522	PF00067.21	p450	Domain	34	439	463	281.3	1.2e-83	1	No_clan
Lchi34873	84	509	78	521	PF00067.21	p450	Domain	26	449	463	269.2	5.9e-80	1	No_clan
Lchi35111	4	137	2	151	PF00067.21	p450	Domain	66	201	463	27.2	1.5e-06	1	No_clan
Lchi35111	146	359	134	367	PF00067.21	p450	Domain	247	455	463	228.8	1e-67	1	No_clan
Lchi35158	32	494	32	498	PF00067.21	p450	Domain	1	456	463	321.3	8.9e-96	1	No_clan
Lchi35256	85	522	74	531	PF00067.21	p450	Domain	26	454	463	328.7	5.1e-98	1	No_clan
Lchi26813	41	495	41	501	PF00067.21	p450	Domain	1	456	463	335.9	3.3e-100	1	No_clan
Lchi12512	4	458	3	468	PF00067.21	p450	Domain	1	449	463	306.8	2.3e-91	1	No_clan
Lchi25607	2	406	1	418	PF00067.21	p450	Domain	55	450	463	289.9	3.1e-86	1	No_clan
Lchi29343	37	310	34	317	PF00067.21	p450	Domain	31	304	463	139.3	1.4e-40	1	No_clan
Lchi29358	1	109	1	126	PF00067.21	p450	Domain	54	163	463	40.4	1.5e-10	1	No_clan
Lchi29358	133	319	128	329	PF00067.21	p450	Domain	267	452	463	204.1	3.2e-60	1	No_clan
Lchi32025	70	503	69	521	PF00067.21	p450	Domain	2	444	463	266.3	4.4e-79	1	No_clan
Lchi21517	54	440	24	460	PF00067.21	p450	Domain	46	439	463	218.2	1.7e-64	1	No_clan
Lchi23655	356	463	353	510	PF00067.21	p450	Domain	297	403	463	48.4	5.5e-13	1	No_clan
Lchi30926	32	467	32	474	PF00067.21	p450	Domain	1	441	463	286.1	4.4e-85	1	No_clan
Lchi10347	133	566	96	572	PF00067.21	p450	Domain	35	457	463	252.4	7.3e-75	1	No_clan
Lchi27397	30	480	30	490	PF00067.21	p450	Domain	1	451	463	328.1	7.8e-98	1	No_clan
Lchi31177	27	467	27	478	PF00067.21	p450	Domain	1	452	463	319.6	3e-95	1	No_clan
Lchi26292	31	485	31	492	PF00067.21	p450	Domain	1	456	463	331.6	6.7e-99	1	No_clan
Lchi19790	43	152	43	160	PF00067.21	p450	Domain	1	114	463	51.9	4.7e-14	1	No_clan
Lchi19790	162	342	152	349	PF00067.21	p450	Domain	202	387	463	152.8	1.1e-44	1	No_clan
Lchi35477	1	109	1	126	PF00067.21	p450	Domain	54	163	463	39.8	2.2e-10	1	No_clan
Lchi35477	134	323	128	329	PF00067.21	p450	Domain	268	456	463	198.4	1.7e-58	1	No_clan
Lchi33331	34	495	34	502	PF00067.21	p450	Domain	1	456	463	313.6	2e-93	1	No_clan
Lchi33331	517	978	517	984	PF00067.21	p450	Domain	1	456	463	331.9	5.6e-99	1	No_clan
Lchi35122	103	258	103	263	PF00067.21	p450	Domain	1	158	463	75	4.7e-21	1	No_clan
Lchi35122	263	523	260	532	PF00067.21	p450	Domain	205	454	463	257.1	2.8e-76	1	No_clan
Lchi26980	13	467	13	473	PF00067.21	p450	Domain	1	457	463	362.2	3.6e-108	1	No_clan
Lchi26981	2	426	1	430	PF00067.21	p450	Domain	38	458	463	309.7	2.9e-92	1	No_clan
Lchi35395	56	515	56	521	PF00067.21	p450	Domain	1	457	463	350.3	1.4e-104	1	No_clan
Lchi07609	37	209	37	238	PF00067.21	p450	Domain	1	181	463	40.4	1.4e-10	1	No_clan
Lchi07609	245	359	229	380	PF00067.21	p450	Domain	314	434	463	119.2	1.8e-34	1	No_clan
Lchi13898	37	506	37	508	PF00067.21	p450	Domain	1	461	463	326.3	2.8e-97	1	No_clan
Lchi13944	35	499	35	507	PF00067.21	p450	Domain	1	456	463	323	2.8e-96	1	No_clan
Lchi13946	1	161	1	168	PF00067.21	p450	Domain	296	455	463	170.1	6.7e-50	1	No_clan
Lchi13956	489	866	474	872	PF00067.21	p450	Domain	88	455	463	255.6	7.7e-76	1	No_clan
Lchi13958	35	503	35	507	PF00067.21	p450	Domain	1	459	463	306.1	3.7e-91	1	No_clan
Lchi13960	35	163	35	176	PF00067.21	p450	Domain	1	129	463	49.1	3.2e-13	1	No_clan
Lchi13960	177	467	169	478	PF00067.21	p450	Domain	162	451	463	240	4.1e-71	1	No_clan
Lchi13961	37	500	37	510	PF00067.21	p450	Domain	1	453	463	299.3	4.4e-89	1	No_clan
Lchi13963	1	131	1	141	PF00067.21	p450	Domain	324	453	463	132.4	1.8e-38	1	No_clan
Lchi13963	159	622	159	633	PF00067.21	p450	Domain	1	452	463	290.1	2.7e-86	1	No_clan
Lchi13964	38	503	38	508	PF00067.21	p450	Domain	1	457	463	315.6	4.8e-94	1	No_clan
Lchi13966	2	370	1	384	PF00067.21	p450	Domain	30	389	463	238.7	1e-70	1	No_clan
Lchi13967	8	469	8	477	PF00067.21	p450	Domain	1	454	463	316.3	3e-94	1	No_clan
Lchi13971	44	507	44	515	PF00067.21	p450	Domain	1	454	463	317.2	1.5e-94	1	No_clan
Lchi13973	26	368	1	378	PF00067.21	p450	Domain	118	454	463	270.5	2.3e-80	1	No_clan
Lchi13974	38	501	38	511	PF00067.21	p450	Domain	1	454	463	325.7	4.3e-97	1	No_clan
Lchi13975	4	247	1	258	PF00067.21	p450	Domain	212	453	463	248.2	1.4e-73	1	No_clan
Lchi29724	36	485	36	495	PF00067.21	p450	Domain	1	453	463	331.6	6.5e-99	1	No_clan
Lchi29725	6	392	1	402	PF00067.21	p450	Domain	66	453	463	287.5	1.6e-85	1	No_clan
Lchi29726	3	397	1	404	PF00067.21	p450	Domain	61	456	463	294.7	1.1e-87	1	No_clan
Lchi30355	30	481	30	492	PF00067.21	p450	Domain	1	451	463	323.5	1.9e-96	1	No_clan
Lchi35345	1	109	1	126	PF00067.21	p450	Domain	54	163	463	39.8	2.2e-10	1	No_clan
Lchi35345	134	323	128	329	PF00067.21	p450	Domain	268	456	463	198.4	1.7e-58	1	No_clan
Lchi18743	10	461	2	470	PF00067.21	p450	Domain	20	454	463	191.9	1.6e-56	1	No_clan
Lchi18744	129	554	89	565	PF00067.21	p450	Domain	40	448	463	172.8	9.7e-51	1	No_clan
Lchi18745	21	334	1	336	PF00067.21	p450	Domain	119	413	463	136.6	9.2e-40	1	No_clan
Lchi18747	18	235	4	264	PF00067.21	p450	Domain	28	238	463	57.2	1.1e-15	1	No_clan
Lchi18749	26	301	8	314	PF00067.21	p450	Domain	39	307	463	86.6	1.4e-24	1	No_clan
Lchi18749	349	419	347	431	PF00067.21	p450	Domain	385	451	463	37.2	1.4e-09	1	No_clan
Lchi18749	437	775	415	787	PF00067.21	p450	Domain	126	448	463	170.4	5.3e-50	1	No_clan
Lchi18767	25	418	7	440	PF00067.21	p450	Domain	29	439	463	274.6	1.3e-81	1	No_clan
Lchi18768	17	416	5	436	PF00067.21	p450	Domain	26	442	463	281.4	1.1e-83	1	No_clan
Lchi16602	3	359	1	366	PF00067.21	p450	Domain	34	390	463	216.1	7.2e-64	1	No_clan
Lchi16603	84	502	78	514	PF00067.21	p450	Domain	26	449	463	282.9	3.9e-84	1	No_clan
Lchi13840	39	494	39	499	PF00067.21	p450	Domain	1	457	463	337.5	1.1e-100	1	No_clan
Lchi35405	3	355	1	363	PF00067.21	p450	Domain	39	391	463	240.4	3.1e-71	1	No_clan
Lchi35289	82	542	82	551	PF00067.21	p450	Domain	1	454	463	356.3	2.1e-106	1	No_clan
Lchi19679	2	255	1	258	PF00067.21	p450	Domain	210	460	463	226	7.1e-67	1	No_clan
Lchi19680	36	494	36	501	PF00067.21	p450	Domain	1	456	463	330.4	1.5e-98	1	No_clan
Lchi19681	109	298	103	303	PF00067.21	p450	Domain	269	458	463	195.7	1.1e-57	1	No_clan
Lchi19682	2	430	1	432	PF00067.21	p450	Domain	38	461	463	265.3	8.8e-79	1	No_clan
Lchi19683	36	497	36	501	PF00067.21	p450	Domain	1	459	463	339.8	2.2e-101	1	No_clan
Lchi27480	48	495	47	511	PF00067.21	p450	Domain	2	436	463	194.1	3.5e-57	1	No_clan
Lchi14931	7	102	2	114	PF00067.21	p450	Domain	354	450	463	91.6	4.2e-26	1	No_clan
Lchi32187	101	532	100	545	PF00067.21	p450	Domain	2	442	463	279	6.2e-83	1	No_clan
Lchi35286	1	109	1	127	PF00067.21	p450	Domain	54	163	463	41	9.6e-11	1	No_clan
Lchi35286	134	326	128	330	PF00067.21	p450	Domain	268	459	463	186	9.7e-55	1	No_clan
Lchi34942	29	378	27	383	PF00067.21	p450	Domain	3	339	463	122.4	1.9e-35	1	No_clan
Lchi34942	385	466	381	474	PF00067.21	p450	Domain	375	454	463	58.8	3.8e-16	1	No_clan
Lchi26955	348	459	337	461	PF00067.21	p450	Domain	295	409	463	60.1	1.5e-16	1	No_clan
Lchi29392	68	166	51	169	PF00067.21	p450	Domain	193	297	463	44.1	1.1e-11	1	No_clan
Lchi29392	170	225	167	227	PF00067.21	p450	Domain	327	383	463	42.5	3.3e-11	1	No_clan
Lchi19219	196	328	165	349	PF00067.21	p450	Domain	301	438	463	117	8.1e-34	1	No_clan
Lchi30112	25	259	9	267	PF00067.21	p450	Domain	34	262	463	50.8	1e-13	1	No_clan
Lchi30113	2	112	1	120	PF00067.21	p450	Domain	346	455	463	102.4	2.3e-29	1	No_clan
Lchi30117	14	422	7	427	PF00067.21	p450	Domain	58	457	463	279.5	4.4e-83	1	No_clan
Lchi35045	30	481	30	492	PF00067.21	p450	Domain	1	451	463	323.2	2.4e-96	1	No_clan
Lchi32711	1	407	1	413	PF00067.21	p450	Domain	54	457	463	310.9	1.2e-92	1	No_clan
Lchi32712	1	421	1	428	PF00067.21	p450	Domain	41	455	463	309	4.7e-92	1	No_clan
Lchi30516	1	412	1	419	PF00067.21	p450	Domain	37	452	463	309.9	2.6e-92	1	No_clan
Lchi30519	34	481	34	488	PF00067.21	p450	Domain	1	452	463	337	1.6e-100	1	No_clan
Lchi19281	34	487	34	492	PF00067.21	p450	Domain	1	457	463	350.4	1.3e-104	1	No_clan
Lchi35265	24	223	19	230	PF00067.21	p450	Domain	258	456	463	219.5	6.9e-65	1	No_clan
Lchi33993	12	134	5	135	PF00067.21	p450	Domain	206	324	463	72.7	2.4e-20	1	No_clan
Lchi34540	29	330	29	337	PF00067.21	p450	Domain	1	304	463	159.7	9.5e-47	1	No_clan
Lchi08952	4	266	1	267	PF00067.21	p450	Domain	139	410	463	159.3	1.3e-46	1	No_clan
Lchi05216	3	379	1	384	PF00067.21	p450	Domain	88	458	463	299.6	3.5e-89	1	No_clan
Lchi33868	3	240	1	248	PF00067.21	p450	Domain	143	390	463	155.4	1.9e-45	1	No_clan
Lchi33869	3	351	1	368	PF00067.21	p450	Domain	84	440	463	258.8	8.2e-77	1	No_clan
Lchi32372	9	140	6	161	PF00067.21	p450	Domain	302	438	463	120	1.1e-34	1	No_clan
Lchi14162	27	398	1	400	PF00067.21	p450	Domain	87	461	463	256.6	3.7e-76	1	No_clan
Lchi14164	29	223	27	225	PF00067.21	p450	Domain	269	461	463	201.3	2.2e-59	1	No_clan
Lchi14165	128	388	128	390	PF00067.21	p450	Domain	1	270	463	94.5	5.7e-27	1	No_clan
Lchi29104	4	287	2	291	PF00067.21	p450	Domain	189	458	463	235.8	8e-70	1	No_clan
Lchi29106	8	448	2	453	PF00067.21	p450	Domain	23	458	463	322	5.7e-96	1	No_clan
Lchi33655	49	507	49	512	PF00067.21	p450	Domain	1	458	463	381.9	3.7e-114	1	No_clan
Lchi16309	84	355	81	358	PF00069.24	Pkinase	Domain	6	259	264	150.2	6.5e-44	1	CL0016
Lchi16311	71	338	68	340	PF00069.24	Pkinase	Domain	4	260	264	156.8	6.1e-46	1	CL0016
Lchi16312	6	275	4	277	PF00069.24	Pkinase	Domain	4	260	264	157.8	3e-46	1	CL0016
Lchi16314	72	244	69	249	PF00069.24	Pkinase	Domain	4	169	264	128.7	2.3e-37	1	CL0016
Lchi16315	6	178	3	181	PF00069.24	Pkinase	Domain	4	169	264	133.6	7.5e-39	1	CL0016
Lchi16317	124	398	122	400	PF00069.24	Pkinase	Domain	4	260	264	150.6	4.7e-44	1	CL0016
Lchi16318	433	702	432	703	PF00069.24	Pkinase	Domain	2	260	264	156.9	5.7e-46	1	CL0016
Lchi16319	6	202	3	208	PF00069.24	Pkinase	Domain	4	191	264	145	2.5e-42	1	CL0016
Lchi16320	89	288	86	296	PF00069.24	Pkinase	Domain	4	194	264	131	4.5e-38	1	CL0016
Lchi16321	143	410	140	412	PF00069.24	Pkinase	Domain	4	260	264	156.4	8.2e-46	1	CL0016
Lchi16322	201	475	199	477	PF00069.24	Pkinase	Domain	4	260	264	149.9	8.1e-44	1	CL0016
Lchi16324	340	614	338	616	PF00069.24	Pkinase	Domain	4	260	264	143.5	7.2e-42	1	CL0016
Lchi16325	39	290	33	292	PF00069.24	Pkinase	Domain	21	260	264	140.9	4.2e-41	1	CL0016
Lchi06487	150	369	149	400	PF00069.24	Pkinase	Domain	2	211	264	112.6	1.8e-32	1	CL0016
Lchi06490	86	347	86	347	PF00069.24	Pkinase	Domain	1	264	264	196	6.6e-58	1	CL0016
Lchi06557	14	269	14	269	PF00069.24	Pkinase	Domain	1	264	264	244.6	1e-72	1	CL0016
Lchi06591	65	127	55	128	PF00069.24	Pkinase	Domain	106	167	264	75.3	4.4e-21	1	CL0016
Lchi23761	274	488	273	520	PF00069.24	Pkinase	Domain	2	198	264	140.9	4.3e-41	1	CL0016
Lchi23764	301	403	281	429	PF00069.24	Pkinase	Domain	101	198	264	88.1	5.4e-25	1	CL0016
Lchi23765	13	120	3	180	PF00069.24	Pkinase	Domain	102	204	264	89.6	2e-25	1	CL0016
Lchi23766	10	114	1	129	PF00069.24	Pkinase	Domain	99	198	264	90.3	1.2e-25	1	CL0016
Lchi23772	285	490	283	549	PF00069.24	Pkinase	Domain	3	204	264	158.7	1.7e-46	1	CL0016
Lchi23781	390	556	366	559	PF00069.24	Pkinase	Domain	102	260	264	82.3	3.2e-23	1	CL0016
Lchi30094	42	324	39	324	PF00069.24	Pkinase	Domain	5	264	264	237.1	1.9e-70	1	CL0016
Lchi30095	400	621	397	632	PF00069.24	Pkinase	Domain	4	211	264	142.7	1.2e-41	1	CL0016
Lchi30106	215	453	214	505	PF00069.24	Pkinase	Domain	2	222	264	155.6	1.4e-45	1	CL0016
Lchi30107	716	947	713	1002	PF00069.24	Pkinase	Domain	4	221	264	143.4	7.6e-42	1	CL0016
Lchi16373	173	436	172	443	PF00069.24	Pkinase	Domain	2	253	264	156.3	8.7e-46	1	CL0016
Lchi16393	890	1180	889	1180	PF00069.24	Pkinase	Domain	2	264	264	221.8	9.5e-66	1	CL0016
Lchi05259	264	531	262	532	PF00069.24	Pkinase	Domain	3	261	264	101.7	3.9e-29	1	CL0016
Lchi05275	99	362	98	365	PF00069.24	Pkinase	Domain	2	258	264	124.2	5.3e-36	1	CL0016
Lchi05282	296	406	284	409	PF00069.24	Pkinase	Domain	154	258	264	38.9	5.9e-10	1	CL0016
Lchi05355	114	197	38	200	PF00069.24	Pkinase	Domain	137	192	264	35.8	5.2e-09	1	CL0016
Lchi05367	23	284	23	284	PF00069.24	Pkinase	Domain	1	264	264	195.1	1.2e-57	1	CL0016
Lchi04140	1191	1461	1191	1463	PF00069.24	Pkinase	Domain	1	261	264	146.4	8.9e-43	1	CL0016
Lchi04144	378	588	377	646	PF00069.24	Pkinase	Domain	2	209	264	152.8	1e-44	1	CL0016
Lchi04145	340	609	339	611	PF00069.24	Pkinase	Domain	2	260	264	160.5	4.7e-47	1	CL0016
Lchi04146	336	540	336	605	PF00069.24	Pkinase	Domain	1	200	264	156.4	8.4e-46	1	CL0016
Lchi04147	439	650	439	708	PF00069.24	Pkinase	Domain	1	209	264	151.5	2.6e-44	1	CL0016
Lchi04148	309	510	308	576	PF00069.24	Pkinase	Domain	2	198	264	154.8	2.5e-45	1	CL0016
Lchi04149	340	608	340	609	PF00069.24	Pkinase	Domain	1	260	264	155.1	2e-45	1	CL0016
Lchi04150	341	609	341	611	PF00069.24	Pkinase	Domain	1	260	264	154.8	2.5e-45	1	CL0016
Lchi04150	884	1091	883	1152	PF00069.24	Pkinase	Domain	2	204	264	146.5	8.7e-43	1	CL0016
Lchi04151	211	418	210	479	PF00069.24	Pkinase	Domain	2	204	264	158.6	1.7e-46	1	CL0016
Lchi04152	332	597	330	599	PF00069.24	Pkinase	Domain	3	259	264	152.7	1.1e-44	1	CL0016
Lchi04152	987	1255	987	1256	PF00069.24	Pkinase	Domain	1	260	264	156.5	7.7e-46	1	CL0016
Lchi04154	221	418	213	480	PF00069.24	Pkinase	Domain	11	203	264	145.2	2.1e-42	1	CL0016
Lchi04155	387	596	387	655	PF00069.24	Pkinase	Domain	1	207	264	155.6	1.4e-45	1	CL0016
Lchi04156	414	619	414	628	PF00069.24	Pkinase	Domain	1	201	264	148.2	2.7e-43	1	CL0016
Lchi04158	72	340	72	342	PF00069.24	Pkinase	Domain	1	260	264	153.5	6.3e-45	1	CL0016
Lchi04158	679	946	678	948	PF00069.24	Pkinase	Domain	2	260	264	158.6	1.8e-46	1	CL0016
Lchi04163	428	637	427	696	PF00069.24	Pkinase	Domain	2	206	264	157.3	4.3e-46	1	CL0016
Lchi04164	696	963	695	965	PF00069.24	Pkinase	Domain	2	260	264	151.9	1.9e-44	1	CL0016
Lchi04167	334	602	334	604	PF00069.24	Pkinase	Domain	1	260	264	156.9	5.7e-46	1	CL0016
Lchi04169	286	553	286	554	PF00069.24	Pkinase	Domain	1	260	264	152.2	1.5e-44	1	CL0016
Lchi04169	928	1194	927	1196	PF00069.24	Pkinase	Domain	2	259	264	156	1.1e-45	1	CL0016
Lchi04169	1536	1745	1536	1805	PF00069.24	Pkinase	Domain	1	205	264	153.2	7.8e-45	1	CL0016
Lchi04171	209	414	209	478	PF00069.24	Pkinase	Domain	1	201	264	149.2	1.3e-43	1	CL0016
Lchi04172	342	608	341	609	PF00069.24	Pkinase	Domain	2	260	264	153.1	8.1e-45	1	CL0016
Lchi04173	329	534	329	554	PF00069.24	Pkinase	Domain	1	201	264	145.7	1.5e-42	1	CL0016
Lchi04173	908	1172	907	1174	PF00069.24	Pkinase	Domain	2	260	264	159	1.3e-46	1	CL0016
Lchi04174	431	698	430	700	PF00069.24	Pkinase	Domain	2	260	264	160	6.5e-47	1	CL0016
Lchi04176	343	607	342	609	PF00069.24	Pkinase	Domain	2	259	264	162.5	1.1e-47	1	CL0016
Lchi04177	331	538	330	599	PF00069.24	Pkinase	Domain	2	204	264	154.5	3.2e-45	1	CL0016
Lchi04178	370	575	370	637	PF00069.24	Pkinase	Domain	1	201	264	164.3	3.1e-48	1	CL0016
Lchi04202	395	672	393	675	PF00069.24	Pkinase	Domain	4	260	264	157.6	3.5e-46	1	CL0016
Lchi04204	343	611	340	613	PF00069.24	Pkinase	Domain	4	259	264	165	2e-48	1	CL0016
Lchi04279	463	742	460	745	PF00069.24	Pkinase	Domain	4	250	264	148.9	1.6e-43	1	CL0016
Lchi04279	1138	1369	1137	1436	PF00069.24	Pkinase	Domain	2	212	264	145.3	2e-42	1	CL0016
Lchi04282	303	536	301	599	PF00069.24	Pkinase	Domain	3	215	264	153.5	6.2e-45	1	CL0016
Lchi04299	600	839	598	898	PF00069.24	Pkinase	Domain	3	220	264	143.8	5.7e-42	1	CL0016
Lchi04303	364	604	362	662	PF00069.24	Pkinase	Domain	3	221	264	144.8	2.9e-42	1	CL0016
Lchi04309	269	508	267	567	PF00069.24	Pkinase	Domain	3	221	264	142	2.1e-41	1	CL0016
Lchi04342	433	490	432	501	PF00069.24	Pkinase	Domain	10	69	264	30.5	2.1e-07	1	CL0016
Lchi04343	709	948	707	988	PF00069.24	Pkinase	Domain	3	221	264	142.2	1.7e-41	1	CL0016
Lchi04344	702	939	700	957	PF00069.24	Pkinase	Domain	3	219	264	140.9	4.3e-41	1	CL0016
Lchi11603	290	506	289	560	PF00069.24	Pkinase	Domain	2	212	264	146.1	1.1e-42	1	CL0016
Lchi11604	64	348	64	348	PF00069.24	Pkinase	Domain	1	264	264	218.5	9.5e-65	1	CL0016
Lchi11606	1	178	1	178	PF00069.24	Pkinase	Domain	77	264	264	171	3e-50	1	CL0016
Lchi11607	50	113	50	114	PF00069.24	Pkinase	Domain	1	63	264	46.4	3e-12	1	CL0016
Lchi11645	102	343	89	343	PF00069.24	Pkinase	Domain	44	264	264	73.6	1.4e-20	1	CL0016
Lchi08531	691	966	689	982	PF00069.24	Pkinase	Domain	3	241	264	145	2.4e-42	1	CL0016
Lchi33919	416	638	413	704	PF00069.24	Pkinase	Domain	4	212	264	146	1.2e-42	1	CL0016
Lchi14891	17	186	6	188	PF00069.24	Pkinase	Domain	102	260	264	104.6	5.3e-30	1	CL0016
Lchi12357	109	375	107	377	PF00069.24	Pkinase	Domain	3	260	264	165.2	1.6e-48	1	CL0016
Lchi12358	754	1016	750	1018	PF00069.24	Pkinase	Domain	8	260	264	157.5	3.9e-46	1	CL0016
Lchi05734	148	434	148	444	PF00069.24	Pkinase	Domain	1	252	264	61.7	6.4e-17	1	CL0016
Lchi05770	936	1260	936	1260	PF00069.24	Pkinase	Domain	1	264	264	159	1.3e-46	1	CL0016
Lchi05773	277	487	275	512	PF00069.24	Pkinase	Domain	3	201	264	145	2.4e-42	1	CL0016
Lchi05800	536	822	533	826	PF00069.24	Pkinase	Domain	5	258	264	150.9	3.8e-44	1	CL0016
Lchi05803	559	846	556	849	PF00069.24	Pkinase	Domain	5	259	264	152.1	1.6e-44	1	CL0016
Lchi05870	355	615	352	617	PF00069.24	Pkinase	Domain	5	260	264	132.4	1.7e-38	1	CL0016
Lchi29159	311	590	311	592	PF00069.24	Pkinase	Domain	1	260	264	132.6	1.5e-38	1	CL0016
Lchi11048	234	504	232	506	PF00069.24	Pkinase	Domain	3	260	264	164	3.9e-48	1	CL0016
Lchi08690	510	775	507	777	PF00069.24	Pkinase	Domain	5	260	264	176.4	6.7e-52	1	CL0016
Lchi08745	166	428	163	431	PF00069.24	Pkinase	Domain	5	260	264	168.2	2e-49	1	CL0016
Lchi08747	189	476	187	478	PF00069.24	Pkinase	Domain	3	260	264	148.4	2.3e-43	1	CL0016
Lchi08803	448	729	444	733	PF00069.24	Pkinase	Domain	7	257	264	99.5	1.9e-28	1	CL0016
Lchi08809	211	382	208	383	PF00069.24	Pkinase	Domain	4	168	264	124.5	4.4e-36	1	CL0016
Lchi08811	127	394	124	396	PF00069.24	Pkinase	Domain	4	260	264	161.2	2.9e-47	1	CL0016
Lchi20369	77	348	74	351	PF00069.24	Pkinase	Domain	5	259	264	99.2	2.3e-28	1	CL0016
Lchi20380	748	1013	746	1015	PF00069.24	Pkinase	Domain	3	258	264	146.1	1.1e-42	1	CL0016
Lchi24316	206	413	205	474	PF00069.24	Pkinase	Domain	2	204	264	156.9	5.6e-46	1	CL0016
Lchi24317	206	413	205	473	PF00069.24	Pkinase	Domain	2	204	264	155	2.1e-45	1	CL0016
Lchi24321	260	369	255	425	PF00069.24	Pkinase	Domain	102	206	264	85.8	2.8e-24	1	CL0016
Lchi24322	212	419	211	479	PF00069.24	Pkinase	Domain	2	204	264	154.8	2.5e-45	1	CL0016
Lchi24327	96	170	95	180	PF00069.24	Pkinase	Domain	2	78	264	32.2	6.3e-08	1	CL0016
Lchi24340	4	287	4	287	PF00069.24	Pkinase	Domain	1	264	264	268.5	5.3e-80	1	CL0016
Lchi24344	66	163	65	209	PF00069.24	Pkinase	Domain	119	220	264	107.7	6e-31	1	CL0016
Lchi23684	63	337	62	340	PF00069.24	Pkinase	Domain	2	260	264	169.4	9e-50	1	CL0016
Lchi09884	747	1019	745	1023	PF00069.24	Pkinase	Domain	3	258	264	144.4	3.7e-42	1	CL0016
Lchi05520	9	257	9	262	PF00069.24	Pkinase	Domain	1	259	264	238	1.1e-70	1	CL0016
Lchi05542	342	603	341	605	PF00069.24	Pkinase	Domain	2	260	264	164.4	2.9e-48	1	CL0016
Lchi05549	224	382	221	406	PF00069.24	Pkinase	Domain	59	205	264	114.6	4.7e-33	1	CL0016
Lchi05599	17	171	16	189	PF00069.24	Pkinase	Domain	2	148	264	116	1.7e-33	1	CL0016
Lchi05599	252	365	241	365	PF00069.24	Pkinase	Domain	154	264	264	79.6	2.1e-22	1	CL0016
Lchi05608	108	383	105	386	PF00069.24	Pkinase	Domain	5	259	264	136.8	8e-40	1	CL0016
Lchi05616	63	325	58	327	PF00069.24	Pkinase	Domain	8	260	264	164.6	2.5e-48	1	CL0016
Lchi05652	115	359	115	359	PF00069.24	Pkinase	Domain	1	264	264	169.5	8.1e-50	1	CL0016
Lchi05653	167	458	167	458	PF00069.24	Pkinase	Domain	1	264	264	225.7	5.8e-67	1	CL0016
Lchi35132	16	118	4	183	PF00069.24	Pkinase	Domain	102	199	264	88	6.2e-25	1	CL0016
Lchi06705	179	423	165	426	PF00069.24	Pkinase	Domain	28	259	264	145	2.5e-42	1	CL0016
Lchi06707	2	69	1	77	PF00069.24	Pkinase	Domain	64	132	264	73	2.2e-20	1	CL0016
Lchi06712	727	1050	725	1050	PF00069.24	Pkinase	Domain	3	264	264	188.8	1.1e-55	1	CL0016
Lchi06719	351	616	348	618	PF00069.24	Pkinase	Domain	4	260	264	166.3	7.6e-49	1	CL0016
Lchi06722	289	452	287	456	PF00069.24	Pkinase	Domain	105	259	264	91.3	6.1e-26	1	CL0016
Lchi06724	321	588	321	591	PF00069.24	Pkinase	Domain	1	259	264	178.9	1.1e-52	1	CL0016
Lchi06725	417	684	417	687	PF00069.24	Pkinase	Domain	1	259	264	172.7	8.6e-51	1	CL0016
Lchi06726	442	709	442	712	PF00069.24	Pkinase	Domain	1	259	264	171.7	1.7e-50	1	CL0016
Lchi06728	273	542	273	544	PF00069.24	Pkinase	Domain	1	260	264	181.1	2.5e-53	1	CL0016
Lchi06746	4	294	4	294	PF00069.24	Pkinase	Domain	1	264	264	236.2	3.7e-70	1	CL0016
Lchi06784	459	725	457	727	PF00069.24	Pkinase	Domain	4	260	264	167	4.6e-49	1	CL0016
Lchi06786	356	626	354	628	PF00069.24	Pkinase	Domain	4	260	264	160.5	4.7e-47	1	CL0016
Lchi06787	479	745	476	747	PF00069.24	Pkinase	Domain	4	260	264	172.9	7.5e-51	1	CL0016
Lchi06790	508	773	506	775	PF00069.24	Pkinase	Domain	5	260	264	159.4	9.7e-47	1	CL0016
Lchi06791	493	758	491	760	PF00069.24	Pkinase	Domain	4	260	264	170.9	3.2e-50	1	CL0016
Lchi06792	357	627	355	629	PF00069.24	Pkinase	Domain	4	260	264	157.6	3.6e-46	1	CL0016
Lchi06793	520	782	518	785	PF00069.24	Pkinase	Domain	4	256	264	161.6	2.1e-47	1	CL0016
Lchi06793	1328	1592	1326	1594	PF00069.24	Pkinase	Domain	4	260	264	171.2	2.5e-50	1	CL0016
Lchi06798	357	627	355	629	PF00069.24	Pkinase	Domain	4	260	264	157.8	3.1e-46	1	CL0016
Lchi06799	692	958	690	960	PF00069.24	Pkinase	Domain	4	260	264	165.2	1.7e-48	1	CL0016
Lchi06800	543	806	541	808	PF00069.24	Pkinase	Domain	5	260	264	175.1	1.6e-51	1	CL0016
Lchi06809	19	236	18	270	PF00069.24	Pkinase	Domain	2	211	264	112.2	2.5e-32	1	CL0016
Lchi06811	19	292	18	298	PF00069.24	Pkinase	Domain	2	258	264	112.9	1.5e-32	1	CL0016
Lchi06858	35	192	32	204	PF00069.24	Pkinase	Domain	4	156	264	111.8	3.2e-32	1	CL0016
Lchi06858	249	353	241	353	PF00069.24	Pkinase	Domain	150	264	264	72.1	4.3e-20	1	CL0016
Lchi17154	485	728	482	775	PF00069.24	Pkinase	Domain	4	222	264	148.1	2.8e-43	1	CL0016
Lchi26829	178	337	161	355	PF00069.24	Pkinase	Domain	73	221	264	105.7	2.4e-30	1	CL0016
Lchi23452	709	941	706	980	PF00069.24	Pkinase	Domain	4	221	264	143.7	6.2e-42	1	CL0016
Lchi23454	659	890	656	945	PF00069.24	Pkinase	Domain	4	221	264	144.5	3.6e-42	1	CL0016
Lchi02448	55	181	47	185	PF00069.24	Pkinase	Domain	134	258	264	41.7	7.8e-11	1	CL0016
Lchi02451	125	250	110	302	PF00069.24	Pkinase	Domain	91	210	264	81.8	4.6e-23	1	CL0016
Lchi02474	87	300	85	362	PF00069.24	Pkinase	Domain	3	208	264	159.3	1.1e-46	1	CL0016
Lchi02559	277	479	276	540	PF00069.24	Pkinase	Domain	3	204	264	145	2.4e-42	1	CL0016
Lchi19388	384	585	382	639	PF00069.24	Pkinase	Domain	3	200	264	167.8	2.8e-49	1	CL0016
Lchi19423	340	622	338	624	PF00069.24	Pkinase	Domain	3	260	264	152.3	1.5e-44	1	CL0016
Lchi21928	247	487	245	519	PF00069.24	Pkinase	Domain	3	222	264	149.5	1e-43	1	CL0016
Lchi21935	662	946	659	946	PF00069.24	Pkinase	Domain	4	264	264	207.4	2.2e-61	1	CL0016
Lchi21962	255	478	251	507	PF00069.24	Pkinase	Domain	5	213	264	152.8	9.9e-45	1	CL0016
Lchi21963	203	434	200	483	PF00069.24	Pkinase	Domain	4	221	264	139.3	1.3e-40	1	CL0016
Lchi21967	323	554	320	609	PF00069.24	Pkinase	Domain	4	221	264	144.2	4.2e-42	1	CL0016
Lchi21971	263	503	260	552	PF00069.24	Pkinase	Domain	4	222	264	154	4.3e-45	1	CL0016
Lchi34668	118	333	105	336	PF00069.24	Pkinase	Domain	70	260	264	114.7	4.2e-33	1	CL0016
Lchi24735	77	347	76	352	PF00069.24	Pkinase	Domain	2	259	264	160.9	3.6e-47	1	CL0016
Lchi24768	83	322	81	381	PF00069.24	Pkinase	Domain	3	221	264	142.5	1.4e-41	1	CL0016
Lchi24770	50	200	49	215	PF00069.24	Pkinase	Domain	2	146	264	76.2	2.3e-21	1	CL0016
Lchi07159	149	394	143	396	PF00069.24	Pkinase	Domain	11	260	264	85.3	3.9e-24	1	CL0016
Lchi07162	30	284	27	284	PF00069.24	Pkinase	Domain	5	264	264	173.2	6.3e-51	1	CL0016
Lchi07216	7	59	5	70	PF00069.24	Pkinase	Domain	4	61	264	29.2	5.1e-07	1	CL0016
Lchi14485	181	385	179	442	PF00069.24	Pkinase	Domain	3	203	264	143	1e-41	1	CL0016
Lchi28441	306	535	303	595	PF00069.24	Pkinase	Domain	4	219	264	146.5	8.5e-43	1	CL0016
Lchi18939	111	374	108	377	PF00069.24	Pkinase	Domain	4	259	264	163.1	7.2e-48	1	CL0016
Lchi18940	432	691	430	694	PF00069.24	Pkinase	Domain	4	258	264	163.9	4.3e-48	1	CL0016
Lchi18942	389	587	387	614	PF00069.24	Pkinase	Domain	4	198	264	162.9	8.4e-48	1	CL0016
Lchi18943	277	474	275	488	PF00069.24	Pkinase	Domain	4	197	264	163.8	4.5e-48	1	CL0016
Lchi18944	423	681	421	685	PF00069.24	Pkinase	Domain	4	257	264	167.2	4.1e-49	1	CL0016
Lchi18945	75	268	73	285	PF00069.24	Pkinase	Domain	4	193	264	155.6	1.5e-45	1	CL0016
Lchi18945	716	975	714	978	PF00069.24	Pkinase	Domain	4	258	264	165.4	1.4e-48	1	CL0016
Lchi18947	114	376	112	379	PF00069.24	Pkinase	Domain	4	258	264	167.7	2.9e-49	1	CL0016
Lchi18953	414	676	410	679	PF00069.24	Pkinase	Domain	5	259	264	160	6.3e-47	1	CL0016
Lchi18969	4	293	4	293	PF00069.24	Pkinase	Domain	1	264	264	258.3	6.7e-77	1	CL0016
Lchi23278	844	1051	843	1116	PF00069.24	Pkinase	Domain	2	201	264	137.5	4.9e-40	1	CL0016
Lchi11109	20	242	20	248	PF00069.24	Pkinase	Domain	1	249	264	189.3	7.5e-56	1	CL0016
Lchi11153	24	346	24	346	PF00069.24	Pkinase	Domain	1	264	264	208.5	1e-61	1	CL0016
Lchi11171	49	249	46	335	PF00069.24	Pkinase	Domain	4	198	264	156.5	7.4e-46	1	CL0016
Lchi10457	186	339	185	354	PF00069.24	Pkinase	Domain	2	152	264	128.2	3.3e-37	1	CL0016
Lchi10457	406	509	383	509	PF00069.24	Pkinase	Domain	154	264	264	74.2	9.4e-21	1	CL0016
Lchi10841	112	320	112	348	PF00069.24	Pkinase	Domain	1	204	264	214.1	2e-63	1	CL0016
Lchi10892	112	394	112	394	PF00069.24	Pkinase	Domain	1	264	264	231.5	1e-68	1	CL0016
Lchi10912	365	534	362	535	PF00069.24	Pkinase	Domain	4	166	264	113.9	7.4e-33	1	CL0016
Lchi15182	248	445	244	453	PF00069.24	Pkinase	Domain	5	195	264	166.6	6.4e-49	1	CL0016
Lchi15183	113	189	109	217	PF00069.24	Pkinase	Domain	127	198	264	63	2.6e-17	1	CL0016
Lchi15196	579	828	576	836	PF00069.24	Pkinase	Domain	4	253	264	138.3	2.8e-40	1	CL0016
Lchi15205	42	277	37	277	PF00069.24	Pkinase	Domain	22	264	264	214.4	1.7e-63	1	CL0016
Lchi16012	504	650	501	652	PF00069.24	Pkinase	Domain	4	139	264	85.7	3e-24	1	CL0016
Lchi16041	18	256	14	256	PF00069.24	Pkinase	Domain	19	264	264	218.7	7.9e-65	1	CL0016
Lchi26508	88	324	88	324	PF00069.24	Pkinase	Domain	1	264	264	202	9.8e-60	1	CL0016
Lchi24177	169	338	166	339	PF00069.24	Pkinase	Domain	4	166	264	116	1.7e-33	1	CL0016
Lchi24178	523	692	520	693	PF00069.24	Pkinase	Domain	4	166	264	118	4.3e-34	1	CL0016
Lchi24179	476	645	473	646	PF00069.24	Pkinase	Domain	4	166	264	118.6	2.8e-34	1	CL0016
Lchi24181	744	913	741	914	PF00069.24	Pkinase	Domain	4	166	264	116.7	1e-33	1	CL0016
Lchi24190	104	273	101	274	PF00069.24	Pkinase	Domain	4	166	264	115.6	2.2e-33	1	CL0016
Lchi24191	49	310	46	312	PF00069.24	Pkinase	Domain	4	260	264	155.9	1.1e-45	1	CL0016
Lchi24192	766	1027	763	1029	PF00069.24	Pkinase	Domain	4	260	264	146.7	7.2e-43	1	CL0016
Lchi24193	400	661	397	663	PF00069.24	Pkinase	Domain	4	260	264	154.1	4e-45	1	CL0016
Lchi24196	68	329	65	331	PF00069.24	Pkinase	Domain	4	260	264	153.9	4.9e-45	1	CL0016
Lchi24196	854	1023	851	1024	PF00069.24	Pkinase	Domain	4	166	264	109.2	2e-31	1	CL0016
Lchi24202	39	203	36	204	PF00069.24	Pkinase	Domain	4	166	264	112.4	2.1e-32	1	CL0016
Lchi07262	4	296	4	296	PF00069.24	Pkinase	Domain	1	264	264	223.7	2.4e-66	1	CL0016
Lchi07266	247	433	246	503	PF00069.24	Pkinase	Domain	12	198	264	141.5	2.9e-41	1	CL0016
Lchi07293	159	321	151	323	PF00069.24	Pkinase	Domain	107	260	264	91.6	4.6e-26	1	CL0016
Lchi07309	352	615	349	617	PF00069.24	Pkinase	Domain	4	260	264	125.1	2.9e-36	1	CL0016
Lchi07318	276	469	242	469	PF00069.24	Pkinase	Domain	99	264	264	73.7	1.4e-20	1	CL0016
Lchi07400	4	219	4	330	PF00069.24	Pkinase	Domain	1	212	264	235	8.4e-70	1	CL0016
Lchi07410	77	331	77	331	PF00069.24	Pkinase	Domain	1	264	264	238.7	6.6e-71	1	CL0016
Lchi26254	576	642	564	643	PF00069.24	Pkinase	Domain	100	160	264	49.4	3.5e-13	1	CL0016
Lchi26255	113	179	102	180	PF00069.24	Pkinase	Domain	100	160	264	55.3	5.6e-15	1	CL0016
Lchi26256	67	229	64	230	PF00069.24	Pkinase	Domain	4	160	264	115.1	3.1e-33	1	CL0016
Lchi25983	48	187	47	195	PF00069.24	Pkinase	Domain	2	132	264	73.5	1.5e-20	1	CL0016
Lchi25983	313	538	309	538	PF00069.24	Pkinase	Domain	130	264	264	65.4	4.5e-18	1	CL0016
Lchi29487	233	450	230	450	PF00069.24	Pkinase	Domain	113	264	264	102.7	1.9e-29	1	CL0016
Lchi21843	385	654	382	656	PF00069.24	Pkinase	Domain	5	260	264	122.7	1.6e-35	1	CL0016
Lchi21845	8	49	4	114	PF00069.24	Pkinase	Domain	173	221	264	31.4	1.1e-07	1	CL0016
Lchi18243	9	241	9	241	PF00069.24	Pkinase	Domain	1	264	264	185.6	1e-54	1	CL0016
Lchi18268	372	593	369	654	PF00069.24	Pkinase	Domain	4	204	264	139.3	1.4e-40	1	CL0016
Lchi18270	12	208	3	240	PF00069.24	Pkinase	Domain	45	231	264	126	1.6e-36	1	CL0016
Lchi18271	650	923	648	925	PF00069.24	Pkinase	Domain	3	260	264	174	3.4e-51	1	CL0016
Lchi25006	339	533	336	543	PF00069.24	Pkinase	Domain	4	198	264	125.6	2.1e-36	1	CL0016
Lchi14109	92	339	73	342	PF00069.24	Pkinase	Domain	23	259	264	45.2	6.7e-12	1	CL0016
Lchi32293	426	598	424	611	PF00069.24	Pkinase	Domain	3	154	264	108.6	3.1e-31	1	CL0016
Lchi20727	461	744	460	747	PF00069.24	Pkinase	Domain	2	259	264	139.6	1.1e-40	1	CL0016
Lchi28893	305	481	302	486	PF00069.24	Pkinase	Domain	4	166	264	110.7	7.1e-32	1	CL0016
Lchi28894	514	753	511	803	PF00069.24	Pkinase	Domain	4	222	264	146.7	7.5e-43	1	CL0016
Lchi28899	310	549	307	599	PF00069.24	Pkinase	Domain	4	222	264	146.1	1.1e-42	1	CL0016
Lchi28899	853	1084	850	1141	PF00069.24	Pkinase	Domain	4	221	264	145.4	1.8e-42	1	CL0016
Lchi35165	418	558	412	563	PF00069.24	Pkinase	Domain	141	257	264	34.1	1.7e-08	1	CL0016
Lchi31990	552	751	550	818	PF00069.24	Pkinase	Domain	3	198	264	137.2	5.7e-40	1	CL0016
Lchi03398	81	340	81	340	PF00069.24	Pkinase	Domain	1	264	264	246.2	3.4e-73	1	CL0016
Lchi03439	10	227	9	252	PF00069.24	Pkinase	Domain	2	212	264	94.3	7e-27	1	CL0016
Lchi03493	6	256	6	256	PF00069.24	Pkinase	Domain	1	264	264	262.6	3.2e-78	1	CL0016
Lchi03537	88	338	86	338	PF00069.24	Pkinase	Domain	3	264	264	241.5	9.3e-72	1	CL0016
Lchi03556	70	329	69	329	PF00069.24	Pkinase	Domain	2	264	264	222.8	4.4e-66	1	CL0016
Lchi03569	511	725	509	739	PF00069.24	Pkinase	Domain	3	196	264	147	6e-43	1	CL0016
Lchi03570	628	848	626	911	PF00069.24	Pkinase	Domain	3	202	264	148.3	2.5e-43	1	CL0016
Lchi07669	91	183	88	189	PF00069.24	Pkinase	Domain	83	173	264	100.9	7.1e-29	1	CL0016
Lchi07677	34	167	26	175	PF00069.24	Pkinase	Domain	16	142	264	81.3	6.7e-23	1	CL0016
Lchi07691	62	341	60	343	PF00069.24	Pkinase	Domain	4	260	264	165.3	1.5e-48	1	CL0016
Lchi07796	157	386	157	419	PF00069.24	Pkinase	Domain	1	242	264	230.4	2.2e-68	1	CL0016
Lchi28284	156	220	139	222	PF00069.24	Pkinase	Domain	102	160	264	43.4	2.4e-11	1	CL0016
Lchi28290	415	623	414	683	PF00069.24	Pkinase	Domain	2	205	264	154.9	2.4e-45	1	CL0016
Lchi03620	10	263	10	263	PF00069.24	Pkinase	Domain	1	264	264	242.2	5.7e-72	1	CL0016
Lchi03624	73	328	72	328	PF00069.24	Pkinase	Domain	2	264	264	215.4	8.3e-64	1	CL0016
Lchi03636	887	1054	882	1059	PF00069.24	Pkinase	Domain	6	166	264	118.7	2.7e-34	1	CL0016
Lchi03637	79	254	74	328	PF00069.24	Pkinase	Domain	6	174	264	120.7	6.3e-35	1	CL0016
Lchi03691	237	502	234	505	PF00069.24	Pkinase	Domain	4	259	264	146.9	6.6e-43	1	CL0016
Lchi03727	674	963	673	966	PF00069.24	Pkinase	Domain	2	258	264	141.1	3.8e-41	1	CL0016
Lchi03728	197	483	196	486	PF00069.24	Pkinase	Domain	2	259	264	136.3	1.1e-39	1	CL0016
Lchi03779	29	293	27	295	PF00069.24	Pkinase	Domain	3	261	264	83.1	1.9e-23	1	CL0016
Lchi03791	52	306	52	306	PF00069.24	Pkinase	Domain	1	264	264	257.7	1.1e-76	1	CL0016
Lchi25790	123	384	121	389	PF00069.24	Pkinase	Domain	4	258	264	167.6	3e-49	1	CL0016
Lchi25790	574	835	572	840	PF00069.24	Pkinase	Domain	4	258	264	167.6	3e-49	1	CL0016
Lchi25791	471	734	469	736	PF00069.24	Pkinase	Domain	4	260	264	167.8	2.7e-49	1	CL0016
Lchi25795	527	726	526	762	PF00069.24	Pkinase	Domain	2	195	264	151	3.7e-44	1	CL0016
Lchi25797	642	843	641	906	PF00069.24	Pkinase	Domain	2	197	264	156.5	7.9e-46	1	CL0016
Lchi25799	4	118	3	120	PF00069.24	Pkinase	Domain	24	137	264	77.2	1.2e-21	1	CL0016
Lchi25801	16	119	5	186	PF00069.24	Pkinase	Domain	101	198	264	97	1.1e-27	1	CL0016
Lchi25362	68	283	63	308	PF00069.24	Pkinase	Domain	24	234	264	196.5	4.7e-58	1	CL0016
Lchi25377	9	144	6	150	PF00069.24	Pkinase	Domain	127	256	264	55.6	4.6e-15	1	CL0016
Lchi10634	47	114	13	145	PF00069.24	Pkinase	Domain	133	199	264	61.1	9.6e-17	1	CL0016
Lchi10635	16	141	5	143	PF00069.24	Pkinase	Domain	46	164	264	87.1	1.1e-24	1	CL0016
Lchi10638	6	266	4	266	PF00069.24	Pkinase	Domain	3	264	264	183.6	4.1e-54	1	CL0016
Lchi10640	15	233	5	233	PF00069.24	Pkinase	Domain	45	264	264	172.2	1.2e-50	1	CL0016
Lchi10668	92	329	90	383	PF00069.24	Pkinase	Domain	5	221	264	146.7	7.6e-43	1	CL0016
Lchi35092	16	118	4	183	PF00069.24	Pkinase	Domain	102	199	264	89.3	2.4e-25	1	CL0016
Lchi18699	61	319	61	319	PF00069.24	Pkinase	Domain	1	264	264	245.1	7.2e-73	1	CL0016
Lchi17386	157	424	156	427	PF00069.24	Pkinase	Domain	2	260	264	172	1.4e-50	1	CL0016
Lchi22343	54	302	50	316	PF00069.24	Pkinase	Domain	5	255	264	220.4	2.4e-65	1	CL0016
Lchi04637	822	1091	821	1093	PF00069.24	Pkinase	Domain	2	260	264	163.1	7.6e-48	1	CL0016
Lchi04741	2	255	1	257	PF00069.24	Pkinase	Domain	13	260	264	113.6	9.4e-33	1	CL0016
Lchi04808	82	179	81	198	PF00069.24	Pkinase	Domain	2	91	264	45.5	5.6e-12	1	CL0016
Lchi04808	203	313	194	313	PF00069.24	Pkinase	Domain	153	264	264	69.3	2.9e-19	1	CL0016
Lchi03938	4	258	4	258	PF00069.24	Pkinase	Domain	1	264	264	248.3	7.4e-74	1	CL0016
Lchi03940	21	275	21	275	PF00069.24	Pkinase	Domain	1	264	264	250.1	2.2e-74	1	CL0016
Lchi03942	35	143	20	208	PF00069.24	Pkinase	Domain	102	204	264	96.4	1.6e-27	1	CL0016
Lchi03965	604	866	602	870	PF00069.24	Pkinase	Domain	4	258	264	168	2.3e-49	1	CL0016
Lchi03978	39	289	39	289	PF00069.24	Pkinase	Domain	1	264	264	230.3	2.4e-68	1	CL0016
Lchi03980	10	230	4	231	PF00069.24	Pkinase	Domain	21	263	264	179.9	5.4e-53	1	CL0016
Lchi03995	483	682	480	742	PF00069.24	Pkinase	Domain	4	197	264	164.9	2e-48	1	CL0016
Lchi04004	32	235	32	255	PF00069.24	Pkinase	Domain	1	198	264	162	1.6e-47	1	CL0016
Lchi04041	317	583	316	584	PF00069.24	Pkinase	Domain	2	260	264	154.8	2.4e-45	1	CL0016
Lchi04042	133	417	133	417	PF00069.24	Pkinase	Domain	1	264	264	233.2	3e-69	1	CL0016
Lchi04059	709	977	707	979	PF00069.24	Pkinase	Domain	3	260	264	159.3	1.1e-46	1	CL0016
Lchi04075	31	266	17	266	PF00069.24	Pkinase	Domain	51	264	264	193.3	4.6e-57	1	CL0016
Lchi04076	71	127	68	130	PF00069.24	Pkinase	Domain	6	62	264	43.2	2.7e-11	1	CL0016
Lchi30899	63	322	58	325	PF00069.24	Pkinase	Domain	6	259	264	159.4	9.8e-47	1	CL0016
Lchi30900	89	259	87	283	PF00069.24	Pkinase	Domain	3	167	264	107.1	8.9e-31	1	CL0016
Lchi30900	564	753	550	755	PF00069.24	Pkinase	Domain	76	260	264	95.6	2.8e-27	1	CL0016
Lchi30901	31	293	28	295	PF00069.24	Pkinase	Domain	4	260	264	156.7	6.4e-46	1	CL0016
Lchi30903	31	201	28	209	PF00069.24	Pkinase	Domain	4	166	264	115.5	2.4e-33	1	CL0016
Lchi30904	31	124	28	135	PF00069.24	Pkinase	Domain	4	95	264	61.1	9.4e-17	1	CL0016
Lchi30908	31	125	28	139	PF00069.24	Pkinase	Domain	4	96	264	52	5.6e-14	1	CL0016
Lchi30908	437	610	434	612	PF00069.24	Pkinase	Domain	4	169	264	116.7	1.1e-33	1	CL0016
Lchi25134	64	143	25	152	PF00069.24	Pkinase	Domain	100	174	264	63.8	1.5e-17	1	CL0016
Lchi32639	358	622	355	624	PF00069.24	Pkinase	Domain	5	260	264	100.2	1.1e-28	1	CL0016
Lchi31149	241	511	238	514	PF00069.24	Pkinase	Domain	4	259	264	153.4	6.9e-45	1	CL0016
Lchi35364	351	614	349	616	PF00069.24	Pkinase	Domain	4	259	264	171.9	1.5e-50	1	CL0016
Lchi23474	344	633	343	633	PF00069.24	Pkinase	Domain	2	264	264	212.8	5.3e-63	1	CL0016
Lchi23218	235	498	233	500	PF00069.24	Pkinase	Domain	4	260	264	158.6	1.8e-46	1	CL0016
Lchi30027	31	197	16	199	PF00069.24	Pkinase	Domain	102	260	264	90	1.4e-25	1	CL0016
Lchi11909	140	424	140	424	PF00069.24	Pkinase	Domain	1	264	264	217.6	1.7e-64	1	CL0016
Lchi28205	338	422	335	437	PF00069.24	Pkinase	Domain	4	91	264	32.4	5.3e-08	1	CL0016
Lchi28205	435	543	423	550	PF00069.24	Pkinase	Domain	157	260	264	41.9	6.9e-11	1	CL0016
Lchi26614	54	211	54	229	PF00069.24	Pkinase	Domain	1	153	264	133.5	7.9e-39	1	CL0016
Lchi26614	290	394	278	394	PF00069.24	Pkinase	Domain	150	264	264	93.6	1.2e-26	1	CL0016
Lchi18600	106	225	41	251	PF00069.24	Pkinase	Domain	129	221	264	49.3	3.9e-13	1	CL0016
Lchi18650	52	160	3	162	PF00069.24	Pkinase	Domain	154	260	264	32.1	6.9e-08	1	CL0016
Lchi18651	534	615	530	622	PF00069.24	Pkinase	Domain	7	91	264	29	5.9e-07	1	CL0016
Lchi25223	136	339	136	411	PF00069.24	Pkinase	Domain	1	200	264	206	6.2e-61	1	CL0016
Lchi32793	218	431	215	469	PF00069.24	Pkinase	Domain	4	213	264	151.7	2.3e-44	1	CL0016
Lchi32794	334	541	331	597	PF00069.24	Pkinase	Domain	4	207	264	149.7	9.3e-44	1	CL0016
Lchi20811	18	72	10	78	PF00069.24	Pkinase	Domain	71	125	264	46.4	3e-12	1	CL0016
Lchi20812	34	319	34	319	PF00069.24	Pkinase	Domain	1	264	264	219.4	4.9e-65	1	CL0016
Lchi16053	458	714	456	719	PF00069.24	Pkinase	Domain	4	256	264	160.1	6.3e-47	1	CL0016
Lchi15559	297	564	296	566	PF00069.24	Pkinase	Domain	2	259	264	175.8	1e-51	1	CL0016
Lchi26136	114	225	38	250	PF00069.24	Pkinase	Domain	137	221	264	41.1	1.2e-10	1	CL0016
Lchi26150	32	203	24	205	PF00069.24	Pkinase	Domain	9	177	264	153.5	6.1e-45	1	CL0016
Lchi26150	348	429	342	429	PF00069.24	Pkinase	Domain	175	264	264	39.1	4.8e-10	1	CL0016
Lchi16172	146	430	146	430	PF00069.24	Pkinase	Domain	1	264	264	234.1	1.6e-69	1	CL0016
Lchi16198	87	369	85	369	PF00069.24	Pkinase	Domain	3	264	264	217.3	2.2e-64	1	CL0016
Lchi16213	176	441	175	444	PF00069.24	Pkinase	Domain	2	260	264	161.7	1.9e-47	1	CL0016
Lchi25452	194	361	192	363	PF00069.24	Pkinase	Domain	102	260	264	99.3	2.2e-28	1	CL0016
Lchi25452	442	697	441	699	PF00069.24	Pkinase	Domain	12	260	264	140	8.1e-41	1	CL0016
Lchi25453	261	428	254	430	PF00069.24	Pkinase	Domain	102	260	264	105.7	2.3e-30	1	CL0016
Lchi25454	237	500	234	502	PF00069.24	Pkinase	Domain	4	260	264	159.1	1.3e-46	1	CL0016
Lchi25455	234	497	232	499	PF00069.24	Pkinase	Domain	4	260	264	157.9	2.9e-46	1	CL0016
Lchi25456	173	436	171	438	PF00069.24	Pkinase	Domain	4	260	264	161.4	2.4e-47	1	CL0016
Lchi25458	114	242	107	244	PF00069.24	Pkinase	Domain	138	260	264	58.8	4.8e-16	1	CL0016
Lchi25461	255	515	253	518	PF00069.24	Pkinase	Domain	4	257	264	155.4	1.6e-45	1	CL0016
Lchi25461	919	1182	917	1183	PF00069.24	Pkinase	Domain	4	260	264	155.1	2e-45	1	CL0016
Lchi02681	539	792	537	800	PF00069.24	Pkinase	Domain	3	255	264	135.1	2.6e-39	1	CL0016
Lchi02693	358	622	355	624	PF00069.24	Pkinase	Domain	5	260	264	100.2	1.1e-28	1	CL0016
Lchi02750	658	918	655	920	PF00069.24	Pkinase	Domain	4	259	264	151.4	2.7e-44	1	CL0016
Lchi02810	13	225	2	225	PF00069.24	Pkinase	Domain	43	264	264	170.4	4.5e-50	1	CL0016
Lchi02846	298	467	296	477	PF00069.24	Pkinase	Domain	3	168	264	117.9	4.4e-34	1	CL0016
Lchi30814	356	575	355	578	PF00069.24	Pkinase	Domain	76	258	264	76.2	2.4e-21	1	CL0016
Lchi18875	803	1072	802	1075	PF00069.24	Pkinase	Domain	2	259	264	167.3	3.8e-49	1	CL0016
Lchi18913	13	139	13	142	PF00069.24	Pkinase	Domain	1	126	264	123.6	8.1e-36	1	CL0016
Lchi01099	160	502	160	502	PF00069.24	Pkinase	Domain	1	264	264	166.2	8.2e-49	1	CL0016
Lchi01108	314	577	312	580	PF00069.24	Pkinase	Domain	3	260	264	161.2	2.7e-47	1	CL0016
Lchi01110	142	272	132	278	PF00069.24	Pkinase	Domain	137	259	264	61.1	9.3e-17	1	CL0016
Lchi01132	49	329	49	329	PF00069.24	Pkinase	Domain	1	264	264	251.9	5.9e-75	1	CL0016
Lchi01219	58	261	56	295	PF00069.24	Pkinase	Domain	3	201	264	183.3	5.2e-54	1	CL0016
Lchi01263	78	287	65	287	PF00069.24	Pkinase	Domain	95	264	264	93.6	1.2e-26	1	CL0016
Lchi01348	5	261	5	261	PF00069.24	Pkinase	Domain	1	264	264	244	1.5e-72	1	CL0016
Lchi01420	77	348	74	350	PF00069.24	Pkinase	Domain	5	260	264	95.4	3.2e-27	1	CL0016
Lchi01484	42	297	40	297	PF00069.24	Pkinase	Domain	3	264	264	173.3	5.8e-51	1	CL0016
Lchi33211	154	389	152	447	PF00069.24	Pkinase	Domain	3	222	264	137.7	4.2e-40	1	CL0016
Lchi33212	303	440	301	460	PF00069.24	Pkinase	Domain	112	244	264	70.4	1.4e-19	1	CL0016
Lchi30662	302	530	299	573	PF00069.24	Pkinase	Domain	4	221	264	145.3	2e-42	1	CL0016
Lchi34143	159	396	156	449	PF00069.24	Pkinase	Domain	4	222	264	147.6	4.1e-43	1	CL0016
Lchi26174	2	209	1	210	PF00069.24	Pkinase	Domain	24	243	264	198.2	1.4e-58	1	CL0016
Lchi26185	433	705	428	707	PF00069.24	Pkinase	Domain	6	260	264	117.4	6.3e-34	1	CL0016
Lchi34246	404	605	401	629	PF00069.24	Pkinase	Domain	5	196	264	153.4	6.6e-45	1	CL0016
Lchi27274	167	321	166	340	PF00069.24	Pkinase	Domain	2	151	264	133.2	9.9e-39	1	CL0016
Lchi27274	372	475	352	475	PF00069.24	Pkinase	Domain	154	264	264	76.5	1.9e-21	1	CL0016
Lchi14589	764	1034	761	1036	PF00069.24	Pkinase	Domain	4	259	264	137.2	5.7e-40	1	CL0016
Lchi21187	31	235	31	267	PF00069.24	Pkinase	Domain	1	200	264	148.6	2e-43	1	CL0016
Lchi21187	286	492	284	550	PF00069.24	Pkinase	Domain	3	204	264	137.7	4.1e-40	1	CL0016
Lchi21194	263	401	249	436	PF00069.24	Pkinase	Domain	72	203	264	86.9	1.3e-24	1	CL0016
Lchi21195	206	413	205	473	PF00069.24	Pkinase	Domain	2	204	264	154.9	2.3e-45	1	CL0016
Lchi21197	229	436	228	494	PF00069.24	Pkinase	Domain	2	204	264	157.2	4.6e-46	1	CL0016
Lchi30153	81	348	81	352	PF00069.24	Pkinase	Domain	1	258	264	178.5	1.4e-52	1	CL0016
Lchi12832	391	659	390	660	PF00069.24	Pkinase	Domain	2	260	264	159.5	9.4e-47	1	CL0016
Lchi12833	374	577	374	606	PF00069.24	Pkinase	Domain	1	199	264	151.5	2.5e-44	1	CL0016
Lchi12861	343	612	342	615	PF00069.24	Pkinase	Domain	2	260	264	172.3	1.1e-50	1	CL0016
Lchi12875	17	273	16	273	PF00069.24	Pkinase	Domain	2	264	264	243.1	3e-72	1	CL0016
Lchi12876	504	781	502	784	PF00069.24	Pkinase	Domain	3	260	264	168.3	2e-49	1	CL0016
Lchi12877	275	428	273	432	PF00069.24	Pkinase	Domain	4	151	264	110.2	9.9e-32	1	CL0016
Lchi12878	449	726	447	728	PF00069.24	Pkinase	Domain	3	260	264	167	4.7e-49	1	CL0016
Lchi27946	694	969	692	971	PF00069.24	Pkinase	Domain	3	260	264	151.8	2.1e-44	1	CL0016
Lchi16906	380	628	377	630	PF00069.24	Pkinase	Domain	5	260	264	111.6	3.7e-32	1	CL0016
Lchi31739	540	788	538	827	PF00069.24	Pkinase	Domain	3	230	264	142	2e-41	1	CL0016
Lchi31740	135	317	132	326	PF00069.24	Pkinase	Domain	5	166	264	119.5	1.5e-34	1	CL0016
Lchi31744	491	738	489	778	PF00069.24	Pkinase	Domain	3	229	264	142	2e-41	1	CL0016
Lchi15758	482	651	479	652	PF00069.24	Pkinase	Domain	4	166	264	116.2	1.5e-33	1	CL0016
Lchi15768	145	308	137	309	PF00069.24	Pkinase	Domain	9	165	264	106.1	1.8e-30	1	CL0016
Lchi15776	386	589	386	655	PF00069.24	Pkinase	Domain	1	199	264	154.6	3e-45	1	CL0016
Lchi15783	138	305	133	306	PF00069.24	Pkinase	Domain	6	166	264	113	1.4e-32	1	CL0016
Lchi15788	195	362	190	363	PF00069.24	Pkinase	Domain	6	166	264	120.6	6.9e-35	1	CL0016
Lchi15806	155	360	150	380	PF00069.24	Pkinase	Domain	6	203	264	167.1	4.4e-49	1	CL0016
Lchi15810	518	789	516	791	PF00069.24	Pkinase	Domain	4	260	264	157.2	4.6e-46	1	CL0016
Lchi07991	417	720	417	720	PF00069.24	Pkinase	Domain	1	264	264	251	1.1e-74	1	CL0016
Lchi07992	417	720	417	720	PF00069.24	Pkinase	Domain	1	264	264	251	1.1e-74	1	CL0016
Lchi08087	76	334	76	334	PF00069.24	Pkinase	Domain	1	264	264	250.9	1.2e-74	1	CL0016
Lchi08105	15	282	15	282	PF00069.24	Pkinase	Domain	1	264	264	239	5.1e-71	1	CL0016
Lchi11222	37	143	31	143	PF00069.24	Pkinase	Domain	148	264	264	97.1	1e-27	1	CL0016
Lchi11223	76	229	75	241	PF00069.24	Pkinase	Domain	2	150	264	136.1	1.3e-39	1	CL0016
Lchi11283	99	357	99	357	PF00069.24	Pkinase	Domain	1	264	264	243.4	2.4e-72	1	CL0016
Lchi11311	322	589	321	591	PF00069.24	Pkinase	Domain	2	260	264	160.6	4.4e-47	1	CL0016
Lchi02986	369	639	368	641	PF00069.24	Pkinase	Domain	2	259	264	151.1	3.5e-44	1	CL0016
Lchi02988	670	871	667	922	PF00069.24	Pkinase	Domain	5	196	264	93.2	1.6e-26	1	CL0016
Lchi03050	320	519	318	586	PF00069.24	Pkinase	Domain	4	199	264	90.5	1e-25	1	CL0016
Lchi03102	91	356	89	356	PF00069.24	Pkinase	Domain	14	264	264	205.7	7.3e-61	1	CL0016
Lchi03114	63	165	38	181	PF00069.24	Pkinase	Domain	100	197	264	90.4	1.1e-25	1	CL0016
Lchi03115	32	204	10	206	PF00069.24	Pkinase	Domain	99	260	264	90	1.5e-25	1	CL0016
Lchi16558	3	73	1	134	PF00069.24	Pkinase	Domain	137	204	264	54	1.4e-14	1	CL0016
Lchi16573	38	137	34	137	PF00069.24	Pkinase	Domain	180	264	264	47.5	1.4e-12	1	CL0016
Lchi28869	18	173	15	187	PF00069.24	Pkinase	Domain	4	152	264	109.3	1.9e-31	1	CL0016
Lchi28869	229	277	222	278	PF00069.24	Pkinase	Domain	150	198	264	55.2	6.2e-15	1	CL0016
Lchi12700	440	707	440	714	PF00069.24	Pkinase	Domain	1	255	264	152.6	1.2e-44	1	CL0016
Lchi12704	795	971	795	974	PF00069.24	Pkinase	Domain	1	166	264	118.7	2.7e-34	1	CL0016
Lchi12705	34	291	27	293	PF00069.24	Pkinase	Domain	8	260	264	144.4	3.8e-42	1	CL0016
Lchi23010	3	222	1	222	PF00069.24	Pkinase	Domain	39	264	264	205.3	9.9e-61	1	CL0016
Lchi12220	442	703	439	705	PF00069.24	Pkinase	Domain	4	260	264	155	2.2e-45	1	CL0016
Lchi12234	68	217	56	230	PF00069.24	Pkinase	Domain	20	151	264	54.3	1.1e-14	1	CL0016
Lchi12234	289	388	282	389	PF00069.24	Pkinase	Domain	159	261	264	37.2	1.8e-09	1	CL0016
Lchi12245	272	538	271	540	PF00069.24	Pkinase	Domain	2	260	264	147.8	3.5e-43	1	CL0016
Lchi12285	337	595	334	596	PF00069.24	Pkinase	Domain	4	259	264	156.5	7.5e-46	1	CL0016
Lchi11513	689	955	687	958	PF00069.24	Pkinase	Domain	3	259	264	128.9	1.9e-37	1	CL0016
Lchi06091	601	871	599	874	PF00069.24	Pkinase	Domain	3	260	264	98.9	2.9e-28	1	CL0016
Lchi06115	54	312	54	312	PF00069.24	Pkinase	Domain	1	264	264	255	6.8e-76	1	CL0016
Lchi06154	11	264	11	265	PF00069.24	Pkinase	Domain	1	263	264	220.9	1.8e-65	1	CL0016
Lchi06161	10	236	5	238	PF00069.24	Pkinase	Domain	44	260	264	128.4	2.9e-37	1	CL0016
Lchi06163	142	307	140	319	PF00069.24	Pkinase	Domain	3	155	264	103.7	9.8e-30	1	CL0016
Lchi06163	358	461	348	461	PF00069.24	Pkinase	Domain	151	264	264	66.8	1.7e-18	1	CL0016
Lchi06236	662	866	660	900	PF00069.24	Pkinase	Domain	4	204	264	162.3	1.3e-47	1	CL0016
Lchi06236	1381	1546	1379	1550	PF00069.24	Pkinase	Domain	4	167	264	115.7	2.1e-33	1	CL0016
Lchi06237	444	709	442	711	PF00069.24	Pkinase	Domain	4	260	264	168.7	1.4e-49	1	CL0016
Lchi06242	30	227	27	229	PF00069.24	Pkinase	Domain	4	181	264	97.7	6.7e-28	1	CL0016
Lchi04885	631	890	628	893	PF00069.24	Pkinase	Domain	5	259	264	149.2	1.3e-43	1	CL0016
Lchi04933	41	299	41	299	PF00069.24	Pkinase	Domain	1	264	264	240.9	1.4e-71	1	CL0016
Lchi05029	46	300	43	300	PF00069.24	Pkinase	Domain	4	264	264	177.5	2.9e-52	1	CL0016
Lchi05047	19	241	8	241	PF00069.24	Pkinase	Domain	41	264	264	181.5	1.8e-53	1	CL0016
Lchi19586	98	358	97	358	PF00069.24	Pkinase	Domain	2	264	264	221.3	1.3e-65	1	CL0016
Lchi22958	24	229	24	253	PF00069.24	Pkinase	Domain	1	198	264	166.9	5.3e-49	1	CL0016
Lchi30201	88	400	87	400	PF00069.24	Pkinase	Domain	2	264	264	184.2	2.7e-54	1	CL0016
Lchi25743	443	722	440	725	PF00069.24	Pkinase	Domain	4	261	264	153.7	5.4e-45	1	CL0016
Lchi35521	502	765	500	767	PF00069.24	Pkinase	Domain	4	260	264	159.3	1e-46	1	CL0016
Lchi11378	33	319	32	319	PF00069.24	Pkinase	Domain	2	264	264	237.6	1.4e-70	1	CL0016
Lchi11397	243	427	229	429	PF00069.24	Pkinase	Domain	92	259	264	108.9	2.5e-31	1	CL0016
Lchi11421	50	323	50	327	PF00069.24	Pkinase	Domain	1	258	264	153.6	5.7e-45	1	CL0016
Lchi08188	172	449	170	451	PF00069.24	Pkinase	Domain	3	260	264	152.8	1e-44	1	CL0016
Lchi08205	9	262	9	265	PF00069.24	Pkinase	Domain	1	261	264	229.4	4.5e-68	1	CL0016
Lchi08264	118	269	117	288	PF00069.24	Pkinase	Domain	2	152	264	145.5	1.8e-42	1	CL0016
Lchi08264	310	360	295	361	PF00069.24	Pkinase	Domain	153	198	264	49.1	4.5e-13	1	CL0016
Lchi08265	10	228	9	260	PF00069.24	Pkinase	Domain	2	213	264	92.7	2.2e-26	1	CL0016
Lchi08296	83	292	78	351	PF00069.24	Pkinase	Domain	6	210	264	156.3	9.1e-46	1	CL0016
Lchi08297	59	311	59	311	PF00069.24	Pkinase	Domain	1	264	264	264.6	8e-79	1	CL0016
Lchi09258	355	624	354	627	PF00069.24	Pkinase	Domain	2	258	264	151.3	2.9e-44	1	CL0016
Lchi09261	405	600	402	648	PF00069.24	Pkinase	Domain	5	195	264	68.2	6.5e-19	1	CL0016
Lchi09370	37	176	35	182	PF00069.24	Pkinase	Domain	3	133	264	70.9	9.6e-20	1	CL0016
Lchi26861	554	820	552	822	PF00069.24	Pkinase	Domain	4	260	264	161	3.1e-47	1	CL0016
Lchi26862	281	551	279	553	PF00069.24	Pkinase	Domain	4	260	264	161.6	2.1e-47	1	CL0016
Lchi26865	653	919	651	921	PF00069.24	Pkinase	Domain	4	260	264	160	6.3e-47	1	CL0016
Lchi26866	214	484	212	486	PF00069.24	Pkinase	Domain	4	260	264	163.3	6.5e-48	1	CL0016
Lchi26895	25	316	25	316	PF00069.24	Pkinase	Domain	1	264	264	223.1	3.7e-66	1	CL0016
Lchi06926	7	259	6	259	PF00069.24	Pkinase	Domain	2	264	264	191.2	2e-56	1	CL0016
Lchi06935	83	240	76	240	PF00069.24	Pkinase	Domain	103	264	264	127.5	5.4e-37	1	CL0016
Lchi06939	117	207	111	209	PF00069.24	Pkinase	Domain	173	260	264	29.9	3.3e-07	1	CL0016
Lchi06956	189	457	188	459	PF00069.24	Pkinase	Domain	2	260	264	165	2e-48	1	CL0016
Lchi06958	189	457	188	459	PF00069.24	Pkinase	Domain	2	260	264	164.7	2.4e-48	1	CL0016
Lchi06971	67	358	67	358	PF00069.24	Pkinase	Domain	1	264	264	228.2	1e-67	1	CL0016
Lchi07046	35	188	34	203	PF00069.24	Pkinase	Domain	2	152	264	131.4	3.5e-38	1	CL0016
Lchi07046	234	358	223	358	PF00069.24	Pkinase	Domain	141	264	264	79	3.4e-22	1	CL0016
Lchi07047	562	831	561	833	PF00069.24	Pkinase	Domain	2	260	264	160.6	4.2e-47	1	CL0016
Lchi07064	140	424	140	424	PF00069.24	Pkinase	Domain	1	264	264	234.2	1.5e-69	1	CL0016
Lchi07065	415	680	414	684	PF00069.24	Pkinase	Domain	2	258	264	144.6	3.3e-42	1	CL0016
Lchi10163	98	367	96	369	PF00069.24	Pkinase	Domain	4	260	264	115.7	2.2e-33	1	CL0016
Lchi22839	776	1037	773	1039	PF00069.24	Pkinase	Domain	4	260	264	149.5	1e-43	1	CL0016
Lchi30187	284	393	273	396	PF00069.24	Pkinase	Domain	154	259	264	45.8	4.3e-12	1	CL0016
Lchi30191	386	492	383	524	PF00069.24	Pkinase	Domain	120	228	264	58.3	6.9e-16	1	CL0016
Lchi30194	184	451	184	454	PF00069.24	Pkinase	Domain	1	259	264	176.9	4.5e-52	1	CL0016
Lchi15031	94	202	94	203	PF00069.24	Pkinase	Domain	1	114	264	58.5	5.9e-16	1	CL0016
Lchi15032	1	167	1	171	PF00069.24	Pkinase	Domain	120	259	264	110.7	7.4e-32	1	CL0016
Lchi31858	506	769	504	771	PF00069.24	Pkinase	Domain	4	259	264	180.5	3.7e-53	1	CL0016
Lchi31859	323	586	321	588	PF00069.24	Pkinase	Domain	4	259	264	172	1.4e-50	1	CL0016
Lchi28658	218	382	217	401	PF00069.24	Pkinase	Domain	2	161	264	128.1	3.5e-37	1	CL0016
Lchi28659	263	441	262	519	PF00069.24	Pkinase	Domain	2	175	264	143.2	8.6e-42	1	CL0016
Lchi28661	192	458	191	460	PF00069.24	Pkinase	Domain	2	259	264	161.6	2.1e-47	1	CL0016
Lchi28663	333	511	332	589	PF00069.24	Pkinase	Domain	2	175	264	143	9.8e-42	1	CL0016
Lchi28664	333	506	332	518	PF00069.24	Pkinase	Domain	2	170	264	141.8	2.2e-41	1	CL0016
Lchi28665	130	334	101	336	PF00069.24	Pkinase	Domain	65	259	264	108.7	2.8e-31	1	CL0016
Lchi28667	263	426	262	427	PF00069.24	Pkinase	Domain	2	160	264	122.7	1.6e-35	1	CL0016
Lchi28671	333	511	332	589	PF00069.24	Pkinase	Domain	2	175	264	143	9.8e-42	1	CL0016
Lchi32101	253	511	253	511	PF00069.24	Pkinase	Domain	1	264	264	252.6	3.6e-75	1	CL0016
Lchi30970	200	417	196	417	PF00069.24	Pkinase	Domain	113	264	264	101.7	3.9e-29	1	CL0016
Lchi33851	410	595	408	597	PF00069.24	Pkinase	Domain	3	166	264	110.7	7e-32	1	CL0016
Lchi33852	350	590	348	648	PF00069.24	Pkinase	Domain	3	221	264	145	2.5e-42	1	CL0016
Lchi02046	416	622	414	666	PF00069.24	Pkinase	Domain	3	204	264	156	1.1e-45	1	CL0016
Lchi02096	129	366	122	366	PF00069.24	Pkinase	Domain	20	264	264	221.4	1.2e-65	1	CL0016
Lchi02131	775	1043	772	1046	PF00069.24	Pkinase	Domain	4	258	264	159.3	1.1e-46	1	CL0016
Lchi02155	24	334	24	334	PF00069.24	Pkinase	Domain	1	264	264	230	3e-68	1	CL0016
Lchi02162	130	195	130	201	PF00069.24	Pkinase	Domain	1	66	264	31.8	8.4e-08	1	CL0016
Lchi02162	312	516	296	516	PF00069.24	Pkinase	Domain	68	264	264	147.6	4.1e-43	1	CL0016
Lchi02169	282	485	278	505	PF00069.24	Pkinase	Domain	5	199	264	187.9	2e-55	1	CL0016
Lchi02194	541	818	539	821	PF00069.24	Pkinase	Domain	4	259	264	172	1.4e-50	1	CL0016
Lchi02205	117	420	117	420	PF00069.24	Pkinase	Domain	1	264	264	215.8	6.1e-64	1	CL0016
Lchi02268	152	333	152	335	PF00069.24	Pkinase	Domain	1	173	264	162.9	8.8e-48	1	CL0016
Lchi02315	154	350	148	350	PF00069.24	Pkinase	Domain	76	264	264	151.3	2.8e-44	1	CL0016
Lchi24918	61	270	60	284	PF00069.24	Pkinase	Domain	2	196	264	152.9	9.5e-45	1	CL0016
Lchi24944	345	404	344	412	PF00069.24	Pkinase	Domain	2	64	264	31.3	1.2e-07	1	CL0016
Lchi30242	1334	1413	1313	1420	PF00069.24	Pkinase	Domain	99	173	264	54.5	9.6e-15	1	CL0016
Lchi30243	484	745	482	747	PF00069.24	Pkinase	Domain	4	258	264	157.9	2.8e-46	1	CL0016
Lchi07857	60	351	60	351	PF00069.24	Pkinase	Domain	1	264	264	228.8	6.6e-68	1	CL0016
Lchi17087	491	707	488	755	PF00069.24	Pkinase	Domain	12	230	264	66.8	1.8e-18	1	CL0016
Lchi17089	478	736	475	738	PF00069.24	Pkinase	Domain	12	260	264	87	1.2e-24	1	CL0016
Lchi17091	105	327	88	329	PF00069.24	Pkinase	Domain	42	260	264	70.4	1.4e-19	1	CL0016
Lchi17097	6	264	4	266	PF00069.24	Pkinase	Domain	12	260	264	91.4	5.4e-26	1	CL0016
Lchi26644	269	529	266	531	PF00069.24	Pkinase	Domain	4	259	264	145.4	1.8e-42	1	CL0016
Lchi21318	414	624	414	632	PF00069.24	Pkinase	Domain	1	204	264	157.2	4.7e-46	1	CL0016
Lchi00564	4	294	4	294	PF00069.24	Pkinase	Domain	1	264	264	239.7	3.1e-71	1	CL0016
Lchi00577	121	390	121	393	PF00069.24	Pkinase	Domain	1	260	264	157.7	3.3e-46	1	CL0016
Lchi00577	556	823	556	827	PF00069.24	Pkinase	Domain	1	258	264	152	1.8e-44	1	CL0016
Lchi00578	155	424	155	427	PF00069.24	Pkinase	Domain	1	261	264	172.9	7.5e-51	1	CL0016
Lchi00586	295	555	289	559	PF00069.24	Pkinase	Domain	23	259	264	104.6	5.3e-30	1	CL0016
Lchi00640	28	282	26	282	PF00069.24	Pkinase	Domain	4	264	264	168.2	2e-49	1	CL0016
Lchi00703	62	210	61	234	PF00069.24	Pkinase	Domain	2	147	264	133.7	6.8e-39	1	CL0016
Lchi00703	299	402	286	402	PF00069.24	Pkinase	Domain	154	264	264	78.5	4.7e-22	1	CL0016
Lchi00710	188	465	186	467	PF00069.24	Pkinase	Domain	3	260	264	146.7	7.7e-43	1	CL0016
Lchi00770	284	546	281	553	PF00069.24	Pkinase	Domain	5	255	264	104.8	4.6e-30	1	CL0016
Lchi00783	10	227	9	254	PF00069.24	Pkinase	Domain	2	212	264	94	8.6e-27	1	CL0016
Lchi00865	255	526	251	527	PF00069.24	Pkinase	Domain	5	260	264	132	2.3e-38	1	CL0016
Lchi00906	464	745	462	747	PF00069.24	Pkinase	Domain	3	260	264	159.4	1e-46	1	CL0016
Lchi00959	822	1059	815	1059	PF00069.24	Pkinase	Domain	18	264	264	116.1	1.6e-33	1	CL0016
Lchi00963	10	227	9	264	PF00069.24	Pkinase	Domain	2	212	264	99.5	1.9e-28	1	CL0016
Lchi01046	469	733	466	735	PF00069.24	Pkinase	Domain	5	260	264	174.5	2.4e-51	1	CL0016
Lchi01049	469	733	466	735	PF00069.24	Pkinase	Domain	5	260	264	174.6	2.4e-51	1	CL0016
Lchi01055	9	267	9	267	PF00069.24	Pkinase	Domain	1	264	264	229.1	5.3e-68	1	CL0016
Lchi01067	32	292	28	294	PF00069.24	Pkinase	Domain	5	260	264	163.8	4.6e-48	1	CL0016
Lchi17479	146	377	146	420	PF00069.24	Pkinase	Domain	1	211	264	61.8	6.1e-17	1	CL0016
Lchi17489	223	427	219	472	PF00069.24	Pkinase	Domain	5	204	264	146	1.2e-42	1	CL0016
Lchi17507	520	599	518	603	PF00069.24	Pkinase	Domain	3	82	264	40.9	1.4e-10	1	CL0016
Lchi26705	401	637	398	689	PF00069.24	Pkinase	Domain	4	222	264	140.7	5.2e-41	1	CL0016
Lchi34110	96	177	67	190	PF00069.24	Pkinase	Domain	153	206	264	48	9.8e-13	1	CL0016
Lchi24055	62	343	59	343	PF00069.24	Pkinase	Domain	6	264	264	243.2	2.8e-72	1	CL0016
Lchi03206	102	351	97	351	PF00069.24	Pkinase	Domain	6	264	264	201.8	1.2e-59	1	CL0016
Lchi03209	80	326	73	326	PF00069.24	Pkinase	Domain	9	264	264	199.4	6.1e-59	1	CL0016
Lchi03210	48	228	45	238	PF00069.24	Pkinase	Domain	12	193	264	133.8	6.6e-39	1	CL0016
Lchi03210	275	533	273	533	PF00069.24	Pkinase	Domain	3	264	264	196.4	5.2e-58	1	CL0016
Lchi03211	38	265	35	265	PF00069.24	Pkinase	Domain	4	264	264	171.8	1.6e-50	1	CL0016
Lchi03211	269	476	266	476	PF00069.24	Pkinase	Domain	15	264	264	136.7	8.3e-40	1	CL0016
Lchi03212	12	156	2	165	PF00069.24	Pkinase	Domain	43	198	264	112.4	2.2e-32	1	CL0016
Lchi03212	163	260	160	261	PF00069.24	Pkinase	Domain	4	111	264	35.4	6.7e-09	1	CL0016
Lchi03213	46	264	44	340	PF00069.24	Pkinase	Domain	3	220	264	176.3	7.1e-52	1	CL0016
Lchi03216	43	188	43	192	PF00069.24	Pkinase	Domain	1	145	264	153.5	6.3e-45	1	CL0016
Lchi03216	193	315	190	315	PF00069.24	Pkinase	Domain	168	264	264	40.3	2.1e-10	1	CL0016
Lchi03262	603	733	599	740	PF00069.24	Pkinase	Domain	5	134	264	90.7	9.2e-26	1	CL0016
Lchi03267	120	235	99	296	PF00069.24	Pkinase	Domain	95	204	264	86.5	1.7e-24	1	CL0016
Lchi03268	73	336	69	338	PF00069.24	Pkinase	Domain	5	260	264	152.6	1.2e-44	1	CL0016
Lchi03270	158	305	154	307	PF00069.24	Pkinase	Domain	5	150	264	109.7	1.4e-31	1	CL0016
Lchi03342	593	947	592	949	PF00069.24	Pkinase	Domain	2	260	264	161.7	2e-47	1	CL0016
Lchi03343	346	625	345	627	PF00069.24	Pkinase	Domain	2	260	264	158.9	1.4e-46	1	CL0016
Lchi03353	94	352	94	352	PF00069.24	Pkinase	Domain	1	264	264	242.4	4.9e-72	1	CL0016
Lchi03374	169	324	152	332	PF00069.24	Pkinase	Domain	102	254	264	97.4	8.3e-28	1	CL0016
Lchi03381	36	176	36	183	PF00069.24	Pkinase	Domain	1	132	264	75.5	3.9e-21	1	CL0016
Lchi03381	249	409	237	409	PF00069.24	Pkinase	Domain	137	264	264	80.4	1.2e-22	1	CL0016
Lchi04410	85	298	77	299	PF00069.24	Pkinase	Domain	45	263	264	187.7	2.2e-55	1	CL0016
Lchi04434	130	198	101	353	PF00069.24	Pkinase	Domain	153	193	264	34.6	1.2e-08	1	CL0016
Lchi04453	118	402	118	402	PF00069.24	Pkinase	Domain	1	264	264	232.4	5.5e-69	1	CL0016
Lchi04467	87	297	86	363	PF00069.24	Pkinase	Domain	2	204	264	156.4	8.4e-46	1	CL0016
Lchi24154	716	989	714	992	PF00069.24	Pkinase	Domain	3	258	264	147.5	4.2e-43	1	CL0016
Lchi28642	312	457	308	458	PF00069.24	Pkinase	Domain	122	260	264	61.5	7.2e-17	1	CL0016
Lchi28643	208	475	208	477	PF00069.24	Pkinase	Domain	1	259	264	158	2.6e-46	1	CL0016
Lchi28644	259	527	259	528	PF00069.24	Pkinase	Domain	1	260	264	151	3.7e-44	1	CL0016
Lchi28645	358	569	358	627	PF00069.24	Pkinase	Domain	1	209	264	154.3	3.5e-45	1	CL0016
Lchi23343	123	384	121	384	PF00069.24	Pkinase	Domain	3	264	264	246.5	2.7e-73	1	CL0016
Lchi33888	348	615	345	617	PF00069.24	Pkinase	Domain	4	260	264	159.6	8.8e-47	1	CL0016
Lchi33889	100	367	97	369	PF00069.24	Pkinase	Domain	4	260	264	161.5	2.2e-47	1	CL0016
Lchi15841	208	318	200	376	PF00069.24	Pkinase	Domain	119	221	264	75.8	3.2e-21	1	CL0016
Lchi15858	172	255	170	258	PF00069.24	Pkinase	Domain	3	83	264	39.8	3e-10	1	CL0016
Lchi34609	578	856	577	859	PF00069.24	Pkinase	Domain	2	259	264	169.4	9.1e-50	1	CL0016
Lchi14805	89	349	86	353	PF00069.24	Pkinase	Domain	4	258	264	156.7	6.7e-46	1	CL0016
Lchi31522	208	477	205	481	PF00069.24	Pkinase	Domain	4	258	264	171.5	2e-50	1	CL0016
Lchi31526	496	766	493	769	PF00069.24	Pkinase	Domain	4	258	264	172.2	1.2e-50	1	CL0016
Lchi14299	38	269	22	271	PF00069.24	Pkinase	Domain	30	260	264	122	2.5e-35	1	CL0016
Lchi14299	316	465	304	465	PF00069.24	Pkinase	Domain	25	164	264	71.6	5.8e-20	1	CL0016
Lchi14300	4	212	1	214	PF00069.24	Pkinase	Domain	65	260	264	88.5	4.3e-25	1	CL0016
Lchi14300	282	500	262	503	PF00069.24	Pkinase	Domain	43	260	264	98.1	4.9e-28	1	CL0016
Lchi22738	164	429	161	431	PF00069.24	Pkinase	Domain	4	260	264	148.8	1.7e-43	1	CL0016
Lchi34921	195	393	193	418	PF00069.24	Pkinase	Domain	4	198	264	158.5	1.9e-46	1	CL0016
Lchi16686	309	571	304	573	PF00069.24	Pkinase	Domain	8	260	264	159.4	1e-46	1	CL0016
Lchi16687	243	509	241	511	PF00069.24	Pkinase	Domain	3	260	264	164.5	2.7e-48	1	CL0016
Lchi16701	131	398	129	400	PF00069.24	Pkinase	Domain	3	260	264	158.3	2.1e-46	1	CL0016
Lchi16702	271	543	269	545	PF00069.24	Pkinase	Domain	3	260	264	166.8	5.4e-49	1	CL0016
Lchi16705	87	353	85	355	PF00069.24	Pkinase	Domain	4	260	264	160.8	3.8e-47	1	CL0016
Lchi16706	32	304	30	306	PF00069.24	Pkinase	Domain	3	260	264	167.6	3.1e-49	1	CL0016
Lchi16709	87	353	85	355	PF00069.24	Pkinase	Domain	4	260	264	162.9	8.6e-48	1	CL0016
Lchi16710	325	591	323	593	PF00069.24	Pkinase	Domain	4	260	264	171.5	2e-50	1	CL0016
Lchi16828	1180	1450	1178	1452	PF00069.24	Pkinase	Domain	3	260	264	154.9	2.4e-45	1	CL0016
Lchi10792	537	748	535	755	PF00069.24	Pkinase	Domain	49	255	264	102.4	2.5e-29	1	CL0016
Lchi10793	427	591	417	594	PF00069.24	Pkinase	Domain	102	259	264	58.2	7.4e-16	1	CL0016
Lchi19050	893	1164	892	1166	PF00069.24	Pkinase	Domain	2	260	264	153.4	6.6e-45	1	CL0016
Lchi33119	351	615	349	619	PF00069.24	Pkinase	Domain	4	258	264	121.4	3.8e-35	1	CL0016
Lchi34607	421	613	416	683	PF00069.24	Pkinase	Domain	6	198	264	149.7	9e-44	1	CL0016
Lchi24221	349	635	345	641	PF00069.24	Pkinase	Domain	6	255	264	109.6	1.6e-31	1	CL0016
Lchi28962	166	436	165	439	PF00069.24	Pkinase	Domain	2	258	264	166.5	6.9e-49	1	CL0016
Lchi21421	184	475	182	482	PF00069.24	Pkinase	Domain	3	255	264	152.9	9.4e-45	1	CL0016
Lchi21454	74	301	72	328	PF00069.24	Pkinase	Domain	3	204	264	140.2	7.1e-41	1	CL0016
Lchi21457	344	561	342	577	PF00069.24	Pkinase	Domain	3	199	264	147.4	4.4e-43	1	CL0016
Lchi21462	302	533	300	596	PF00069.24	Pkinase	Domain	3	213	264	150.3	6e-44	1	CL0016
Lchi21463	83	343	83	343	PF00069.24	Pkinase	Domain	1	264	264	232	7e-69	1	CL0016
Lchi08323	104	373	103	373	PF00069.24	Pkinase	Domain	2	264	264	210.3	2.9e-62	1	CL0016
Lchi08324	69	338	68	338	PF00069.24	Pkinase	Domain	2	264	264	210.6	2.4e-62	1	CL0016
Lchi08409	4	283	4	283	PF00069.24	Pkinase	Domain	1	264	264	249.9	2.5e-74	1	CL0016
Lchi08439	166	333	150	335	PF00069.24	Pkinase	Domain	101	260	264	102.2	2.8e-29	1	CL0016
Lchi26753	176	415	174	474	PF00069.24	Pkinase	Domain	3	221	264	142.4	1.5e-41	1	CL0016
Lchi18210	294	369	226	375	PF00069.24	Pkinase	Domain	70	134	264	27.1	2.3e-06	1	CL0016
Lchi28797	19	270	19	270	PF00069.24	Pkinase	Domain	1	264	264	264.9	6.6e-79	1	CL0016
[truncated: 37,911 more rows]

## Sheet: GO
gene_id	go_id	go_ontology	go_term
Lchi00004	GO:0015986	BP	ATP synthesis coupled proton transport
Lchi00004	GO:0008152	BP	metabolic process
Lchi00004	GO:0006139	BP	nucleobase-containing compound metabolic process
Lchi00004	GO:0006163	BP	purine nucleotide metabolic process
Lchi00004	GO:0006164	BP	purine nucleotide biosynthetic process
Lchi00004	GO:0006725	BP	cellular aromatic compound metabolic process
Lchi00004	GO:0006753	BP	nucleoside phosphate metabolic process
Lchi00004	GO:0006754	BP	ATP biosynthetic process
Lchi00004	GO:0006793	BP	phosphorus metabolic process
Lchi00004	GO:0006796	BP	phosphate-containing compound metabolic process
Lchi00004	GO:0006807	BP	nitrogen compound metabolic process
Lchi00004	GO:0006810	BP	transport
Lchi00004	GO:0006811	BP	ion transport
Lchi00004	GO:0006812	BP	cation transport
Lchi00004	GO:0008150	BP	biological_process
Lchi00004	GO:0009058	BP	biosynthetic process
Lchi00004	GO:0009117	BP	nucleotide metabolic process
Lchi00004	GO:0009123	BP	nucleoside monophosphate metabolic process
Lchi00004	GO:0009124	BP	nucleoside monophosphate biosynthetic process
Lchi00004	GO:0009126	BP	purine nucleoside monophosphate metabolic process
Lchi00004	GO:0009127	BP	purine nucleoside monophosphate biosynthetic process
Lchi00004	GO:0009141	BP	nucleoside triphosphate metabolic process
Lchi00004	GO:0009142	BP	nucleoside triphosphate biosynthetic process
Lchi00004	GO:0009144	BP	purine nucleoside triphosphate metabolic process
Lchi00004	GO:0009145	BP	purine nucleoside triphosphate biosynthetic process
Lchi00004	GO:0009150	BP	purine ribonucleotide metabolic process
Lchi00004	GO:0009152	BP	purine ribonucleotide biosynthetic process
Lchi00004	GO:0009156	BP	ribonucleoside monophosphate biosynthetic process
Lchi00004	GO:0009161	BP	ribonucleoside monophosphate metabolic process
Lchi00004	GO:0009165	BP	nucleotide biosynthetic process
Lchi00004	GO:0009167	BP	purine ribonucleoside monophosphate metabolic process
Lchi00004	GO:0009168	BP	purine ribonucleoside monophosphate biosynthetic process
Lchi00004	GO:0009199	BP	ribonucleoside triphosphate metabolic process
Lchi00004	GO:0009201	BP	ribonucleoside triphosphate biosynthetic process
Lchi00004	GO:0009205	BP	purine ribonucleoside triphosphate metabolic process
Lchi00004	GO:0009206	BP	purine ribonucleoside triphosphate biosynthetic process
Lchi00004	GO:0009259	BP	ribonucleotide metabolic process
Lchi00004	GO:0009260	BP	ribonucleotide biosynthetic process
Lchi00004	GO:0009987	BP	cellular process
Lchi00004	GO:0015672	BP	monovalent inorganic cation transport
Lchi00004	GO:0015985	BP	energy coupled proton transport, down electrochemical gradient
Lchi00004	GO:0017144	BP	drug metabolic process
Lchi00004	GO:0018130	BP	heterocycle biosynthetic process
Lchi00004	GO:0019438	BP	aromatic compound biosynthetic process
Lchi00004	GO:0019637	BP	organophosphate metabolic process
Lchi00004	GO:0019693	BP	ribose phosphate metabolic process
Lchi00004	GO:0034220	BP	ion transmembrane transport
Lchi00004	GO:0034641	BP	cellular nitrogen compound metabolic process
Lchi00004	GO:0034654	BP	nucleobase-containing compound biosynthetic process
Lchi00004	GO:0044237	BP	cellular metabolic process
Lchi00004	GO:0044238	BP	primary metabolic process
Lchi00004	GO:0044249	BP	cellular biosynthetic process
Lchi00004	GO:0044271	BP	cellular nitrogen compound biosynthetic process
Lchi00004	GO:0044281	BP	small molecule metabolic process
Lchi00004	GO:0046034	BP	ATP metabolic process
Lchi00004	GO:0046390	BP	ribose phosphate biosynthetic process
Lchi00004	GO:0046483	BP	heterocycle metabolic process
Lchi00004	GO:0051179	BP	localization
Lchi00004	GO:0051234	BP	establishment of localization
Lchi00004	GO:0055085	BP	transmembrane transport
Lchi00004	GO:0055086	BP	nucleobase-containing small molecule metabolic process
Lchi00004	GO:0071704	BP	organic substance metabolic process
Lchi00004	GO:0072521	BP	purine-containing compound metabolic process
Lchi00004	GO:0072522	BP	purine-containing compound biosynthetic process
Lchi00004	GO:0090407	BP	organophosphate biosynthetic process
Lchi00004	GO:0098655	BP	cation transmembrane transport
Lchi00004	GO:0098660	BP	inorganic ion transmembrane transport
Lchi00004	GO:0098662	BP	inorganic cation transmembrane transport
Lchi00004	GO:1901135	BP	carbohydrate derivative metabolic process
Lchi00004	GO:1901137	BP	carbohydrate derivative biosynthetic process
Lchi00004	GO:1901293	BP	nucleoside phosphate biosynthetic process
Lchi00004	GO:1901360	BP	organic cyclic compound metabolic process
Lchi00004	GO:1901362	BP	organic cyclic compound biosynthetic process
Lchi00004	GO:1901564	BP	organonitrogen compound metabolic process
Lchi00004	GO:1901566	BP	organonitrogen compound biosynthetic process
Lchi00004	GO:1901576	BP	organic substance biosynthetic process
Lchi00004	GO:1902600	BP	proton transmembrane transport
Lchi00004	GO:0046933	MF	proton-transporting ATP synthase activity, rotational mechanism
Lchi00004	GO:0003674	MF	molecular_function
Lchi00004	GO:0042623	MF	ATPase activity, coupled
Lchi00004	GO:0003824	MF	catalytic activity
Lchi00004	GO:0019829	MF	cation-transporting ATPase activity
Lchi00004	GO:0042626	MF	ATPase activity, coupled to transmembrane movement of substances
Lchi00004	GO:0017111	MF	nucleoside-triphosphatase activity
Lchi00004	GO:0005215	MF	transporter activity
Lchi00004	GO:0022857	MF	transmembrane transporter activity
Lchi00004	GO:0016887	MF	ATPase activity
Lchi00004	GO:0008324	MF	cation transmembrane transporter activity
Lchi00004	GO:0015075	MF	ion transmembrane transporter activity
Lchi00004	GO:0015077	MF	monovalent inorganic cation transmembrane transporter activity
Lchi00004	GO:0015078	MF	proton transmembrane transporter activity
Lchi00004	GO:0015318	MF	inorganic molecular entity transmembrane transporter activity
Lchi00004	GO:0015399	MF	primary active transmembrane transporter activity
Lchi00004	GO:0015405	MF	P-P-bond-hydrolysis-driven transmembrane transporter activity
Lchi00004	GO:0016462	MF	pyrophosphatase activity
Lchi00004	GO:0016787	MF	hydrolase activity
Lchi00004	GO:0016817	MF	hydrolase activity, acting on acid anhydrides
Lchi00004	GO:0016818	MF	hydrolase activity, acting on acid anhydrides, in phosphorus-containing anhydrides
Lchi00004	GO:0022804	MF	active transmembrane transporter activity
Lchi00004	GO:0022853	MF	active ion transmembrane transporter activity
Lchi00004	GO:0022890	MF	inorganic cation transmembrane transporter activity
Lchi00004	GO:0042625	MF	ATPase coupled ion transmembrane transporter activity
Lchi00004	GO:0043492	MF	ATPase activity, coupled to movement of substances
Lchi00004	GO:0044769	MF	ATPase activity, coupled to transmembrane movement of ions, rotational mechanism
Lchi00006	GO:0005634	CC	nucleus
Lchi00006	GO:0005622	CC	intracellular
Lchi00006	GO:0005575	CC	cellular_component
Lchi00006	GO:0005623	CC	cell
Lchi00006	GO:0043231	CC	intracellular membrane-bounded organelle
Lchi00006	GO:0043226	CC	organelle
Lchi00006	GO:0043227	CC	membrane-bounded organelle
Lchi00006	GO:0043229	CC	intracellular organelle
Lchi00006	GO:0044424	CC	intracellular part
Lchi00006	GO:0044464	CC	cell part
Lchi00006	GO:0003676	MF	nucleic acid binding
Lchi00006	GO:0005524	MF	ATP binding
Lchi00006	GO:0003723	MF	RNA binding
Lchi00006	GO:0004386	MF	helicase activity
Lchi00006	GO:0003674	MF	molecular_function
Lchi00006	GO:0005488	MF	binding
Lchi00006	GO:0097159	MF	organic cyclic compound binding
Lchi00006	GO:1901363	MF	heterocyclic compound binding
Lchi00006	GO:0000166	MF	nucleotide binding
Lchi00006	GO:0008144	MF	drug binding
Lchi00006	GO:0017076	MF	purine nucleotide binding
Lchi00006	GO:0030554	MF	adenyl nucleotide binding
Lchi00006	GO:0032553	MF	ribonucleotide binding
Lchi00006	GO:0032555	MF	purine ribonucleotide binding
Lchi00006	GO:0032559	MF	adenyl ribonucleotide binding
Lchi00006	GO:0035639	MF	purine ribonucleoside triphosphate binding
Lchi00006	GO:0036094	MF	small molecule binding
Lchi00006	GO:0043167	MF	ion binding
Lchi00006	GO:0043168	MF	anion binding
Lchi00006	GO:0097367	MF	carbohydrate derivative binding
Lchi00006	GO:1901265	MF	nucleoside phosphate binding
Lchi00006	GO:0003824	MF	catalytic activity
Lchi00006	GO:0017111	MF	nucleoside-triphosphatase activity
Lchi00006	GO:0016462	MF	pyrophosphatase activity
Lchi00006	GO:0016787	MF	hydrolase activity
Lchi00006	GO:0016817	MF	hydrolase activity, acting on acid anhydrides
Lchi00006	GO:0016818	MF	hydrolase activity, acting on acid anhydrides, in phosphorus-containing anhydrides
Lchi00007	GO:0006412	BP	translation
Lchi00007	GO:0008152	BP	metabolic process
Lchi00007	GO:0006518	BP	peptide metabolic process
Lchi00007	GO:0006807	BP	nitrogen compound metabolic process
Lchi00007	GO:0008150	BP	biological_process
Lchi00007	GO:0009058	BP	biosynthetic process
Lchi00007	GO:0009059	BP	macromolecule biosynthetic process
Lchi00007	GO:0009987	BP	cellular process
Lchi00007	GO:0010467	BP	gene expression
Lchi00007	GO:0019538	BP	protein metabolic process
Lchi00007	GO:0034641	BP	cellular nitrogen compound metabolic process
Lchi00007	GO:0034645	BP	cellular macromolecule biosynthetic process
Lchi00007	GO:0043043	BP	peptide biosynthetic process
Lchi00007	GO:0043170	BP	macromolecule metabolic process
Lchi00007	GO:0043603	BP	cellular amide metabolic process
Lchi00007	GO:0043604	BP	amide biosynthetic process
Lchi00007	GO:0044237	BP	cellular metabolic process
Lchi00007	GO:0044238	BP	primary metabolic process
Lchi00007	GO:0044249	BP	cellular biosynthetic process
Lchi00007	GO:0044260	BP	cellular macromolecule metabolic process
Lchi00007	GO:0044267	BP	cellular protein metabolic process
Lchi00007	GO:0044271	BP	cellular nitrogen compound biosynthetic process
Lchi00007	GO:0071704	BP	organic substance metabolic process
Lchi00007	GO:1901564	BP	organonitrogen compound metabolic process
Lchi00007	GO:1901566	BP	organonitrogen compound biosynthetic process
Lchi00007	GO:1901576	BP	organic substance biosynthetic process
Lchi00007	GO:0005622	CC	intracellular
Lchi00007	GO:0005840	CC	ribosome
Lchi00007	GO:0005575	CC	cellular_component
Lchi00007	GO:0005623	CC	cell
Lchi00007	GO:0044464	CC	cell part
Lchi00007	GO:0005737	CC	cytoplasm
Lchi00007	GO:0032991	CC	protein-containing complex
Lchi00007	GO:0043226	CC	organelle
Lchi00007	GO:0043228	CC	non-membrane-bounded organelle
Lchi00007	GO:0043229	CC	intracellular organelle
Lchi00007	GO:0043232	CC	intracellular non-membrane-bounded organelle
Lchi00007	GO:0044424	CC	intracellular part
Lchi00007	GO:0044444	CC	cytoplasmic part
Lchi00007	GO:1990904	CC	ribonucleoprotein complex
Lchi00007	GO:0003735	MF	structural constituent of ribosome
Lchi00007	GO:0003674	MF	molecular_function
Lchi00007	GO:0005198	MF	structural molecule activity
Lchi00009	GO:0009094	BP	L-phenylalanine biosynthetic process
Lchi00009	GO:0008152	BP	metabolic process
Lchi00009	GO:0006082	BP	organic acid metabolic process
Lchi00009	GO:0006520	BP	cellular amino acid metabolic process
Lchi00009	GO:0006558	BP	L-phenylalanine metabolic process
Lchi00009	GO:0006725	BP	cellular aromatic compound metabolic process
Lchi00009	GO:0006807	BP	nitrogen compound metabolic process
Lchi00009	GO:0008150	BP	biological_process
Lchi00009	GO:0008652	BP	cellular amino acid biosynthetic process
Lchi00009	GO:0009058	BP	biosynthetic process
Lchi00009	GO:0009072	BP	aromatic amino acid family metabolic process
Lchi00009	GO:0009073	BP	aromatic amino acid family biosynthetic process
Lchi00009	GO:0009095	BP	aromatic amino acid family biosynthetic process, prephenate pathway
Lchi00009	GO:0009987	BP	cellular process
Lchi00009	GO:0016053	BP	organic acid biosynthetic process
Lchi00009	GO:0017144	BP	drug metabolic process
Lchi00009	GO:0019438	BP	aromatic compound biosynthetic process
Lchi00009	GO:0019752	BP	carboxylic acid metabolic process
Lchi00009	GO:0043436	BP	oxoacid metabolic process
Lchi00009	GO:0044237	BP	cellular metabolic process
Lchi00009	GO:0044238	BP	primary metabolic process
Lchi00009	GO:0044249	BP	cellular biosynthetic process
Lchi00009	GO:0044281	BP	small molecule metabolic process
Lchi00009	GO:0044283	BP	small molecule biosynthetic process
Lchi00009	GO:0046394	BP	carboxylic acid biosynthetic process
Lchi00009	GO:0071704	BP	organic substance metabolic process
Lchi00009	GO:1901360	BP	organic cyclic compound metabolic process
Lchi00009	GO:1901362	BP	organic cyclic compound biosynthetic process
Lchi00009	GO:1901564	BP	organonitrogen compound metabolic process
Lchi00009	GO:1901566	BP	organonitrogen compound biosynthetic process
Lchi00009	GO:1901576	BP	organic substance biosynthetic process
Lchi00009	GO:1901605	BP	alpha-amino acid metabolic process
Lchi00009	GO:1901607	BP	alpha-amino acid biosynthetic process
Lchi00009	GO:1902221	BP	erythrose 4-phosphate/phosphoenolpyruvate family amino acid metabolic process
Lchi00009	GO:1902223	BP	erythrose 4-phosphate/phosphoenolpyruvate family amino acid biosynthetic process
Lchi00009	GO:0004664	MF	prephenate dehydratase activity
Lchi00009	GO:0003674	MF	molecular_function
Lchi00009	GO:0003824	MF	catalytic activity
Lchi00009	GO:0016829	MF	lyase activity
Lchi00009	GO:0016835	MF	carbon-oxygen lyase activity
Lchi00009	GO:0016836	MF	hydro-lyase activity
Lchi00011	GO:0043039	BP	tRNA aminoacylation
Lchi00011	GO:0006418	BP	tRNA aminoacylation for protein translation
Lchi00011	GO:0008152	BP	metabolic process
Lchi00011	GO:0006082	BP	organic acid metabolic process
Lchi00011	GO:0006139	BP	nucleobase-containing compound metabolic process
Lchi00011	GO:0006399	BP	tRNA metabolic process
Lchi00011	GO:0006520	BP	cellular amino acid metabolic process
Lchi00011	GO:0006725	BP	cellular aromatic compound metabolic process
Lchi00011	GO:0006807	BP	nitrogen compound metabolic process
Lchi00011	GO:0008150	BP	biological_process
Lchi00011	GO:0009987	BP	cellular process
Lchi00011	GO:0016070	BP	RNA metabolic process
Lchi00011	GO:0019752	BP	carboxylic acid metabolic process
Lchi00011	GO:0034641	BP	cellular nitrogen compound metabolic process
Lchi00011	GO:0034660	BP	ncRNA metabolic process
Lchi00011	GO:0043038	BP	amino acid activation
Lchi00011	GO:0043170	BP	macromolecule metabolic process
Lchi00011	GO:0043436	BP	oxoacid metabolic process
Lchi00011	GO:0044237	BP	cellular metabolic process
Lchi00011	GO:0044238	BP	primary metabolic process
Lchi00011	GO:0044281	BP	small molecule metabolic process
Lchi00011	GO:0046483	BP	heterocycle metabolic process
Lchi00011	GO:0071704	BP	organic substance metabolic process
Lchi00011	GO:0090304	BP	nucleic acid metabolic process
Lchi00011	GO:1901360	BP	organic cyclic compound metabolic process
Lchi00011	GO:1901564	BP	organonitrogen compound metabolic process
Lchi00011	GO:0006412	BP	translation
Lchi00011	GO:0006518	BP	peptide metabolic process
Lchi00011	GO:0009058	BP	biosynthetic process
Lchi00011	GO:0009059	BP	macromolecule biosynthetic process
Lchi00011	GO:0010467	BP	gene expression
Lchi00011	GO:0019538	BP	protein metabolic process
Lchi00011	GO:0034645	BP	cellular macromolecule biosynthetic process
Lchi00011	GO:0043043	BP	peptide biosynthetic process
Lchi00011	GO:0043603	BP	cellular amide metabolic process
Lchi00011	GO:0043604	BP	amide biosynthetic process
Lchi00011	GO:0044249	BP	cellular biosynthetic process
Lchi00011	GO:0044260	BP	cellular macromolecule metabolic process
Lchi00011	GO:0044267	BP	cellular protein metabolic process
Lchi00011	GO:0044271	BP	cellular nitrogen compound biosynthetic process
Lchi00011	GO:1901566	BP	organonitrogen compound biosynthetic process
Lchi00011	GO:1901576	BP	organic substance biosynthetic process
Lchi00011	GO:0005524	MF	ATP binding
Lchi00011	GO:0000166	MF	nucleotide binding
Lchi00011	GO:0016757	MF	transferase activity, transferring glycosyl groups
Lchi00011	GO:0004812	MF	aminoacyl-tRNA ligase activity
Lchi00011	GO:0003674	MF	molecular_function
Lchi00011	GO:0005488	MF	binding
Lchi00011	GO:0008144	MF	drug binding
Lchi00011	GO:0017076	MF	purine nucleotide binding
Lchi00011	GO:0030554	MF	adenyl nucleotide binding
Lchi00011	GO:0032553	MF	ribonucleotide binding
Lchi00011	GO:0032555	MF	purine ribonucleotide binding
Lchi00011	GO:0032559	MF	adenyl ribonucleotide binding
Lchi00011	GO:0035639	MF	purine ribonucleoside triphosphate binding
Lchi00011	GO:0036094	MF	small molecule binding
Lchi00011	GO:0043167	MF	ion binding
Lchi00011	GO:0043168	MF	anion binding
Lchi00011	GO:0097159	MF	organic cyclic compound binding
Lchi00011	GO:0097367	MF	carbohydrate derivative binding
Lchi00011	GO:1901265	MF	nucleoside phosphate binding
Lchi00011	GO:1901363	MF	heterocyclic compound binding
Lchi00011	GO:0003824	MF	catalytic activity
Lchi00011	GO:0016740	MF	transferase activity
Lchi00011	GO:0016874	MF	ligase activity
Lchi00011	GO:0016875	MF	ligase activity, forming carbon-oxygen bonds
Lchi00011	GO:0140098	MF	catalytic activity, acting on RNA
Lchi00011	GO:0140101	MF	catalytic activity, acting on a tRNA
Lchi00013	GO:0006812	BP	cation transport
Lchi00013	GO:0055085	BP	transmembrane transport
Lchi00013	GO:0006810	BP	transport
Lchi00013	GO:0006811	BP	ion transport
Lchi00013	GO:0008150	BP	biological_process
Lchi00013	GO:0051179	BP	localization
Lchi00013	GO:0051234	BP	establishment of localization
Lchi00013	GO:0016021	CC	integral component of membrane
Lchi00013	GO:0005575	CC	cellular_component
Lchi00013	GO:0016020	CC	membrane
Lchi00013	GO:0031224	CC	intrinsic component of membrane
Lchi00013	GO:0044425	CC	membrane part
Lchi00013	GO:0015299	MF	solute:proton antiporter activity
Lchi00013	GO:0003674	MF	molecular_function
Lchi00013	GO:0005215	MF	transporter activity
Lchi00013	GO:0022857	MF	transmembrane transporter activity
Lchi00013	GO:0015291	MF	secondary active transmembrane transporter activity
Lchi00013	GO:0008324	MF	cation transmembrane transporter activity
Lchi00013	GO:0015075	MF	ion transmembrane transporter activity
Lchi00013	GO:0015077	MF	monovalent inorganic cation transmembrane transporter activity
Lchi00013	GO:0015078	MF	proton transmembrane transporter activity
Lchi00013	GO:0015297	MF	antiporter activity
Lchi00013	GO:0015298	MF	solute:cation antiporter activity
Lchi00013	GO:0015318	MF	inorganic molecular entity transmembrane transporter activity
Lchi00013	GO:0022804	MF	active transmembrane transporter activity
Lchi00013	GO:0022890	MF	inorganic cation transmembrane transporter activity
Lchi00014	GO:0009058	BP	biosynthetic process
Lchi00014	GO:0008152	BP	metabolic process
Lchi00014	GO:0008150	BP	biological_process
Lchi00014	GO:0016779	MF	nucleotidyltransferase activity
Lchi00014	GO:0003674	MF	molecular_function
Lchi00014	GO:0003824	MF	catalytic activity
Lchi00014	GO:0016740	MF	transferase activity
Lchi00014	GO:0016772	MF	transferase activity, transferring phosphorus-containing groups
Lchi00016	GO:0006468	BP	protein phosphorylation
Lchi00016	GO:0008152	BP	metabolic process
Lchi00016	GO:0006464	BP	cellular protein modification process
Lchi00016	GO:0006793	BP	phosphorus metabolic process
Lchi00016	GO:0006796	BP	phosphate-containing compound metabolic process
Lchi00016	GO:0006807	BP	nitrogen compound metabolic process
Lchi00016	GO:0008150	BP	biological_process
Lchi00016	GO:0009987	BP	cellular process
Lchi00016	GO:0016310	BP	phosphorylation
Lchi00016	GO:0019538	BP	protein metabolic process
Lchi00016	GO:0036211	BP	protein modification process
Lchi00016	GO:0043170	BP	macromolecule metabolic process
Lchi00016	GO:0043412	BP	macromolecule modification
Lchi00016	GO:0044237	BP	cellular metabolic process
Lchi00016	GO:0044238	BP	primary metabolic process
Lchi00016	GO:0044260	BP	cellular macromolecule metabolic process
Lchi00016	GO:0044267	BP	cellular protein metabolic process
Lchi00016	GO:0071704	BP	organic substance metabolic process
Lchi00016	GO:1901564	BP	organonitrogen compound metabolic process
Lchi00016	GO:0004672	MF	protein kinase activity
Lchi00016	GO:0005524	MF	ATP binding
Lchi00016	GO:0005515	MF	protein binding
Lchi00016	GO:0003674	MF	molecular_function
Lchi00016	GO:0003824	MF	catalytic activity
Lchi00016	GO:0016301	MF	kinase activity
Lchi00016	GO:0016740	MF	transferase activity
Lchi00016	GO:0016772	MF	transferase activity, transferring phosphorus-containing groups
Lchi00016	GO:0016773	MF	phosphotransferase activity, alcohol group as acceptor
Lchi00016	GO:0140096	MF	catalytic activity, acting on a protein
Lchi00016	GO:0000166	MF	nucleotide binding
Lchi00016	GO:0005488	MF	binding
Lchi00016	GO:0008144	MF	drug binding
Lchi00016	GO:0017076	MF	purine nucleotide binding
Lchi00016	GO:0030554	MF	adenyl nucleotide binding
Lchi00016	GO:0032553	MF	ribonucleotide binding
Lchi00016	GO:0032555	MF	purine ribonucleotide binding
Lchi00016	GO:0032559	MF	adenyl ribonucleotide binding
Lchi00016	GO:0035639	MF	purine ribonucleoside triphosphate binding
Lchi00016	GO:0036094	MF	small molecule binding
Lchi00016	GO:0043167	MF	ion binding
Lchi00016	GO:0043168	MF	anion binding
Lchi00016	GO:0097159	MF	organic cyclic compound binding
Lchi00016	GO:0097367	MF	carbohydrate derivative binding
Lchi00016	GO:1901265	MF	nucleoside phosphate binding
Lchi00016	GO:1901363	MF	heterocyclic compound binding
Lchi00018	GO:0006413	BP	translational initiation
Lchi00018	GO:0008152	BP	metabolic process
Lchi00018	GO:0006412	BP	translation
Lchi00018	GO:0006518	BP	peptide metabolic process
Lchi00018	GO:0006807	BP	nitrogen compound metabolic process
Lchi00018	GO:0008150	BP	biological_process
Lchi00018	GO:0009058	BP	biosynthetic process
Lchi00018	GO:0009059	BP	macromolecule biosynthetic process
Lchi00018	GO:0009987	BP	cellular process
Lchi00018	GO:0010467	BP	gene expression
Lchi00018	GO:0019538	BP	protein metabolic process
Lchi00018	GO:0034641	BP	cellular nitrogen compound metabolic process
Lchi00018	GO:0034645	BP	cellular macromolecule biosynthetic process
Lchi00018	GO:0043043	BP	peptide biosynthetic process
Lchi00018	GO:0043170	BP	macromolecule metabolic process
Lchi00018	GO:0043603	BP	cellular amide metabolic process
Lchi00018	GO:0043604	BP	amide biosynthetic process
Lchi00018	GO:0044237	BP	cellular metabolic process
Lchi00018	GO:0044238	BP	primary metabolic process
Lchi00018	GO:0044249	BP	cellular biosynthetic process
Lchi00018	GO:0044260	BP	cellular macromolecule metabolic process
Lchi00018	GO:0044267	BP	cellular protein metabolic process
Lchi00018	GO:0044271	BP	cellular nitrogen compound biosynthetic process
Lchi00018	GO:0071704	BP	organic substance metabolic process
Lchi00018	GO:1901564	BP	organonitrogen compound metabolic process
Lchi00018	GO:1901566	BP	organonitrogen compound biosynthetic process
Lchi00018	GO:1901576	BP	organic substance biosynthetic process
Lchi00018	GO:0005852	CC	eukaryotic translation initiation factor 3 complex
Lchi00018	GO:0005622	CC	intracellular
Lchi00018	GO:0005575	CC	cellular_component
Lchi00018	GO:0005623	CC	cell
Lchi00018	GO:0005737	CC	cytoplasm
Lchi00018	GO:0032991	CC	protein-containing complex
Lchi00018	GO:0044424	CC	intracellular part
Lchi00018	GO:0044444	CC	cytoplasmic part
Lchi00018	GO:0044464	CC	cell part
Lchi00018	GO:0003743	MF	translation initiation factor activity
Lchi00018	GO:0031369	MF	translation initiation factor binding
Lchi00018	GO:0003674	MF	molecular_function
Lchi00018	GO:0003676	MF	nucleic acid binding
Lchi00018	GO:0003723	MF	RNA binding
Lchi00018	GO:0005488	MF	binding
Lchi00018	GO:0008135	MF	translation factor activity, RNA binding
Lchi00018	GO:0097159	MF	organic cyclic compound binding
Lchi00018	GO:1901363	MF	heterocyclic compound binding
Lchi00018	GO:0005515	MF	protein binding
Lchi00019	GO:0006413	BP	translational initiation
Lchi00019	GO:0008152	BP	metabolic process
Lchi00019	GO:0006412	BP	translation
Lchi00019	GO:0006518	BP	peptide metabolic process
Lchi00019	GO:0006807	BP	nitrogen compound metabolic process
Lchi00019	GO:0008150	BP	biological_process
Lchi00019	GO:0009058	BP	biosynthetic process
Lchi00019	GO:0009059	BP	macromolecule biosynthetic process
Lchi00019	GO:0009987	BP	cellular process
Lchi00019	GO:0010467	BP	gene expression
Lchi00019	GO:0019538	BP	protein metabolic process
Lchi00019	GO:0034641	BP	cellular nitrogen compound metabolic process
Lchi00019	GO:0034645	BP	cellular macromolecule biosynthetic process
Lchi00019	GO:0043043	BP	peptide biosynthetic process
Lchi00019	GO:0043170	BP	macromolecule metabolic process
Lchi00019	GO:0043603	BP	cellular amide metabolic process
Lchi00019	GO:0043604	BP	amide biosynthetic process
Lchi00019	GO:0044237	BP	cellular metabolic process
Lchi00019	GO:0044238	BP	primary metabolic process
Lchi00019	GO:0044249	BP	cellular biosynthetic process
Lchi00019	GO:0044260	BP	cellular macromolecule metabolic process
Lchi00019	GO:0044267	BP	cellular protein metabolic process
Lchi00019	GO:0044271	BP	cellular nitrogen compound biosynthetic process
Lchi00019	GO:0071704	BP	organic substance metabolic process
Lchi00019	GO:1901564	BP	organonitrogen compound metabolic process
Lchi00019	GO:1901566	BP	organonitrogen compound biosynthetic process
Lchi00019	GO:1901576	BP	organic substance biosynthetic process
Lchi00019	GO:0005852	CC	eukaryotic translation initiation factor 3 complex
Lchi00019	GO:0005622	CC	intracellular
Lchi00019	GO:0005575	CC	cellular_component
Lchi00019	GO:0005623	CC	cell
Lchi00019	GO:0005737	CC	cytoplasm
Lchi00019	GO:0032991	CC	protein-containing complex
Lchi00019	GO:0044424	CC	intracellular part
Lchi00019	GO:0044444	CC	cytoplasmic part
Lchi00019	GO:0044464	CC	cell part
Lchi00019	GO:0003743	MF	translation initiation factor activity
Lchi00019	GO:0031369	MF	translation initiation factor binding
Lchi00019	GO:0003674	MF	molecular_function
Lchi00019	GO:0003676	MF	nucleic acid binding
Lchi00019	GO:0003723	MF	RNA binding
Lchi00019	GO:0005488	MF	binding
Lchi00019	GO:0008135	MF	translation factor activity, RNA binding
Lchi00019	GO:0097159	MF	organic cyclic compound binding
Lchi00019	GO:1901363	MF	heterocyclic compound binding
Lchi00019	GO:0005515	MF	protein binding
Lchi00023	GO:0045735	MF	nutrient reservoir activity
Lchi00023	GO:0003674	MF	molecular_function
Lchi00024	GO:0030001	BP	metal ion transport
Lchi00024	GO:0006810	BP	transport
Lchi00024	GO:0006811	BP	ion transport
Lchi00024	GO:0006812	BP	cation transport
Lchi00024	GO:0008150	BP	biological_process
Lchi00024	GO:0051179	BP	localization
Lchi00024	GO:0051234	BP	establishment of localization
Lchi00024	GO:0046872	MF	metal ion binding
Lchi00024	GO:0003674	MF	molecular_function
Lchi00024	GO:0005488	MF	binding
Lchi00024	GO:0043167	MF	ion binding
Lchi00024	GO:0043169	MF	cation binding
Lchi00025	GO:0006810	BP	transport
Lchi00025	GO:0008150	BP	biological_process
Lchi00025	GO:0051179	BP	localization
Lchi00025	GO:0051234	BP	establishment of localization
Lchi00025	GO:0005643	CC	nuclear pore
Lchi00025	GO:0005622	CC	intracellular
Lchi00025	GO:0005575	CC	cellular_component
Lchi00025	GO:0005623	CC	cell
Lchi00025	GO:0005634	CC	nucleus
Lchi00025	GO:0005635	CC	nuclear envelope
Lchi00025	GO:0043231	CC	intracellular membrane-bounded organelle
Lchi00025	GO:0012505	CC	endomembrane system
Lchi00025	GO:0031967	CC	organelle envelope
Lchi00025	GO:0031975	CC	envelope
Lchi00025	GO:0032991	CC	protein-containing complex
Lchi00025	GO:0043226	CC	organelle
Lchi00025	GO:0043227	CC	membrane-bounded organelle
Lchi00025	GO:0043229	CC	intracellular organelle
Lchi00025	GO:0044422	CC	organelle part
Lchi00025	GO:0044424	CC	intracellular part
Lchi00025	GO:0044428	CC	nuclear part
Lchi00025	GO:0044446	CC	intracellular organelle part
Lchi00025	GO:0044464	CC	cell part
Lchi00027	GO:0003824	MF	catalytic activity
Lchi00027	GO:0003674	MF	molecular_function
Lchi00028	GO:0000413	BP	protein peptidyl-prolyl isomerization
Lchi00028	GO:0006457	BP	protein folding
Lchi00028	GO:0008152	BP	metabolic process
Lchi00028	GO:0006464	BP	cellular protein modification process
Lchi00028	GO:0006807	BP	nitrogen compound metabolic process
Lchi00028	GO:0008150	BP	biological_process
Lchi00028	GO:0009987	BP	cellular process
Lchi00028	GO:0018193	BP	peptidyl-amino acid modification
Lchi00028	GO:0018208	BP	peptidyl-proline modification
Lchi00028	GO:0019538	BP	protein metabolic process
Lchi00028	GO:0036211	BP	protein modification process
Lchi00028	GO:0043170	BP	macromolecule metabolic process
Lchi00028	GO:0043412	BP	macromolecule modification
Lchi00028	GO:0044237	BP	cellular metabolic process
Lchi00028	GO:0044238	BP	primary metabolic process
Lchi00028	GO:0044260	BP	cellular macromolecule metabolic process
Lchi00028	GO:0044267	BP	cellular protein metabolic process
Lchi00028	GO:0071704	BP	organic substance metabolic process
Lchi00028	GO:1901564	BP	organonitrogen compound metabolic process
Lchi00028	GO:0003755	MF	peptidyl-prolyl cis-trans isomerase activity
Lchi00028	GO:0003674	MF	molecular_function
Lchi00028	GO:0003824	MF	catalytic activity
Lchi00028	GO:0016853	MF	isomerase activity
Lchi00028	GO:0016859	MF	cis-trans isomerase activity
Lchi00028	GO:0140096	MF	catalytic activity, acting on a protein
Lchi00030	GO:0006810	BP	transport
Lchi00030	GO:0008150	BP	biological_process
Lchi00030	GO:0051179	BP	localization
Lchi00030	GO:0051234	BP	establishment of localization
Lchi00030	GO:0016020	CC	membrane
Lchi00030	GO:0005575	CC	cellular_component
Lchi00030	GO:0005215	MF	transporter activity
Lchi00030	GO:0003674	MF	molecular_function
Lchi00031	GO:0016787	MF	hydrolase activity
Lchi00031	GO:0003674	MF	molecular_function
Lchi00031	GO:0003824	MF	catalytic activity
Lchi00032	GO:0016787	MF	hydrolase activity
Lchi00032	GO:0003674	MF	molecular_function
Lchi00032	GO:0003824	MF	catalytic activity
Lchi00034	GO:0003677	MF	DNA binding
Lchi00034	GO:0003674	MF	molecular_function
Lchi00034	GO:0003676	MF	nucleic acid binding
Lchi00034	GO:0005488	MF	binding
Lchi00034	GO:0097159	MF	organic cyclic compound binding
Lchi00034	GO:1901363	MF	heterocyclic compound binding
Lchi00035	GO:0006355	BP	regulation of transcription, DNA-templated
Lchi00035	GO:0008152	BP	metabolic process
Lchi00035	GO:0006139	BP	nucleobase-containing compound metabolic process
Lchi00035	GO:0006351	BP	transcription, DNA-templated
Lchi00035	GO:0006725	BP	cellular aromatic compound metabolic process
Lchi00035	GO:0006807	BP	nitrogen compound metabolic process
Lchi00035	GO:0008150	BP	biological_process
Lchi00035	GO:0009058	BP	biosynthetic process
Lchi00035	GO:0009059	BP	macromolecule biosynthetic process
Lchi00035	GO:0009889	BP	regulation of biosynthetic process
Lchi00035	GO:0009987	BP	cellular process
Lchi00035	GO:0010467	BP	gene expression
Lchi00035	GO:0010468	BP	regulation of gene expression
Lchi00035	GO:0010556	BP	regulation of macromolecule biosynthetic process
Lchi00035	GO:0016070	BP	RNA metabolic process
Lchi00035	GO:0018130	BP	heterocycle biosynthetic process
Lchi00035	GO:0019219	BP	regulation of nucleobase-containing compound metabolic process
Lchi00035	GO:0019222	BP	regulation of metabolic process
Lchi00035	GO:0019438	BP	aromatic compound biosynthetic process
Lchi00035	GO:0031323	BP	regulation of cellular metabolic process
Lchi00035	GO:0031326	BP	regulation of cellular biosynthetic process
Lchi00035	GO:0032774	BP	RNA biosynthetic process
Lchi00035	GO:0034641	BP	cellular nitrogen compound metabolic process
Lchi00035	GO:0034645	BP	cellular macromolecule biosynthetic process
Lchi00035	GO:0034654	BP	nucleobase-containing compound biosynthetic process
Lchi00035	GO:0043170	BP	macromolecule metabolic process
Lchi00035	GO:0044237	BP	cellular metabolic process
Lchi00035	GO:0044238	BP	primary metabolic process
Lchi00035	GO:0044249	BP	cellular biosynthetic process
Lchi00035	GO:0044260	BP	cellular macromolecule metabolic process
Lchi00035	GO:0044271	BP	cellular nitrogen compound biosynthetic process
Lchi00035	GO:0046483	BP	heterocycle metabolic process
Lchi00035	GO:0050789	BP	regulation of biological process
Lchi00035	GO:0050794	BP	regulation of cellular process
Lchi00035	GO:0051171	BP	regulation of nitrogen compound metabolic process
Lchi00035	GO:0051252	BP	regulation of RNA metabolic process
Lchi00035	GO:0060255	BP	regulation of macromolecule metabolic process
Lchi00035	GO:0065007	BP	biological regulation
Lchi00035	GO:0071704	BP	organic substance metabolic process
Lchi00035	GO:0080090	BP	regulation of primary metabolic process
Lchi00035	GO:0090304	BP	nucleic acid metabolic process
Lchi00035	GO:0097659	BP	nucleic acid-templated transcription
Lchi00035	GO:1901360	BP	organic cyclic compound metabolic process
Lchi00035	GO:1901362	BP	organic cyclic compound biosynthetic process
Lchi00035	GO:1901576	BP	organic substance biosynthetic process
Lchi00035	GO:1903506	BP	regulation of nucleic acid-templated transcription
Lchi00035	GO:2000112	BP	regulation of cellular macromolecule biosynthetic process
Lchi00035	GO:2001141	BP	regulation of RNA biosynthetic process
Lchi00035	GO:0003700	MF	DNA binding transcription factor activity
Lchi00035	GO:0043565	MF	sequence-specific DNA binding
Lchi00035	GO:0003674	MF	molecular_function
Lchi00035	GO:0140110	MF	transcription regulator activity
Lchi00035	GO:0003676	MF	nucleic acid binding
Lchi00035	GO:0003677	MF	DNA binding
Lchi00035	GO:0005488	MF	binding
Lchi00035	GO:0097159	MF	organic cyclic compound binding
Lchi00035	GO:1901363	MF	heterocyclic compound binding
Lchi00037	GO:0055114	BP	oxidation-reduction process
Lchi00037	GO:0008152	BP	metabolic process
Lchi00037	GO:0008150	BP	biological_process
Lchi00037	GO:0005506	MF	iron ion binding
Lchi00037	GO:0016705	MF	oxidoreductase activity, acting on paired donors, with incorporation or reduction of molecular oxygen
Lchi00037	GO:0020037	MF	heme binding
Lchi00037	GO:0003674	MF	molecular_function
Lchi00037	GO:0005488	MF	binding
Lchi00037	GO:0046872	MF	metal ion binding
Lchi00037	GO:0043167	MF	ion binding
Lchi00037	GO:0043169	MF	cation binding
Lchi00037	GO:0046914	MF	transition metal ion binding
Lchi00037	GO:0003824	MF	catalytic activity
Lchi00037	GO:0016491	MF	oxidoreductase activity
Lchi00037	GO:0046906	MF	tetrapyrrole binding
Lchi00037	GO:0048037	MF	cofactor binding
Lchi00037	GO:0097159	MF	organic cyclic compound binding
Lchi00037	GO:1901363	MF	heterocyclic compound binding
Lchi00038	GO:0055114	BP	oxidation-reduction process
Lchi00038	GO:0008152	BP	metabolic process
Lchi00038	GO:0008150	BP	biological_process
Lchi00038	GO:0005506	MF	iron ion binding
Lchi00038	GO:0016705	MF	oxidoreductase activity, acting on paired donors, with incorporation or reduction of molecular oxygen
Lchi00038	GO:0020037	MF	heme binding
Lchi00038	GO:0003674	MF	molecular_function
Lchi00038	GO:0005488	MF	binding
Lchi00038	GO:0046872	MF	metal ion binding
Lchi00038	GO:0043167	MF	ion binding
Lchi00038	GO:0043169	MF	cation binding
Lchi00038	GO:0046914	MF	transition metal ion binding
Lchi00038	GO:0003824	MF	catalytic activity
Lchi00038	GO:0016491	MF	oxidoreductase activity
Lchi00038	GO:0046906	MF	tetrapyrrole binding
Lchi00038	GO:0048037	MF	cofactor binding
Lchi00038	GO:0097159	MF	organic cyclic compound binding
Lchi00038	GO:1901363	MF	heterocyclic compound binding
Lchi00039	GO:0055114	BP	oxidation-reduction process
Lchi00039	GO:0008152	BP	metabolic process
Lchi00039	GO:0008150	BP	biological_process
Lchi00039	GO:0005506	MF	iron ion binding
Lchi00039	GO:0016705	MF	oxidoreductase activity, acting on paired donors, with incorporation or reduction of molecular oxygen
Lchi00039	GO:0020037	MF	heme binding
Lchi00039	GO:0003674	MF	molecular_function
Lchi00039	GO:0005488	MF	binding
Lchi00039	GO:0046872	MF	metal ion binding
Lchi00039	GO:0043167	MF	ion binding
Lchi00039	GO:0043169	MF	cation binding
Lchi00039	GO:0046914	MF	transition metal ion binding
Lchi00039	GO:0003824	MF	catalytic activity
Lchi00039	GO:0016491	MF	oxidoreductase activity
Lchi00039	GO:0046906	MF	tetrapyrrole binding
Lchi00039	GO:0048037	MF	cofactor binding
Lchi00039	GO:0097159	MF	organic cyclic compound binding
Lchi00039	GO:1901363	MF	heterocyclic compound binding
Lchi00052	GO:0008270	MF	zinc ion binding
Lchi00052	GO:0003824	MF	catalytic activity
Lchi00052	GO:0003674	MF	molecular_function
Lchi00052	GO:0005488	MF	binding
Lchi00052	GO:0046872	MF	metal ion binding
Lchi00052	GO:0043167	MF	ion binding
Lchi00052	GO:0043169	MF	cation binding
Lchi00052	GO:0046914	MF	transition metal ion binding
Lchi00053	GO:0006355	BP	regulation of transcription, DNA-templated
Lchi00053	GO:0008152	BP	metabolic process
Lchi00053	GO:0006139	BP	nucleobase-containing compound metabolic process
Lchi00053	GO:0006351	BP	transcription, DNA-templated
Lchi00053	GO:0006725	BP	cellular aromatic compound metabolic process
Lchi00053	GO:0006807	BP	nitrogen compound metabolic process
Lchi00053	GO:0008150	BP	biological_process
Lchi00053	GO:0009058	BP	biosynthetic process
Lchi00053	GO:0009059	BP	macromolecule biosynthetic process
Lchi00053	GO:0009889	BP	regulation of biosynthetic process
Lchi00053	GO:0009987	BP	cellular process
Lchi00053	GO:0010467	BP	gene expression
Lchi00053	GO:0010468	BP	regulation of gene expression
Lchi00053	GO:0010556	BP	regulation of macromolecule biosynthetic process
Lchi00053	GO:0016070	BP	RNA metabolic process
Lchi00053	GO:0018130	BP	heterocycle biosynthetic process
Lchi00053	GO:0019219	BP	regulation of nucleobase-containing compound metabolic process
Lchi00053	GO:0019222	BP	regulation of metabolic process
Lchi00053	GO:0019438	BP	aromatic compound biosynthetic process
Lchi00053	GO:0031323	BP	regulation of cellular metabolic process
Lchi00053	GO:0031326	BP	regulation of cellular biosynthetic process
Lchi00053	GO:0032774	BP	RNA biosynthetic process
Lchi00053	GO:0034641	BP	cellular nitrogen compound metabolic process
Lchi00053	GO:0034645	BP	cellular macromolecule biosynthetic process
Lchi00053	GO:0034654	BP	nucleobase-containing compound biosynthetic process
Lchi00053	GO:0043170	BP	macromolecule metabolic process
Lchi00053	GO:0044237	BP	cellular metabolic process
Lchi00053	GO:0044238	BP	primary metabolic process
Lchi00053	GO:0044249	BP	cellular biosynthetic process
Lchi00053	GO:0044260	BP	cellular macromolecule metabolic process
Lchi00053	GO:0044271	BP	cellular nitrogen compound biosynthetic process
Lchi00053	GO:0046483	BP	heterocycle metabolic process
Lchi00053	GO:0050789	BP	regulation of biological process
Lchi00053	GO:0050794	BP	regulation of cellular process
Lchi00053	GO:0051171	BP	regulation of nitrogen compound metabolic process
Lchi00053	GO:0051252	BP	regulation of RNA metabolic process
Lchi00053	GO:0060255	BP	regulation of macromolecule metabolic process
Lchi00053	GO:0065007	BP	biological regulation
Lchi00053	GO:0071704	BP	organic substance metabolic process
Lchi00053	GO:0080090	BP	regulation of primary metabolic process
Lchi00053	GO:0090304	BP	nucleic acid metabolic process
Lchi00053	GO:0097659	BP	nucleic acid-templated transcription
Lchi00053	GO:1901360	BP	organic cyclic compound metabolic process
Lchi00053	GO:1901362	BP	organic cyclic compound biosynthetic process
Lchi00053	GO:1901576	BP	organic substance biosynthetic process
Lchi00053	GO:1903506	BP	regulation of nucleic acid-templated transcription
Lchi00053	GO:2000112	BP	regulation of cellular macromolecule biosynthetic process
Lchi00053	GO:2001141	BP	regulation of RNA biosynthetic process
Lchi00053	GO:0003700	MF	DNA binding transcription factor activity
Lchi00053	GO:0043565	MF	sequence-specific DNA binding
Lchi00053	GO:0003674	MF	molecular_function
Lchi00053	GO:0140110	MF	transcription regulator activity
Lchi00053	GO:0003676	MF	nucleic acid binding
Lchi00053	GO:0003677	MF	DNA binding
Lchi00053	GO:0005488	MF	binding
Lchi00053	GO:0097159	MF	organic cyclic compound binding
Lchi00053	GO:1901363	MF	heterocyclic compound binding
Lchi00055	GO:0005506	MF	iron ion binding
Lchi00055	GO:0003674	MF	molecular_function
Lchi00055	GO:0005488	MF	binding
Lchi00055	GO:0046872	MF	metal ion binding
Lchi00055	GO:0043167	MF	ion binding
Lchi00055	GO:0043169	MF	cation binding
Lchi00055	GO:0046914	MF	transition metal ion binding
Lchi00056	GO:0006629	BP	lipid metabolic process
Lchi00056	GO:0008152	BP	metabolic process
Lchi00056	GO:0008150	BP	biological_process
Lchi00056	GO:0044238	BP	primary metabolic process
Lchi00056	GO:0071704	BP	organic substance metabolic process
Lchi00057	GO:0005524	MF	ATP binding
Lchi00057	GO:0000166	MF	nucleotide binding
Lchi00057	GO:0003674	MF	molecular_function
Lchi00057	GO:0005488	MF	binding
Lchi00057	GO:0008144	MF	drug binding
Lchi00057	GO:0017076	MF	purine nucleotide binding
Lchi00057	GO:0030554	MF	adenyl nucleotide binding
Lchi00057	GO:0032553	MF	ribonucleotide binding
Lchi00057	GO:0032555	MF	purine ribonucleotide binding
Lchi00057	GO:0032559	MF	adenyl ribonucleotide binding
Lchi00057	GO:0035639	MF	purine ribonucleoside triphosphate binding
Lchi00057	GO:0036094	MF	small molecule binding
Lchi00057	GO:0043167	MF	ion binding
Lchi00057	GO:0043168	MF	anion binding
Lchi00057	GO:0097159	MF	organic cyclic compound binding
Lchi00057	GO:0097367	MF	carbohydrate derivative binding
Lchi00057	GO:1901265	MF	nucleoside phosphate binding
Lchi00057	GO:1901363	MF	heterocyclic compound binding
Lchi00058	GO:0005975	BP	carbohydrate metabolic process
Lchi00058	GO:0008152	BP	metabolic process
Lchi00058	GO:0008150	BP	biological_process
Lchi00058	GO:0044238	BP	primary metabolic process
Lchi00058	GO:0071704	BP	organic substance metabolic process
Lchi00058	GO:0004650	MF	polygalacturonase activity
Lchi00058	GO:0003674	MF	molecular_function
Lchi00058	GO:0003824	MF	catalytic activity
Lchi00058	GO:0004553	MF	hydrolase activity, hydrolyzing O-glycosyl compounds
Lchi00058	GO:0016787	MF	hydrolase activity
Lchi00058	GO:0016798	MF	hydrolase activity, acting on glycosyl bonds
Lchi00070	GO:0006415	BP	translational termination
Lchi00070	GO:0008152	BP	metabolic process
Lchi00070	GO:0006412	BP	translation
Lchi00070	GO:0006518	BP	peptide metabolic process
Lchi00070	GO:0006807	BP	nitrogen compound metabolic process
Lchi00070	GO:0008150	BP	biological_process
Lchi00070	GO:0009058	BP	biosynthetic process
Lchi00070	GO:0009059	BP	macromolecule biosynthetic process
Lchi00070	GO:0009987	BP	cellular process
Lchi00070	GO:0010467	BP	gene expression
Lchi00070	GO:0016043	BP	cellular component organization
Lchi00070	GO:0019538	BP	protein metabolic process
Lchi00070	GO:0022411	BP	cellular component disassembly
Lchi00070	GO:0032984	BP	protein-containing complex disassembly
Lchi00070	GO:0034641	BP	cellular nitrogen compound metabolic process
Lchi00070	GO:0034645	BP	cellular macromolecule biosynthetic process
Lchi00070	GO:0043043	BP	peptide biosynthetic process
Lchi00070	GO:0043170	BP	macromolecule metabolic process
Lchi00070	GO:0043603	BP	cellular amide metabolic process
Lchi00070	GO:0043604	BP	amide biosynthetic process
Lchi00070	GO:0043624	BP	cellular protein complex disassembly
Lchi00070	GO:0043933	BP	protein-containing complex subunit organization
Lchi00070	GO:0044237	BP	cellular metabolic process
Lchi00070	GO:0044238	BP	primary metabolic process
Lchi00070	GO:0044249	BP	cellular biosynthetic process
Lchi00070	GO:0044260	BP	cellular macromolecule metabolic process
Lchi00070	GO:0044267	BP	cellular protein metabolic process
Lchi00070	GO:0044271	BP	cellular nitrogen compound biosynthetic process
Lchi00070	GO:0071704	BP	organic substance metabolic process
Lchi00070	GO:0071840	BP	cellular component organization or biogenesis
Lchi00070	GO:1901564	BP	organonitrogen compound metabolic process
Lchi00070	GO:1901566	BP	organonitrogen compound biosynthetic process
Lchi00070	GO:1901576	BP	organic substance biosynthetic process
Lchi00070	GO:0005737	CC	cytoplasm
Lchi00070	GO:0005622	CC	intracellular
Lchi00070	GO:0005575	CC	cellular_component
Lchi00070	GO:0005623	CC	cell
Lchi00070	GO:0044424	CC	intracellular part
Lchi00070	GO:0044464	CC	cell part
Lchi00070	GO:0003747	MF	translation release factor activity
Lchi00070	GO:0016149	MF	translation release factor activity, codon specific
Lchi00070	GO:0003674	MF	molecular_function
Lchi00070	GO:0003676	MF	nucleic acid binding
Lchi00070	GO:0003723	MF	RNA binding
Lchi00070	GO:0005488	MF	binding
Lchi00070	GO:0008079	MF	translation termination factor activity
Lchi00070	GO:0008135	MF	translation factor activity, RNA binding
Lchi00070	GO:0097159	MF	organic cyclic compound binding
Lchi00070	GO:1901363	MF	heterocyclic compound binding
Lchi00071	GO:0042545	BP	cell wall modification
Lchi00071	GO:0008150	BP	biological_process
Lchi00071	GO:0009987	BP	cellular process
Lchi00071	GO:0016043	BP	cellular component organization
Lchi00071	GO:0045229	BP	external encapsulating structure organization
Lchi00071	GO:0071554	BP	cell wall organization or biogenesis
Lchi00071	GO:0071555	BP	cell wall organization
Lchi00071	GO:0071840	BP	cellular component organization or biogenesis
Lchi00071	GO:0005618	CC	cell wall
Lchi00071	GO:0005575	CC	cellular_component
Lchi00071	GO:0005623	CC	cell
Lchi00071	GO:0030312	CC	external encapsulating structure
Lchi00071	GO:0044464	CC	cell part
Lchi00071	GO:0071944	CC	cell periphery
Lchi00071	GO:0030599	MF	pectinesterase activity
Lchi00071	GO:0004857	MF	enzyme inhibitor activity
Lchi00071	GO:0003674	MF	molecular_function
Lchi00071	GO:0003824	MF	catalytic activity
Lchi00071	GO:0016787	MF	hydrolase activity
Lchi00071	GO:0016788	MF	hydrolase activity, acting on ester bonds
Lchi00071	GO:0052689	MF	carboxylic ester hydrolase activity
Lchi00071	GO:0030234	MF	enzyme regulator activity
Lchi00071	GO:0098772	MF	molecular function regulator
Lchi00072	GO:0003676	MF	nucleic acid binding
Lchi00072	GO:0003674	MF	molecular_function
Lchi00072	GO:0005488	MF	binding
Lchi00072	GO:0097159	MF	organic cyclic compound binding
Lchi00072	GO:1901363	MF	heterocyclic compound binding
Lchi00075	GO:0005975	BP	carbohydrate metabolic process
Lchi00075	GO:0008152	BP	metabolic process
Lchi00075	GO:0008150	BP	biological_process
Lchi00075	GO:0044238	BP	primary metabolic process
Lchi00075	GO:0071704	BP	organic substance metabolic process
Lchi00075	GO:0004553	MF	hydrolase activity, hydrolyzing O-glycosyl compounds
Lchi00075	GO:0003674	MF	molecular_function
Lchi00075	GO:0003824	MF	catalytic activity
Lchi00075	GO:0016787	MF	hydrolase activity
Lchi00075	GO:0016798	MF	hydrolase activity, acting on glycosyl bonds
Lchi00077	GO:0006468	BP	protein phosphorylation
Lchi00077	GO:0008152	BP	metabolic process
Lchi00077	GO:0006464	BP	cellular protein modification process
Lchi00077	GO:0006793	BP	phosphorus metabolic process
Lchi00077	GO:0006796	BP	phosphate-containing compound metabolic process
Lchi00077	GO:0006807	BP	nitrogen compound metabolic process
Lchi00077	GO:0008150	BP	biological_process
Lchi00077	GO:0009987	BP	cellular process
Lchi00077	GO:0016310	BP	phosphorylation
Lchi00077	GO:0019538	BP	protein metabolic process
Lchi00077	GO:0036211	BP	protein modification process
Lchi00077	GO:0043170	BP	macromolecule metabolic process
Lchi00077	GO:0043412	BP	macromolecule modification
Lchi00077	GO:0044237	BP	cellular metabolic process
Lchi00077	GO:0044238	BP	primary metabolic process
Lchi00077	GO:0044260	BP	cellular macromolecule metabolic process
Lchi00077	GO:0044267	BP	cellular protein metabolic process
Lchi00077	GO:0071704	BP	organic substance metabolic process
Lchi00077	GO:1901564	BP	organonitrogen compound metabolic process
Lchi00077	GO:0004672	MF	protein kinase activity
Lchi00077	GO:0005524	MF	ATP binding
Lchi00077	GO:0003674	MF	molecular_function
Lchi00077	GO:0003824	MF	catalytic activity
Lchi00077	GO:0016301	MF	kinase activity
Lchi00077	GO:0016740	MF	transferase activity
Lchi00077	GO:0016772	MF	transferase activity, transferring phosphorus-containing groups
Lchi00077	GO:0016773	MF	phosphotransferase activity, alcohol group as acceptor
Lchi00077	GO:0140096	MF	catalytic activity, acting on a protein
Lchi00077	GO:0000166	MF	nucleotide binding
Lchi00077	GO:0005488	MF	binding
Lchi00077	GO:0008144	MF	drug binding
Lchi00077	GO:0017076	MF	purine nucleotide binding
Lchi00077	GO:0030554	MF	adenyl nucleotide binding
Lchi00077	GO:0032553	MF	ribonucleotide binding
Lchi00077	GO:0032555	MF	purine ribonucleotide binding
Lchi00077	GO:0032559	MF	adenyl ribonucleotide binding
Lchi00077	GO:0035639	MF	purine ribonucleoside triphosphate binding
Lchi00077	GO:0036094	MF	small molecule binding
Lchi00077	GO:0043167	MF	ion binding
Lchi00077	GO:0043168	MF	anion binding
Lchi00077	GO:0097159	MF	organic cyclic compound binding
Lchi00077	GO:0097367	MF	carbohydrate derivative binding
Lchi00077	GO:1901265	MF	nucleoside phosphate binding
Lchi00077	GO:1901363	MF	heterocyclic compound binding
Lchi00078	GO:0006468	BP	protein phosphorylation
Lchi00078	GO:0008152	BP	metabolic process
Lchi00078	GO:0006464	BP	cellular protein modification process
Lchi00078	GO:0006793	BP	phosphorus metabolic process
Lchi00078	GO:0006796	BP	phosphate-containing compound metabolic process
Lchi00078	GO:0006807	BP	nitrogen compound metabolic process
Lchi00078	GO:0008150	BP	biological_process
Lchi00078	GO:0009987	BP	cellular process
Lchi00078	GO:0016310	BP	phosphorylation
Lchi00078	GO:0019538	BP	protein metabolic process
Lchi00078	GO:0036211	BP	protein modification process
Lchi00078	GO:0043170	BP	macromolecule metabolic process
Lchi00078	GO:0043412	BP	macromolecule modification
Lchi00078	GO:0044237	BP	cellular metabolic process
Lchi00078	GO:0044238	BP	primary metabolic process
Lchi00078	GO:0044260	BP	cellular macromolecule metabolic process
Lchi00078	GO:0044267	BP	cellular protein metabolic process
Lchi00078	GO:0071704	BP	organic substance metabolic process
Lchi00078	GO:1901564	BP	organonitrogen compound metabolic process
Lchi00078	GO:0004672	MF	protein kinase activity
Lchi00078	GO:0003674	MF	molecular_function
Lchi00078	GO:0003824	MF	catalytic activity
Lchi00078	GO:0016301	MF	kinase activity
Lchi00078	GO:0016740	MF	transferase activity
Lchi00078	GO:0016772	MF	transferase activity, transferring phosphorus-containing groups
Lchi00078	GO:0016773	MF	phosphotransferase activity, alcohol group as acceptor
Lchi00078	GO:0140096	MF	catalytic activity, acting on a protein
Lchi00082	GO:0005634	CC	nucleus
Lchi00082	GO:0005622	CC	intracellular
Lchi00082	GO:0005575	CC	cellular_component
Lchi00082	GO:0005623	CC	cell
Lchi00082	GO:0043231	CC	intracellular membrane-bounded organelle
Lchi00082	GO:0043226	CC	organelle
Lchi00082	GO:0043227	CC	membrane-bounded organelle
Lchi00082	GO:0043229	CC	intracellular organelle
Lchi00082	GO:0044424	CC	intracellular part
Lchi00082	GO:0044464	CC	cell part
Lchi00082	GO:0003677	MF	DNA binding
Lchi00082	GO:0003674	MF	molecular_function
Lchi00082	GO:0003676	MF	nucleic acid binding
Lchi00082	GO:0005488	MF	binding
Lchi00082	GO:0097159	MF	organic cyclic compound binding
Lchi00082	GO:1901363	MF	heterocyclic compound binding
Lchi00083	GO:0005634	CC	nucleus
Lchi00083	GO:0005622	CC	intracellular
Lchi00083	GO:0005575	CC	cellular_component
Lchi00083	GO:0005623	CC	cell
Lchi00083	GO:0043231	CC	intracellular membrane-bounded organelle
Lchi00083	GO:0043226	CC	organelle
Lchi00083	GO:0043227	CC	membrane-bounded organelle
Lchi00083	GO:0043229	CC	intracellular organelle
Lchi00083	GO:0044424	CC	intracellular part
Lchi00083	GO:0044464	CC	cell part
Lchi00083	GO:0003677	MF	DNA binding
Lchi00083	GO:0003674	MF	molecular_function
Lchi00083	GO:0003676	MF	nucleic acid binding
Lchi00083	GO:0005488	MF	binding
Lchi00083	GO:0097159	MF	organic cyclic compound binding
Lchi00083	GO:1901363	MF	heterocyclic compound binding
Lchi00084	GO:0016020	CC	membrane
Lchi00084	GO:0005575	CC	cellular_component
Lchi00084	GO:0005524	MF	ATP binding
Lchi00084	GO:0016887	MF	ATPase activity
Lchi00084	GO:0000166	MF	nucleotide binding
Lchi00084	GO:0003674	MF	molecular_function
Lchi00084	GO:0005488	MF	binding
Lchi00084	GO:0008144	MF	drug binding
Lchi00084	GO:0017076	MF	purine nucleotide binding
Lchi00084	GO:0030554	MF	adenyl nucleotide binding
Lchi00084	GO:0032553	MF	ribonucleotide binding
Lchi00084	GO:0032555	MF	purine ribonucleotide binding
Lchi00084	GO:0032559	MF	adenyl ribonucleotide binding
Lchi00084	GO:0035639	MF	purine ribonucleoside triphosphate binding
Lchi00084	GO:0036094	MF	small molecule binding
Lchi00084	GO:0043167	MF	ion binding
Lchi00084	GO:0043168	MF	anion binding
Lchi00084	GO:0097159	MF	organic cyclic compound binding
Lchi00084	GO:0097367	MF	carbohydrate derivative binding
Lchi00084	GO:1901265	MF	nucleoside phosphate binding
Lchi00084	GO:1901363	MF	heterocyclic compound binding
Lchi00084	GO:0003824	MF	catalytic activity
Lchi00084	GO:0017111	MF	nucleoside-triphosphatase activity
Lchi00084	GO:0016462	MF	pyrophosphatase activity
Lchi00084	GO:0016787	MF	hydrolase activity
Lchi00084	GO:0016817	MF	hydrolase activity, acting on acid anhydrides
Lchi00084	GO:0016818	MF	hydrolase activity, acting on acid anhydrides, in phosphorus-containing anhydrides
Lchi00086	GO:0016020	CC	membrane
Lchi00086	GO:0005575	CC	cellular_component
Lchi00086	GO:0005524	MF	ATP binding
Lchi00086	GO:0016887	MF	ATPase activity
Lchi00086	GO:0000166	MF	nucleotide binding
Lchi00086	GO:0003674	MF	molecular_function
Lchi00086	GO:0005488	MF	binding
Lchi00086	GO:0008144	MF	drug binding
Lchi00086	GO:0017076	MF	purine nucleotide binding
Lchi00086	GO:0030554	MF	adenyl nucleotide binding
Lchi00086	GO:0032553	MF	ribonucleotide binding
Lchi00086	GO:0032555	MF	purine ribonucleotide binding
Lchi00086	GO:0032559	MF	adenyl ribonucleotide binding
Lchi00086	GO:0035639	MF	purine ribonucleoside triphosphate binding
Lchi00086	GO:0036094	MF	small molecule binding
Lchi00086	GO:0043167	MF	ion binding
Lchi00086	GO:0043168	MF	anion binding
Lchi00086	GO:0097159	MF	organic cyclic compound binding
Lchi00086	GO:0097367	MF	carbohydrate derivative binding
Lchi00086	GO:1901265	MF	nucleoside phosphate binding
Lchi00086	GO:1901363	MF	heterocyclic compound binding
Lchi00086	GO:0003824	MF	catalytic activity
Lchi00086	GO:0017111	MF	nucleoside-triphosphatase activity
Lchi00086	GO:0016462	MF	pyrophosphatase activity
Lchi00086	GO:0016787	MF	hydrolase activity
Lchi00086	GO:0016817	MF	hydrolase activity, acting on acid anhydrides
Lchi00086	GO:0016818	MF	hydrolase activity, acting on acid anhydrides, in phosphorus-containing anhydrides
Lchi00087	GO:0016020	CC	membrane
Lchi00087	GO:0005575	CC	cellular_component
Lchi00087	GO:0005524	MF	ATP binding
Lchi00087	GO:0016887	MF	ATPase activity
Lchi00087	GO:0000166	MF	nucleotide binding
Lchi00087	GO:0003674	MF	molecular_function
Lchi00087	GO:0005488	MF	binding
Lchi00087	GO:0008144	MF	drug binding
Lchi00087	GO:0017076	MF	purine nucleotide binding
Lchi00087	GO:0030554	MF	adenyl nucleotide binding
Lchi00087	GO:0032553	MF	ribonucleotide binding
Lchi00087	GO:0032555	MF	purine ribonucleotide binding
Lchi00087	GO:0032559	MF	adenyl ribonucleotide binding
Lchi00087	GO:0035639	MF	purine ribonucleoside triphosphate binding
Lchi00087	GO:0036094	MF	small molecule binding
Lchi00087	GO:0043167	MF	ion binding
Lchi00087	GO:0043168	MF	anion binding
Lchi00087	GO:0097159	MF	organic cyclic compound binding
Lchi00087	GO:0097367	MF	carbohydrate derivative binding
Lchi00087	GO:1901265	MF	nucleoside phosphate binding
Lchi00087	GO:1901363	MF	heterocyclic compound binding
Lchi00087	GO:0003824	MF	catalytic activity
Lchi00087	GO:0017111	MF	nucleoside-triphosphatase activity
Lchi00087	GO:0016462	MF	pyrophosphatase activity
Lchi00087	GO:0016787	MF	hydrolase activity
Lchi00087	GO:0016817	MF	hydrolase activity, acting on acid anhydrides
Lchi00087	GO:0016818	MF	hydrolase activity, acting on acid anhydrides, in phosphorus-containing anhydrides
Lchi00088	GO:0006556	BP	S-adenosylmethionine biosynthetic process
Lchi00088	GO:0006790	BP	sulfur compound metabolic process
Lchi00088	GO:0008152	BP	metabolic process
Lchi00088	GO:0006732	BP	coenzyme metabolic process
Lchi00088	GO:0008150	BP	biological_process
Lchi00088	GO:0009058	BP	biosynthetic process
Lchi00088	GO:0009108	BP	coenzyme biosynthetic process
Lchi00088	GO:0009987	BP	cellular process
Lchi00088	GO:0017144	BP	drug metabolic process
Lchi00088	GO:0044237	BP	cellular metabolic process
Lchi00088	GO:0044249	BP	cellular biosynthetic process
Lchi00088	GO:0044272	BP	sulfur compound biosynthetic process
Lchi00088	GO:0046500	BP	S-adenosylmethionine metabolic process
Lchi00088	GO:0051186	BP	cofactor metabolic process
Lchi00088	GO:0051188	BP	cofactor biosynthetic process
Lchi00088	GO:0071704	BP	organic substance metabolic process
Lchi00088	GO:1901576	BP	organic substance biosynthetic process
Lchi00088	GO:0004478	MF	methionine adenosyltransferase activity
Lchi00088	GO:0003674	MF	molecular_function
Lchi00088	GO:0003824	MF	catalytic activity
Lchi00088	GO:0016740	MF	transferase activity
Lchi00088	GO:0016765	MF	transferase activity, transferring alkyl or aryl (other than methyl) groups
Lchi00089	GO:0003723	MF	RNA binding
Lchi00089	GO:0003674	MF	molecular_function
Lchi00089	GO:0003676	MF	nucleic acid binding
Lchi00089	GO:0005488	MF	binding
Lchi00089	GO:0097159	MF	organic cyclic compound binding
Lchi00089	GO:1901363	MF	heterocyclic compound binding
Lchi00090	GO:0006556	BP	S-adenosylmethionine biosynthetic process
Lchi00090	GO:0006790	BP	sulfur compound metabolic process
Lchi00090	GO:0008152	BP	metabolic process
Lchi00090	GO:0006732	BP	coenzyme metabolic process
Lchi00090	GO:0008150	BP	biological_process
Lchi00090	GO:0009058	BP	biosynthetic process
Lchi00090	GO:0009108	BP	coenzyme biosynthetic process
Lchi00090	GO:0009987	BP	cellular process
Lchi00090	GO:0017144	BP	drug metabolic process
Lchi00090	GO:0044237	BP	cellular metabolic process
Lchi00090	GO:0044249	BP	cellular biosynthetic process
Lchi00090	GO:0044272	BP	sulfur compound biosynthetic process
Lchi00090	GO:0046500	BP	S-adenosylmethionine metabolic process
Lchi00090	GO:0051186	BP	cofactor metabolic process
Lchi00090	GO:0051188	BP	cofactor biosynthetic process
Lchi00090	GO:0071704	BP	organic substance metabolic process
Lchi00090	GO:1901576	BP	organic substance biosynthetic process
Lchi00090	GO:0004478	MF	methionine adenosyltransferase activity
Lchi00090	GO:0003674	MF	molecular_function
Lchi00090	GO:0003824	MF	catalytic activity
Lchi00090	GO:0016740	MF	transferase activity
Lchi00090	GO:0016765	MF	transferase activity, transferring alkyl or aryl (other than methyl) groups
Lchi00091	GO:0005975	BP	carbohydrate metabolic process
Lchi00091	GO:0008152	BP	metabolic process
Lchi00091	GO:0008150	BP	biological_process
Lchi00091	GO:0044238	BP	primary metabolic process
Lchi00091	GO:0071704	BP	organic substance metabolic process
Lchi00091	GO:0004553	MF	hydrolase activity, hydrolyzing O-glycosyl compounds
Lchi00091	GO:0003674	MF	molecular_function
Lchi00091	GO:0003824	MF	catalytic activity
Lchi00091	GO:0016787	MF	hydrolase activity
Lchi00091	GO:0016798	MF	hydrolase activity, acting on glycosyl bonds
Lchi00092	GO:0006351	BP	transcription, DNA-templated
Lchi00092	GO:0008152	BP	metabolic process
Lchi00092	GO:0006139	BP	nucleobase-containing compound metabolic process
Lchi00092	GO:0006725	BP	cellular aromatic compound metabolic process
Lchi00092	GO:0006807	BP	nitrogen compound metabolic process
Lchi00092	GO:0008150	BP	biological_process
Lchi00092	GO:0009058	BP	biosynthetic process
Lchi00092	GO:0009059	BP	macromolecule biosynthetic process
Lchi00092	GO:0009987	BP	cellular process
Lchi00092	GO:0010467	BP	gene expression
Lchi00092	GO:0016070	BP	RNA metabolic process
Lchi00092	GO:0018130	BP	heterocycle biosynthetic process
Lchi00092	GO:0019438	BP	aromatic compound biosynthetic process
Lchi00092	GO:0032774	BP	RNA biosynthetic process
Lchi00092	GO:0034641	BP	cellular nitrogen compound metabolic process
Lchi00092	GO:0034645	BP	cellular macromolecule biosynthetic process
Lchi00092	GO:0034654	BP	nucleobase-containing compound biosynthetic process
Lchi00092	GO:0043170	BP	macromolecule metabolic process
Lchi00092	GO:0044237	BP	cellular metabolic process
Lchi00092	GO:0044238	BP	primary metabolic process
Lchi00092	GO:0044249	BP	cellular biosynthetic process
Lchi00092	GO:0044260	BP	cellular macromolecule metabolic process
Lchi00092	GO:0044271	BP	cellular nitrogen compound biosynthetic process
Lchi00092	GO:0046483	BP	heterocycle metabolic process
Lchi00092	GO:0071704	BP	organic substance metabolic process
Lchi00092	GO:0090304	BP	nucleic acid metabolic process
Lchi00092	GO:0097659	BP	nucleic acid-templated transcription
Lchi00092	GO:1901360	BP	organic cyclic compound metabolic process
Lchi00092	GO:1901362	BP	organic cyclic compound biosynthetic process
Lchi00092	GO:1901576	BP	organic substance biosynthetic process
Lchi00092	GO:0005634	CC	nucleus
Lchi00092	GO:0005622	CC	intracellular
Lchi00092	GO:0005575	CC	cellular_component
Lchi00092	GO:0005623	CC	cell
Lchi00092	GO:0043231	CC	intracellular membrane-bounded organelle
Lchi00092	GO:0043226	CC	organelle
Lchi00092	GO:0043227	CC	membrane-bounded organelle
Lchi00092	GO:0043229	CC	intracellular organelle
Lchi00092	GO:0044424	CC	intracellular part
Lchi00092	GO:0044464	CC	cell part
Lchi00092	GO:0003677	MF	DNA binding
Lchi00092	GO:0003674	MF	molecular_function
Lchi00092	GO:0003676	MF	nucleic acid binding
Lchi00092	GO:0005488	MF	binding
Lchi00092	GO:0097159	MF	organic cyclic compound binding
Lchi00092	GO:1901363	MF	heterocyclic compound binding
Lchi00093	GO:0005975	BP	carbohydrate metabolic process
Lchi00093	GO:0008152	BP	metabolic process
Lchi00093	GO:0008150	BP	biological_process
Lchi00093	GO:0044238	BP	primary metabolic process
Lchi00093	GO:0071704	BP	organic substance metabolic process
Lchi00093	GO:0004553	MF	hydrolase activity, hydrolyzing O-glycosyl compounds
Lchi00093	GO:0003674	MF	molecular_function
Lchi00093	GO:0003824	MF	catalytic activity
Lchi00093	GO:0016787	MF	hydrolase activity
Lchi00093	GO:0016798	MF	hydrolase activity, acting on glycosyl bonds
Lchi00095	GO:0006412	BP	translation
Lchi00095	GO:0008152	BP	metabolic process
Lchi00095	GO:0006518	BP	peptide metabolic process
Lchi00095	GO:0006807	BP	nitrogen compound metabolic process
Lchi00095	GO:0008150	BP	biological_process
Lchi00095	GO:0009058	BP	biosynthetic process
Lchi00095	GO:0009059	BP	macromolecule biosynthetic process
Lchi00095	GO:0009987	BP	cellular process
Lchi00095	GO:0010467	BP	gene expression
Lchi00095	GO:0019538	BP	protein metabolic process
Lchi00095	GO:0034641	BP	cellular nitrogen compound metabolic process
Lchi00095	GO:0034645	BP	cellular macromolecule biosynthetic process
Lchi00095	GO:0043043	BP	peptide biosynthetic process
Lchi00095	GO:0043170	BP	macromolecule metabolic process
Lchi00095	GO:0043603	BP	cellular amide metabolic process
Lchi00095	GO:0043604	BP	amide biosynthetic process
Lchi00095	GO:0044237	BP	cellular metabolic process
Lchi00095	GO:0044238	BP	primary metabolic process
Lchi00095	GO:0044249	BP	cellular biosynthetic process
Lchi00095	GO:0044260	BP	cellular macromolecule metabolic process
Lchi00095	GO:0044267	BP	cellular protein metabolic process
Lchi00095	GO:0044271	BP	cellular nitrogen compound biosynthetic process
Lchi00095	GO:0071704	BP	organic substance metabolic process
Lchi00095	GO:1901564	BP	organonitrogen compound metabolic process
Lchi00095	GO:1901566	BP	organonitrogen compound biosynthetic process
Lchi00095	GO:1901576	BP	organic substance biosynthetic process
Lchi00095	GO:0005840	CC	ribosome
Lchi00095	GO:0005622	CC	intracellular
Lchi00095	GO:0005575	CC	cellular_component
Lchi00095	GO:0005623	CC	cell
Lchi00095	GO:0005737	CC	cytoplasm
Lchi00095	GO:0032991	CC	protein-containing complex
Lchi00095	GO:0043226	CC	organelle
Lchi00095	GO:0043228	CC	non-membrane-bounded organelle
Lchi00095	GO:0043229	CC	intracellular organelle
Lchi00095	GO:0043232	CC	intracellular non-membrane-bounded organelle
Lchi00095	GO:0044424	CC	intracellular part
Lchi00095	GO:0044444	CC	cytoplasmic part
Lchi00095	GO:0044464	CC	cell part
Lchi00095	GO:1990904	CC	ribonucleoprotein complex
Lchi00095	GO:0003735	MF	structural constituent of ribosome
Lchi00095	GO:0003674	MF	molecular_function
Lchi00095	GO:0005198	MF	structural molecule activity
Lchi00099	GO:0005634	CC	nucleus
Lchi00099	GO:0005622	CC	intracellular
Lchi00099	GO:0005575	CC	cellular_component
Lchi00099	GO:0005623	CC	cell
Lchi00099	GO:0043231	CC	intracellular membrane-bounded organelle
Lchi00099	GO:0043226	CC	organelle
Lchi00099	GO:0043227	CC	membrane-bounded organelle
Lchi00099	GO:0043229	CC	intracellular organelle
Lchi00099	GO:0044424	CC	intracellular part
Lchi00099	GO:0044464	CC	cell part
Lchi00099	GO:0003677	MF	DNA binding
Lchi00099	GO:0003674	MF	molecular_function
Lchi00099	GO:0003676	MF	nucleic acid binding
Lchi00099	GO:0005488	MF	binding
Lchi00099	GO:0097159	MF	organic cyclic compound binding
Lchi00099	GO:1901363	MF	heterocyclic compound binding
Lchi00102	GO:0008152	BP	metabolic process
Lchi00102	GO:0008150	BP	biological_process
Lchi00102	GO:0016491	MF	oxidoreductase activity
Lchi00102	GO:0003674	MF	molecular_function
Lchi00102	GO:0003824	MF	catalytic activity
Lchi00103	GO:0008152	BP	metabolic process
Lchi00103	GO:0008150	BP	biological_process
Lchi00103	GO:0016491	MF	oxidoreductase activity
Lchi00103	GO:0003674	MF	molecular_function
Lchi00103	GO:0003824	MF	catalytic activity
Lchi00105	GO:0055114	BP	oxidation-reduction process
Lchi00105	GO:0045454	BP	cell redox homeostasis
Lchi00105	GO:0008152	BP	metabolic process
Lchi00105	GO:0008150	BP	biological_process
Lchi00105	GO:0009987	BP	cellular process
Lchi00105	GO:0019725	BP	cellular homeostasis
Lchi00105	GO:0042592	BP	homeostatic process
Lchi00105	GO:0050789	BP	regulation of biological process
Lchi00105	GO:0050794	BP	regulation of cellular process
Lchi00105	GO:0065007	BP	biological regulation
Lchi00105	GO:0065008	BP	regulation of biological quality
Lchi00105	GO:0016491	MF	oxidoreductase activity
Lchi00105	GO:0050660	MF	flavin adenine dinucleotide binding
Lchi00105	GO:0003674	MF	molecular_function
Lchi00105	GO:0003824	MF	catalytic activity
Lchi00105	GO:0000166	MF	nucleotide binding
Lchi00105	GO:0005488	MF	binding
Lchi00105	GO:0036094	MF	small molecule binding
Lchi00105	GO:0043167	MF	ion binding
Lchi00105	GO:0043168	MF	anion binding
Lchi00105	GO:0048037	MF	cofactor binding
Lchi00105	GO:0050662	MF	coenzyme binding
Lchi00105	GO:0097159	MF	organic cyclic compound binding
Lchi00105	GO:1901265	MF	nucleoside phosphate binding
Lchi00105	GO:1901363	MF	heterocyclic compound binding
Lchi00107	GO:0003824	MF	catalytic activity
Lchi00107	GO:0003674	MF	molecular_function
Lchi00108	GO:0006468	BP	protein phosphorylation
Lchi00108	GO:0008152	BP	metabolic process
Lchi00108	GO:0006464	BP	cellular protein modification process
Lchi00108	GO:0006793	BP	phosphorus metabolic process
Lchi00108	GO:0006796	BP	phosphate-containing compound metabolic process
Lchi00108	GO:0006807	BP	nitrogen compound metabolic process
Lchi00108	GO:0008150	BP	biological_process
Lchi00108	GO:0009987	BP	cellular process
Lchi00108	GO:0016310	BP	phosphorylation
Lchi00108	GO:0019538	BP	protein metabolic process
Lchi00108	GO:0036211	BP	protein modification process
Lchi00108	GO:0043170	BP	macromolecule metabolic process
Lchi00108	GO:0043412	BP	macromolecule modification
Lchi00108	GO:0044237	BP	cellular metabolic process
Lchi00108	GO:0044238	BP	primary metabolic process
Lchi00108	GO:0044260	BP	cellular macromolecule metabolic process
Lchi00108	GO:0044267	BP	cellular protein metabolic process
Lchi00108	GO:0071704	BP	organic substance metabolic process
Lchi00108	GO:1901564	BP	organonitrogen compound metabolic process
Lchi00108	GO:0004672	MF	protein kinase activity
Lchi00108	GO:0005524	MF	ATP binding
Lchi00108	GO:0003674	MF	molecular_function
Lchi00108	GO:0003824	MF	catalytic activity
Lchi00108	GO:0016301	MF	kinase activity
Lchi00108	GO:0016740	MF	transferase activity
Lchi00108	GO:0016772	MF	transferase activity, transferring phosphorus-containing groups
Lchi00108	GO:0016773	MF	phosphotransferase activity, alcohol group as acceptor
Lchi00108	GO:0140096	MF	catalytic activity, acting on a protein
Lchi00108	GO:0000166	MF	nucleotide binding
Lchi00108	GO:0005488	MF	binding
Lchi00108	GO:0008144	MF	drug binding
Lchi00108	GO:0017076	MF	purine nucleotide binding
Lchi00108	GO:0030554	MF	adenyl nucleotide binding
Lchi00108	GO:0032553	MF	ribonucleotide binding
Lchi00108	GO:0032555	MF	purine ribonucleotide binding
Lchi00108	GO:0032559	MF	adenyl ribonucleotide binding
Lchi00108	GO:0035639	MF	purine ribonucleoside triphosphate binding
Lchi00108	GO:0036094	MF	small molecule binding
Lchi00108	GO:0043167	MF	ion binding
Lchi00108	GO:0043168	MF	anion binding
Lchi00108	GO:0097159	MF	organic cyclic compound binding
Lchi00108	GO:0097367	MF	carbohydrate derivative binding
Lchi00108	GO:1901265	MF	nucleoside phosphate binding
Lchi00108	GO:1901363	MF	heterocyclic compound binding
Lchi00110	GO:0006367	BP	transcription initiation from RNA polymerase II promoter
Lchi00110	GO:0008152	BP	metabolic process
Lchi00110	GO:0006366	BP	transcription by RNA polymerase II
Lchi00110	GO:0006139	BP	nucleobase-containing compound metabolic process
Lchi00110	GO:0006351	BP	transcription, DNA-templated
Lchi00110	GO:0006352	BP	DNA-templated transcription, initiation
Lchi00110	GO:0006725	BP	cellular aromatic compound metabolic process
Lchi00110	GO:0006807	BP	nitrogen compound metabolic process
Lchi00110	GO:0008150	BP	biological_process
Lchi00110	GO:0009058	BP	biosynthetic process
Lchi00110	GO:0009059	BP	macromolecule biosynthetic process
Lchi00110	GO:0009987	BP	cellular process
Lchi00110	GO:0010467	BP	gene expression
Lchi00110	GO:0016070	BP	RNA metabolic process
Lchi00110	GO:0018130	BP	heterocycle biosynthetic process
Lchi00110	GO:0019438	BP	aromatic compound biosynthetic process
Lchi00110	GO:0032774	BP	RNA biosynthetic process
Lchi00110	GO:0034641	BP	cellular nitrogen compound metabolic process
Lchi00110	GO:0034645	BP	cellular macromolecule biosynthetic process
Lchi00110	GO:0034654	BP	nucleobase-containing compound biosynthetic process
Lchi00110	GO:0043170	BP	macromolecule metabolic process
Lchi00110	GO:0044237	BP	cellular metabolic process
Lchi00110	GO:0044238	BP	primary metabolic process
Lchi00110	GO:0044249	BP	cellular biosynthetic process
Lchi00110	GO:0044260	BP	cellular macromolecule metabolic process
Lchi00110	GO:0044271	BP	cellular nitrogen compound biosynthetic process
Lchi00110	GO:0046483	BP	heterocycle metabolic process
Lchi00110	GO:0071704	BP	organic substance metabolic process
Lchi00110	GO:0090304	BP	nucleic acid metabolic process
Lchi00110	GO:0097659	BP	nucleic acid-templated transcription
Lchi00110	GO:1901360	BP	organic cyclic compound metabolic process
Lchi00110	GO:1901362	BP	organic cyclic compound biosynthetic process
Lchi00110	GO:1901576	BP	organic substance biosynthetic process
Lchi00110	GO:0005672	CC	transcription factor TFIIA complex
Lchi00110	GO:0005622	CC	intracellular
Lchi00110	GO:0005575	CC	cellular_component
Lchi00110	GO:0000428	CC	DNA-directed RNA polymerase complex
Lchi00110	GO:0005623	CC	cell
Lchi00110	GO:0005634	CC	nucleus
Lchi00110	GO:0005654	CC	nucleoplasm
Lchi00110	GO:0005667	CC	transcription factor complex
Lchi00110	GO:0043231	CC	intracellular membrane-bounded organelle
Lchi00110	GO:0016591	CC	DNA-directed RNA polymerase II, holoenzyme
Lchi00110	GO:0030880	CC	RNA polymerase complex
Lchi00110	GO:0031974	CC	membrane-enclosed lumen
Lchi00110	GO:0031981	CC	nuclear lumen
Lchi00110	GO:0032991	CC	protein-containing complex
Lchi00110	GO:0043226	CC	organelle
Lchi00110	GO:0043227	CC	membrane-bounded organelle
Lchi00110	GO:0043229	CC	intracellular organelle
Lchi00110	GO:0043233	CC	organelle lumen
Lchi00110	GO:0044422	CC	organelle part
Lchi00110	GO:0044424	CC	intracellular part
Lchi00110	GO:0044428	CC	nuclear part
Lchi00110	GO:0044446	CC	intracellular organelle part
Lchi00110	GO:0044451	CC	nucleoplasm part
Lchi00110	GO:0044464	CC	cell part
Lchi00110	GO:0044798	CC	nuclear transcription factor complex
Lchi00110	GO:0055029	CC	nuclear DNA-directed RNA polymerase complex
Lchi00110	GO:0061695	CC	transferase complex, transferring phosphorus-containing groups
Lchi00110	GO:0070013	CC	intracellular organelle lumen
Lchi00110	GO:0090575	CC	RNA polymerase II transcription factor complex
Lchi00110	GO:1902494	CC	catalytic complex
Lchi00110	GO:1990234	CC	transferase complex
Lchi00111	GO:0006820	BP	anion transport
Lchi00111	GO:0006810	BP	transport
Lchi00111	GO:0006811	BP	ion transport
Lchi00111	GO:0008150	BP	biological_process
Lchi00111	GO:0051179	BP	localization
Lchi00111	GO:0051234	BP	establishment of localization
Lchi00111	GO:0016021	CC	integral component of membrane
Lchi00111	GO:0005575	CC	cellular_component
Lchi00111	GO:0016020	CC	membrane
Lchi00111	GO:0031224	CC	intrinsic component of membrane
Lchi00111	GO:0044425	CC	membrane part
Lchi00112	GO:0005515	MF	protein binding
Lchi00112	GO:0008270	MF	zinc ion binding
Lchi00112	GO:0003674	MF	molecular_function
Lchi00112	GO:0005488	MF	binding
Lchi00112	GO:0046872	MF	metal ion binding
Lchi00112	GO:0043167	MF	ion binding
Lchi00112	GO:0043169	MF	cation binding
Lchi00112	GO:0046914	MF	transition metal ion binding
Lchi00113	GO:0005515	MF	protein binding
Lchi00113	GO:0003674	MF	molecular_function
Lchi00113	GO:0005488	MF	binding
Lchi00114	GO:0006511	BP	ubiquitin-dependent protein catabolic process
Lchi00114	GO:0019941	BP	modification-dependent protein catabolic process
Lchi00114	GO:0008152	BP	metabolic process
Lchi00114	GO:0006508	BP	proteolysis
Lchi00114	GO:0051603	BP	proteolysis involved in cellular protein catabolic process
Lchi00114	GO:0006807	BP	nitrogen compound metabolic process
Lchi00114	GO:0008150	BP	biological_process
Lchi00114	GO:0009056	BP	catabolic process
Lchi00114	GO:0009057	BP	macromolecule catabolic process
Lchi00114	GO:0009987	BP	cellular process
Lchi00114	GO:0019538	BP	protein metabolic process
Lchi00114	GO:0030163	BP	protein catabolic process
Lchi00114	GO:0043170	BP	macromolecule metabolic process
Lchi00114	GO:0043632	BP	modification-dependent macromolecule catabolic process
Lchi00114	GO:0044237	BP	cellular metabolic process
Lchi00114	GO:0044238	BP	primary metabolic process
Lchi00114	GO:0044248	BP	cellular catabolic process
Lchi00114	GO:0044257	BP	cellular protein catabolic process
Lchi00114	GO:0044260	BP	cellular macromolecule metabolic process
Lchi00114	GO:0044265	BP	cellular macromolecule catabolic process
Lchi00114	GO:0044267	BP	cellular protein metabolic process
Lchi00114	GO:0071704	BP	organic substance metabolic process
Lchi00114	GO:1901564	BP	organonitrogen compound metabolic process
Lchi00114	GO:1901565	BP	organonitrogen compound catabolic process
Lchi00114	GO:1901575	BP	organic substance catabolic process
Lchi00114	GO:0031625	MF	ubiquitin protein ligase binding
Lchi00114	GO:0005515	MF	protein binding
Lchi00114	GO:0003674	MF	molecular_function
Lchi00114	GO:0005488	MF	binding
Lchi00114	GO:0019899	MF	enzyme binding
Lchi00114	GO:0044389	MF	ubiquitin-like protein ligase binding
Lchi00115	GO:0005515	MF	protein binding
Lchi00115	GO:0003674	MF	molecular_function
Lchi00115	GO:0005488	MF	binding
Lchi00117	GO:0005525	MF	GTP binding
Lchi00117	GO:0000166	MF	nucleotide binding
Lchi00117	GO:0001882	MF	nucleoside binding
Lchi00117	GO:0001883	MF	purine nucleoside binding
Lchi00117	GO:0003674	MF	molecular_function
Lchi00117	GO:0005488	MF	binding
Lchi00117	GO:0017076	MF	purine nucleotide binding
Lchi00117	GO:0019001	MF	guanyl nucleotide binding
Lchi00117	GO:0032549	MF	ribonucleoside binding
Lchi00117	GO:0032550	MF	purine ribonucleoside binding
Lchi00117	GO:0032553	MF	ribonucleotide binding
Lchi00117	GO:0032555	MF	purine ribonucleotide binding
Lchi00117	GO:0032561	MF	guanyl ribonucleotide binding
Lchi00117	GO:0035639	MF	purine ribonucleoside triphosphate binding
Lchi00117	GO:0036094	MF	small molecule binding
Lchi00117	GO:0043167	MF	ion binding
Lchi00117	GO:0043168	MF	anion binding
Lchi00117	GO:0097159	MF	organic cyclic compound binding
Lchi00117	GO:0097367	MF	carbohydrate derivative binding
Lchi00117	GO:1901265	MF	nucleoside phosphate binding
Lchi00117	GO:1901363	MF	heterocyclic compound binding
Lchi00118	GO:0005524	MF	ATP binding
Lchi00118	GO:0016887	MF	ATPase activity
Lchi00118	GO:0000166	MF	nucleotide binding
Lchi00118	GO:0003674	MF	molecular_function
Lchi00118	GO:0005488	MF	binding
Lchi00118	GO:0008144	MF	drug binding
Lchi00118	GO:0017076	MF	purine nucleotide binding
Lchi00118	GO:0030554	MF	adenyl nucleotide binding
Lchi00118	GO:0032553	MF	ribonucleotide binding
Lchi00118	GO:0032555	MF	purine ribonucleotide binding
Lchi00118	GO:0032559	MF	adenyl ribonucleotide binding
Lchi00118	GO:0035639	MF	purine ribonucleoside triphosphate binding
Lchi00118	GO:0036094	MF	small molecule binding
Lchi00118	GO:0043167	MF	ion binding
Lchi00118	GO:0043168	MF	anion binding
Lchi00118	GO:0097159	MF	organic cyclic compound binding
Lchi00118	GO:0097367	MF	carbohydrate derivative binding
Lchi00118	GO:1901265	MF	nucleoside phosphate binding
Lchi00118	GO:1901363	MF	heterocyclic compound binding
Lchi00118	GO:0003824	MF	catalytic activity
Lchi00118	GO:0017111	MF	nucleoside-triphosphatase activity
Lchi00118	GO:0016462	MF	pyrophosphatase activity
Lchi00118	GO:0016787	MF	hydrolase activity
Lchi00118	GO:0016817	MF	hydrolase activity, acting on acid anhydrides
Lchi00118	GO:0016818	MF	hydrolase activity, acting on acid anhydrides, in phosphorus-containing anhydrides
Lchi00119	GO:0006810	BP	transport
Lchi00119	GO:0006888	BP	ER to Golgi vesicle-mediated transport
Lchi00119	GO:0008150	BP	biological_process
Lchi00119	GO:0051179	BP	localization
Lchi00119	GO:0051234	BP	establishment of localization
Lchi00119	GO:0016192	BP	vesicle-mediated transport
Lchi00119	GO:0046907	BP	intracellular transport
Lchi00119	GO:0048193	BP	Golgi vesicle transport
Lchi00119	GO:0051641	BP	cellular localization
Lchi00119	GO:0051649	BP	establishment of localization in cell
Lchi00119	GO:0005801	CC	cis-Golgi network
Lchi00119	GO:0005622	CC	intracellular
Lchi00119	GO:0005575	CC	cellular_component
Lchi00119	GO:0005623	CC	cell
Lchi00119	GO:0005737	CC	cytoplasm
Lchi00119	GO:0043231	CC	intracellular membrane-bounded organelle
Lchi00119	GO:0005794	CC	Golgi apparatus
Lchi00119	GO:0012505	CC	endomembrane system
Lchi00119	GO:0043226	CC	organelle
Lchi00119	GO:0043227	CC	membrane-bounded organelle
Lchi00119	GO:0043229	CC	intracellular organelle
Lchi00119	GO:0044422	CC	organelle part
Lchi00119	GO:0044424	CC	intracellular part
Lchi00119	GO:0044431	CC	Golgi apparatus part
Lchi00119	GO:0044444	CC	cytoplasmic part
Lchi00119	GO:0044446	CC	intracellular organelle part
Lchi00119	GO:0044464	CC	cell part
Lchi00122	GO:0003824	MF	catalytic activity
Lchi00122	GO:0050662	MF	coenzyme binding
Lchi00122	GO:0003674	MF	molecular_function
Lchi00122	GO:0005488	MF	binding
Lchi00122	GO:0048037	MF	cofactor binding
Lchi00123	GO:0003676	MF	nucleic acid binding
Lchi00123	GO:0003674	MF	molecular_function
Lchi00123	GO:0005488	MF	binding
Lchi00123	GO:0097159	MF	organic cyclic compound binding
Lchi00123	GO:1901363	MF	heterocyclic compound binding
Lchi00125	GO:0016021	CC	integral component of membrane
Lchi00125	GO:0005575	CC	cellular_component
Lchi00125	GO:0016020	CC	membrane
Lchi00125	GO:0031224	CC	intrinsic component of membrane
Lchi00125	GO:0044425	CC	membrane part
Lchi00126	GO:0006810	BP	transport
Lchi00126	GO:0008150	BP	biological_process
Lchi00126	GO:0051179	BP	localization
Lchi00126	GO:0051234	BP	establishment of localization
Lchi00127	GO:0042545	BP	cell wall modification
Lchi00127	GO:0008150	BP	biological_process
Lchi00127	GO:0009987	BP	cellular process
Lchi00127	GO:0016043	BP	cellular component organization
Lchi00127	GO:0045229	BP	external encapsulating structure organization
Lchi00127	GO:0071554	BP	cell wall organization or biogenesis
Lchi00127	GO:0071555	BP	cell wall organization
Lchi00127	GO:0071840	BP	cellular component organization or biogenesis
Lchi00127	GO:0005618	CC	cell wall
Lchi00127	GO:0005575	CC	cellular_component
Lchi00127	GO:0005623	CC	cell
Lchi00127	GO:0030312	CC	external encapsulating structure
Lchi00127	GO:0044464	CC	cell part
Lchi00127	GO:0071944	CC	cell periphery
Lchi00127	GO:0030599	MF	pectinesterase activity
Lchi00127	GO:0003674	MF	molecular_function
Lchi00127	GO:0003824	MF	catalytic activity
Lchi00127	GO:0016787	MF	hydrolase activity
Lchi00127	GO:0016788	MF	hydrolase activity, acting on ester bonds
Lchi00127	GO:0052689	MF	carboxylic ester hydrolase activity
Lchi00128	GO:0006413	BP	translational initiation
Lchi00128	GO:0008152	BP	metabolic process
Lchi00128	GO:0006412	BP	translation
Lchi00128	GO:0006518	BP	peptide metabolic process
Lchi00128	GO:0006807	BP	nitrogen compound metabolic process
Lchi00128	GO:0008150	BP	biological_process
Lchi00128	GO:0009058	BP	biosynthetic process
Lchi00128	GO:0009059	BP	macromolecule biosynthetic process
Lchi00128	GO:0009987	BP	cellular process
Lchi00128	GO:0010467	BP	gene expression
Lchi00128	GO:0019538	BP	protein metabolic process
Lchi00128	GO:0034641	BP	cellular nitrogen compound metabolic process
Lchi00128	GO:0034645	BP	cellular macromolecule biosynthetic process
Lchi00128	GO:0043043	BP	peptide biosynthetic process
Lchi00128	GO:0043170	BP	macromolecule metabolic process
Lchi00128	GO:0043603	BP	cellular amide metabolic process
Lchi00128	GO:0043604	BP	amide biosynthetic process
Lchi00128	GO:0044237	BP	cellular metabolic process
Lchi00128	GO:0044238	BP	primary metabolic process
Lchi00128	GO:0044249	BP	cellular biosynthetic process
Lchi00128	GO:0044260	BP	cellular macromolecule metabolic process
Lchi00128	GO:0044267	BP	cellular protein metabolic process
Lchi00128	GO:0044271	BP	cellular nitrogen compound biosynthetic process
Lchi00128	GO:0071704	BP	organic substance metabolic process
Lchi00128	GO:1901564	BP	organonitrogen compound metabolic process
Lchi00128	GO:1901566	BP	organonitrogen compound biosynthetic process
Lchi00128	GO:1901576	BP	organic substance biosynthetic process
Lchi00128	GO:0005852	CC	eukaryotic translation initiation factor 3 complex
Lchi00128	GO:0005622	CC	intracellular
Lchi00128	GO:0005575	CC	cellular_component
Lchi00128	GO:0005623	CC	cell
Lchi00128	GO:0005737	CC	cytoplasm
Lchi00128	GO:0032991	CC	protein-containing complex
Lchi00128	GO:0044424	CC	intracellular part
Lchi00128	GO:0044444	CC	cytoplasmic part
Lchi00128	GO:0044464	CC	cell part
Lchi00128	GO:0005515	MF	protein binding
Lchi00128	GO:0003743	MF	translation initiation factor activity
Lchi00128	GO:0031369	MF	translation initiation factor binding
Lchi00128	GO:0003674	MF	molecular_function
Lchi00128	GO:0005488	MF	binding
Lchi00128	GO:0003676	MF	nucleic acid binding
Lchi00128	GO:0003723	MF	RNA binding
Lchi00128	GO:0008135	MF	translation factor activity, RNA binding
Lchi00128	GO:0097159	MF	organic cyclic compound binding
Lchi00128	GO:1901363	MF	heterocyclic compound binding
Lchi00129	GO:0042545	BP	cell wall modification
Lchi00129	GO:0008150	BP	biological_process
Lchi00129	GO:0009987	BP	cellular process
Lchi00129	GO:0016043	BP	cellular component organization
Lchi00129	GO:0045229	BP	external encapsulating structure organization
Lchi00129	GO:0071554	BP	cell wall organization or biogenesis
Lchi00129	GO:0071555	BP	cell wall organization
Lchi00129	GO:0071840	BP	cellular component organization or biogenesis
Lchi00129	GO:0005618	CC	cell wall
Lchi00129	GO:0005575	CC	cellular_component
Lchi00129	GO:0005623	CC	cell
Lchi00129	GO:0030312	CC	external encapsulating structure
Lchi00129	GO:0044464	CC	cell part
Lchi00129	GO:0071944	CC	cell periphery
Lchi00129	GO:0030599	MF	pectinesterase activity
Lchi00129	GO:0003674	MF	molecular_function
Lchi00129	GO:0003824	MF	catalytic activity
Lchi00129	GO:0016787	MF	hydrolase activity
Lchi00129	GO:0016788	MF	hydrolase activity, acting on ester bonds
Lchi00129	GO:0052689	MF	carboxylic ester hydrolase activity
Lchi00130	GO:0055114	BP	oxidation-reduction process
Lchi00130	GO:0008152	BP	metabolic process
Lchi00130	GO:0008150	BP	biological_process
Lchi00130	GO:0016616	MF	oxidoreductase activity, acting on the CH-OH group of donors, NAD or NADP as acceptor
Lchi00130	GO:0003674	MF	molecular_function
Lchi00130	GO:0003824	MF	catalytic activity
Lchi00130	GO:0016491	MF	oxidoreductase activity
Lchi00130	GO:0016614	MF	oxidoreductase activity, acting on CH-OH group of donors
Lchi00131	GO:0003676	MF	nucleic acid binding
Lchi00131	GO:0008270	MF	zinc ion binding
Lchi00131	GO:0000166	MF	nucleotide binding
Lchi00131	GO:0003674	MF	molecular_function
Lchi00131	GO:0005488	MF	binding
Lchi00131	GO:0097159	MF	organic cyclic compound binding
Lchi00131	GO:1901363	MF	heterocyclic compound binding
Lchi00131	GO:0046872	MF	metal ion binding
Lchi00131	GO:0043167	MF	ion binding
Lchi00131	GO:0043169	MF	cation binding
Lchi00131	GO:0046914	MF	transition metal ion binding
Lchi00131	GO:0036094	MF	small molecule binding
Lchi00131	GO:1901265	MF	nucleoside phosphate binding
Lchi00132	GO:0003824	MF	catalytic activity
Lchi00132	GO:0033926	MF	glycopeptide alpha-N-acetylgalactosaminidase activity
Lchi00132	GO:0003674	MF	molecular_function
Lchi00132	GO:0004553	MF	hydrolase activity, hydrolyzing O-glycosyl compounds
Lchi00132	GO:0016787	MF	hydrolase activity
Lchi00132	GO:0016798	MF	hydrolase activity, acting on glycosyl bonds
Lchi00132	GO:0140096	MF	catalytic activity, acting on a protein
Lchi00132	GO:0140103	MF	catalytic activity, acting on a glycoprotein
Lchi00136	GO:0016226	BP	iron-sulfur cluster assembly
Lchi00136	GO:0006790	BP	sulfur compound metabolic process
Lchi00136	GO:0008152	BP	metabolic process
Lchi00136	GO:0008150	BP	biological_process
Lchi00136	GO:0009987	BP	cellular process
Lchi00136	GO:0022607	BP	cellular component assembly
Lchi00136	GO:0016043	BP	cellular component organization
Lchi00136	GO:0031163	BP	metallo-sulfur cluster assembly
Lchi00136	GO:0044085	BP	cellular component biogenesis
Lchi00136	GO:0044237	BP	cellular metabolic process
Lchi00136	GO:0051186	BP	cofactor metabolic process
Lchi00136	GO:0071840	BP	cellular component organization or biogenesis
Lchi00136	GO:0005506	MF	iron ion binding
Lchi00136	GO:0051536	MF	iron-sulfur cluster binding
Lchi00136	GO:0003674	MF	molecular_function
Lchi00136	GO:0005488	MF	binding
Lchi00136	GO:0046872	MF	metal ion binding
Lchi00136	GO:0043167	MF	ion binding
Lchi00136	GO:0043169	MF	cation binding
Lchi00136	GO:0046914	MF	transition metal ion binding
Lchi00136	GO:0048037	MF	cofactor binding
Lchi00136	GO:0051540	MF	metal cluster binding
Lchi00137	GO:0006508	BP	proteolysis
Lchi00137	GO:0008152	BP	metabolic process
Lchi00137	GO:0006807	BP	nitrogen compound metabolic process
Lchi00137	GO:0008150	BP	biological_process
Lchi00137	GO:0019538	BP	protein metabolic process
Lchi00137	GO:0043170	BP	macromolecule metabolic process
Lchi00137	GO:0044238	BP	primary metabolic process
Lchi00137	GO:0071704	BP	organic substance metabolic process
Lchi00137	GO:1901564	BP	organonitrogen compound metabolic process
Lchi00137	GO:0004185	MF	serine-type carboxypeptidase activity
Lchi00137	GO:0003674	MF	molecular_function
Lchi00137	GO:0003824	MF	catalytic activity
Lchi00137	GO:0004180	MF	carboxypeptidase activity
Lchi00137	GO:0008236	MF	serine-type peptidase activity
Lchi00137	GO:0008233	MF	peptidase activity
Lchi00137	GO:0008238	MF	exopeptidase activity
Lchi00137	GO:0070011	MF	peptidase activity, acting on L-amino acid peptides
Lchi00137	GO:0016787	MF	hydrolase activity
Lchi00137	GO:0017171	MF	serine hydrolase activity
Lchi00137	GO:0070008	MF	serine-type exopeptidase activity
Lchi00137	GO:0140096	MF	catalytic activity, acting on a protein
Lchi00140	GO:0005515	MF	protein binding
Lchi00140	GO:0003674	MF	molecular_function
Lchi00140	GO:0005488	MF	binding
Lchi00141	GO:0004177	MF	aminopeptidase activity
Lchi00141	GO:0030145	MF	manganese ion binding
Lchi00141	GO:0003674	MF	molecular_function
Lchi00141	GO:0003824	MF	catalytic activity
Lchi00141	GO:0008233	MF	peptidase activity
Lchi00141	GO:0008238	MF	exopeptidase activity
Lchi00141	GO:0070011	MF	peptidase activity, acting on L-amino acid peptides
Lchi00141	GO:0016787	MF	hydrolase activity
Lchi00141	GO:0140096	MF	catalytic activity, acting on a protein
Lchi00141	GO:0005488	MF	binding
Lchi00141	GO:0046872	MF	metal ion binding
Lchi00141	GO:0043167	MF	ion binding
Lchi00141	GO:0043169	MF	cation binding
Lchi00141	GO:0046914	MF	transition metal ion binding
Lchi00142	GO:0008152	BP	metabolic process
Lchi00142	GO:0008150	BP	biological_process
Lchi00142	GO:0003824	MF	catalytic activity
Lchi00142	GO:0003674	MF	molecular_function
Lchi00146	GO:0004386	MF	helicase activity
Lchi00146	GO:0003674	MF	molecular_function
Lchi00146	GO:0003824	MF	catalytic activity
Lchi00146	GO:0017111	MF	nucleoside-triphosphatase activity
Lchi00146	GO:0016462	MF	pyrophosphatase activity
Lchi00146	GO:0016787	MF	hydrolase activity
Lchi00146	GO:0016817	MF	hydrolase activity, acting on acid anhydrides
Lchi00146	GO:0016818	MF	hydrolase activity, acting on acid anhydrides, in phosphorus-containing anhydrides
Lchi00150	GO:0043631	BP	RNA polyadenylation
Lchi00150	GO:0031123	BP	RNA 3'-end processing
Lchi00150	GO:0008152	BP	metabolic process
Lchi00150	GO:0006139	BP	nucleobase-containing compound metabolic process
Lchi00150	GO:0006725	BP	cellular aromatic compound metabolic process
Lchi00150	GO:0006807	BP	nitrogen compound metabolic process
Lchi00150	GO:0008150	BP	biological_process
Lchi00150	GO:0009987	BP	cellular process
Lchi00150	GO:0016070	BP	RNA metabolic process
Lchi00150	GO:0034641	BP	cellular nitrogen compound metabolic process
Lchi00150	GO:0043170	BP	macromolecule metabolic process
Lchi00150	GO:0044237	BP	cellular metabolic process
Lchi00150	GO:0044238	BP	primary metabolic process
Lchi00150	GO:0046483	BP	heterocycle metabolic process
Lchi00150	GO:0071704	BP	organic substance metabolic process
Lchi00150	GO:0090304	BP	nucleic acid metabolic process
Lchi00150	GO:1901360	BP	organic cyclic compound metabolic process
Lchi00150	GO:0006396	BP	RNA processing
Lchi00150	GO:0010467	BP	gene expression
Lchi00150	GO:0004652	MF	polynucleotide adenylyltransferase activity
Lchi00150	GO:0003723	MF	RNA binding
Lchi00150	GO:0016779	MF	nucleotidyltransferase activity
Lchi00150	GO:0003674	MF	molecular_function
Lchi00150	GO:0003824	MF	catalytic activity
Lchi00150	GO:0016740	MF	transferase activity
Lchi00150	GO:0016772	MF	transferase activity, transferring phosphorus-containing groups
Lchi00150	GO:0070566	MF	adenylyltransferase activity
Lchi00150	GO:0003676	MF	nucleic acid binding
Lchi00150	GO:0005488	MF	binding
Lchi00150	GO:0097159	MF	organic cyclic compound binding
Lchi00150	GO:1901363	MF	heterocyclic compound binding
Lchi00152	GO:0005524	MF	ATP binding
Lchi00152	GO:0000166	MF	nucleotide binding
Lchi00152	GO:0003674	MF	molecular_function
Lchi00152	GO:0005488	MF	binding
Lchi00152	GO:0008144	MF	drug binding
Lchi00152	GO:0017076	MF	purine nucleotide binding
Lchi00152	GO:0030554	MF	adenyl nucleotide binding
Lchi00152	GO:0032553	MF	ribonucleotide binding
Lchi00152	GO:0032555	MF	purine ribonucleotide binding
Lchi00152	GO:0032559	MF	adenyl ribonucleotide binding
Lchi00152	GO:0035639	MF	purine ribonucleoside triphosphate binding
Lchi00152	GO:0036094	MF	small molecule binding
Lchi00152	GO:0043167	MF	ion binding
Lchi00152	GO:0043168	MF	anion binding
Lchi00152	GO:0097159	MF	organic cyclic compound binding
Lchi00152	GO:0097367	MF	carbohydrate derivative binding
Lchi00152	GO:1901265	MF	nucleoside phosphate binding
Lchi00152	GO:1901363	MF	heterocyclic compound binding
Lchi00156	GO:0006355	BP	regulation of transcription, DNA-templated
Lchi00156	GO:0008152	BP	metabolic process
Lchi00156	GO:0006139	BP	nucleobase-containing compound metabolic process
Lchi00156	GO:0006351	BP	transcription, DNA-templated
Lchi00156	GO:0006725	BP	cellular aromatic compound metabolic process
Lchi00156	GO:0006807	BP	nitrogen compound metabolic process
Lchi00156	GO:0008150	BP	biological_process
Lchi00156	GO:0009058	BP	biosynthetic process
Lchi00156	GO:0009059	BP	macromolecule biosynthetic process
Lchi00156	GO:0009889	BP	regulation of biosynthetic process
Lchi00156	GO:0009987	BP	cellular process
Lchi00156	GO:0010467	BP	gene expression
Lchi00156	GO:0010468	BP	regulation of gene expression
Lchi00156	GO:0010556	BP	regulation of macromolecule biosynthetic process
Lchi00156	GO:0016070	BP	RNA metabolic process
Lchi00156	GO:0018130	BP	heterocycle biosynthetic process
Lchi00156	GO:0019219	BP	regulation of nucleobase-containing compound metabolic process
Lchi00156	GO:0019222	BP	regulation of metabolic process
Lchi00156	GO:0019438	BP	aromatic compound biosynthetic process
Lchi00156	GO:0031323	BP	regulation of cellular metabolic process
Lchi00156	GO:0031326	BP	regulation of cellular biosynthetic process
Lchi00156	GO:0032774	BP	RNA biosynthetic process
Lchi00156	GO:0034641	BP	cellular nitrogen compound metabolic process
Lchi00156	GO:0034645	BP	cellular macromolecule biosynthetic process
Lchi00156	GO:0034654	BP	nucleobase-containing compound biosynthetic process
Lchi00156	GO:0043170	BP	macromolecule metabolic process
Lchi00156	GO:0044237	BP	cellular metabolic process
Lchi00156	GO:0044238	BP	primary metabolic process
Lchi00156	GO:0044249	BP	cellular biosynthetic process
Lchi00156	GO:0044260	BP	cellular macromolecule metabolic process
Lchi00156	GO:0044271	BP	cellular nitrogen compound biosynthetic process
Lchi00156	GO:0046483	BP	heterocycle metabolic process
Lchi00156	GO:0050789	BP	regulation of biological process
Lchi00156	GO:0050794	BP	regulation of cellular process
Lchi00156	GO:0051171	BP	regulation of nitrogen compound metabolic process
Lchi00156	GO:0051252	BP	regulation of RNA metabolic process
Lchi00156	GO:0060255	BP	regulation of macromolecule metabolic process
Lchi00156	GO:0065007	BP	biological regulation
Lchi00156	GO:0071704	BP	organic substance metabolic process
Lchi00156	GO:0080090	BP	regulation of primary metabolic process
Lchi00156	GO:0090304	BP	nucleic acid metabolic process
Lchi00156	GO:0097659	BP	nucleic acid-templated transcription
Lchi00156	GO:1901360	BP	organic cyclic compound metabolic process
Lchi00156	GO:1901362	BP	organic cyclic compound biosynthetic process
Lchi00156	GO:1901576	BP	organic substance biosynthetic process
Lchi00156	GO:1903506	BP	regulation of nucleic acid-templated transcription
Lchi00156	GO:2000112	BP	regulation of cellular macromolecule biosynthetic process
Lchi00156	GO:2001141	BP	regulation of RNA biosynthetic process
Lchi00156	GO:0003700	MF	DNA binding transcription factor activity
Lchi00156	GO:0043565	MF	sequence-specific DNA binding
Lchi00156	GO:0003674	MF	molecular_function
Lchi00156	GO:0140110	MF	transcription regulator activity
Lchi00156	GO:0003676	MF	nucleic acid binding
Lchi00156	GO:0003677	MF	DNA binding
Lchi00156	GO:0005488	MF	binding
Lchi00156	GO:0097159	MF	organic cyclic compound binding
Lchi00156	GO:1901363	MF	heterocyclic compound binding
Lchi00158	GO:0046983	MF	protein dimerization activity
Lchi00158	GO:0005515	MF	protein binding
Lchi00158	GO:0003674	MF	molecular_function
Lchi00158	GO:0005488	MF	binding
Lchi00159	GO:0005515	MF	protein binding
Lchi00159	GO:0003674	MF	molecular_function
Lchi00159	GO:0005488	MF	binding
Lchi00160	GO:0005515	MF	protein binding
Lchi00160	GO:0003674	MF	molecular_function
Lchi00160	GO:0005488	MF	binding
Lchi00163	GO:0008152	BP	metabolic process
Lchi00163	GO:0008150	BP	biological_process
Lchi00163	GO:0003824	MF	catalytic activity
Lchi00163	GO:0003674	MF	molecular_function
Lchi00164	GO:0008270	MF	zinc ion binding
Lchi00164	GO:0003677	MF	DNA binding
Lchi00164	GO:0003674	MF	molecular_function
Lchi00164	GO:0005488	MF	binding
Lchi00164	GO:0046872	MF	metal ion binding
Lchi00164	GO:0043167	MF	ion binding
Lchi00164	GO:0043169	MF	cation binding
Lchi00164	GO:0046914	MF	transition metal ion binding
Lchi00164	GO:0003676	MF	nucleic acid binding
Lchi00164	GO:0097159	MF	organic cyclic compound binding
Lchi00164	GO:1901363	MF	heterocyclic compound binding
Lchi00165	GO:0042545	BP	cell wall modification
Lchi00165	GO:0008150	BP	biological_process
Lchi00165	GO:0009987	BP	cellular process
Lchi00165	GO:0016043	BP	cellular component organization
Lchi00165	GO:0045229	BP	external encapsulating structure organization
Lchi00165	GO:0071554	BP	cell wall organization or biogenesis
Lchi00165	GO:0071555	BP	cell wall organization
Lchi00165	GO:0071840	BP	cellular component organization or biogenesis
Lchi00165	GO:0005618	CC	cell wall
Lchi00165	GO:0005575	CC	cellular_component
Lchi00165	GO:0005623	CC	cell
Lchi00165	GO:0030312	CC	external encapsulating structure
Lchi00165	GO:0044464	CC	cell part
Lchi00165	GO:0071944	CC	cell periphery
Lchi00165	GO:0030599	MF	pectinesterase activity
Lchi00165	GO:0003674	MF	molecular_function
Lchi00165	GO:0003824	MF	catalytic activity
Lchi00165	GO:0016787	MF	hydrolase activity
Lchi00165	GO:0016788	MF	hydrolase activity, acting on ester bonds
Lchi00165	GO:0052689	MF	carboxylic ester hydrolase activity
Lchi00166	GO:0042545	BP	cell wall modification
Lchi00166	GO:0008150	BP	biological_process
Lchi00166	GO:0009987	BP	cellular process
Lchi00166	GO:0016043	BP	cellular component organization
Lchi00166	GO:0045229	BP	external encapsulating structure organization
Lchi00166	GO:0071554	BP	cell wall organization or biogenesis
Lchi00166	GO:0071555	BP	cell wall organization
Lchi00166	GO:0071840	BP	cellular component organization or biogenesis
Lchi00166	GO:0005618	CC	cell wall
Lchi00166	GO:0005575	CC	cellular_component
Lchi00166	GO:0005623	CC	cell
Lchi00166	GO:0030312	CC	external encapsulating structure
Lchi00166	GO:0044464	CC	cell part
Lchi00166	GO:0071944	CC	cell periphery
Lchi00166	GO:0030599	MF	pectinesterase activity
Lchi00166	GO:0003674	MF	molecular_function
Lchi00166	GO:0003824	MF	catalytic activity
Lchi00166	GO:0016787	MF	hydrolase activity
Lchi00166	GO:0016788	MF	hydrolase activity, acting on ester bonds
Lchi00166	GO:0052689	MF	carboxylic ester hydrolase activity
Lchi00167	GO:0005524	MF	ATP binding
Lchi00167	GO:0000166	MF	nucleotide binding
Lchi00167	GO:0003674	MF	molecular_function
Lchi00167	GO:0005488	MF	binding
Lchi00167	GO:0008144	MF	drug binding
Lchi00167	GO:0017076	MF	purine nucleotide binding
Lchi00167	GO:0030554	MF	adenyl nucleotide binding
Lchi00167	GO:0032553	MF	ribonucleotide binding
Lchi00167	GO:0032555	MF	purine ribonucleotide binding
Lchi00167	GO:0032559	MF	adenyl ribonucleotide binding
Lchi00167	GO:0035639	MF	purine ribonucleoside triphosphate binding
Lchi00167	GO:0036094	MF	small molecule binding
Lchi00167	GO:0043167	MF	ion binding
Lchi00167	GO:0043168	MF	anion binding
Lchi00167	GO:0097159	MF	organic cyclic compound binding
Lchi00167	GO:0097367	MF	carbohydrate derivative binding
Lchi00167	GO:1901265	MF	nucleoside phosphate binding
Lchi00167	GO:1901363	MF	heterocyclic compound binding
Lchi00169	GO:0006355	BP	regulation of transcription, DNA-templated
Lchi00169	GO:0007165	BP	signal transduction
Lchi00169	GO:0009584	BP	detection of visible light
Lchi00169	GO:0018298	BP	protein-chromophore linkage
Lchi00169	GO:0008152	BP	metabolic process
Lchi00169	GO:0006139	BP	nucleobase-containing compound metabolic process
Lchi00169	GO:0006351	BP	transcription, DNA-templated
Lchi00169	GO:0006725	BP	cellular aromatic compound metabolic process
Lchi00169	GO:0006807	BP	nitrogen compound metabolic process
Lchi00169	GO:0008150	BP	biological_process
Lchi00169	GO:0009058	BP	biosynthetic process
Lchi00169	GO:0009059	BP	macromolecule biosynthetic process
Lchi00169	GO:0009889	BP	regulation of biosynthetic process
Lchi00169	GO:0009987	BP	cellular process
Lchi00169	GO:0010467	BP	gene expression
Lchi00169	GO:0010468	BP	regulation of gene expression
Lchi00169	GO:0010556	BP	regulation of macromolecule biosynthetic process
Lchi00169	GO:0016070	BP	RNA metabolic process
Lchi00169	GO:0018130	BP	heterocycle biosynthetic process
Lchi00169	GO:0019219	BP	regulation of nucleobase-containing compound metabolic process
Lchi00169	GO:0019222	BP	regulation of metabolic process
Lchi00169	GO:0019438	BP	aromatic compound biosynthetic process
Lchi00169	GO:0031323	BP	regulation of cellular metabolic process
Lchi00169	GO:0031326	BP	regulation of cellular biosynthetic process
Lchi00169	GO:0032774	BP	RNA biosynthetic process
Lchi00169	GO:0034641	BP	cellular nitrogen compound metabolic process
Lchi00169	GO:0034645	BP	cellular macromolecule biosynthetic process
Lchi00169	GO:0034654	BP	nucleobase-containing compound biosynthetic process
Lchi00169	GO:0043170	BP	macromolecule metabolic process
Lchi00169	GO:0044237	BP	cellular metabolic process
Lchi00169	GO:0044238	BP	primary metabolic process
Lchi00169	GO:0044249	BP	cellular biosynthetic process
Lchi00169	GO:0044260	BP	cellular macromolecule metabolic process
Lchi00169	GO:0044271	BP	cellular nitrogen compound biosynthetic process
Lchi00169	GO:0046483	BP	heterocycle metabolic process
Lchi00169	GO:0050789	BP	regulation of biological process
Lchi00169	GO:0050794	BP	regulation of cellular process
Lchi00169	GO:0051171	BP	regulation of nitrogen compound metabolic process
Lchi00169	GO:0051252	BP	regulation of RNA metabolic process
Lchi00169	GO:0060255	BP	regulation of macromolecule metabolic process
Lchi00169	GO:0065007	BP	biological regulation
Lchi00169	GO:0071704	BP	organic substance metabolic process
Lchi00169	GO:0080090	BP	regulation of primary metabolic process
Lchi00169	GO:0090304	BP	nucleic acid metabolic process
Lchi00169	GO:0097659	BP	nucleic acid-templated transcription
Lchi00169	GO:1901360	BP	organic cyclic compound metabolic process
Lchi00169	GO:1901362	BP	organic cyclic compound biosynthetic process
Lchi00169	GO:1901576	BP	organic substance biosynthetic process
Lchi00169	GO:1903506	BP	regulation of nucleic acid-templated transcription
Lchi00169	GO:2000112	BP	regulation of cellular macromolecule biosynthetic process
Lchi00169	GO:2001141	BP	regulation of RNA biosynthetic process
Lchi00169	GO:0007154	BP	cell communication
Lchi00169	GO:0023052	BP	signaling
Lchi00169	GO:0050896	BP	response to stimulus
Lchi00169	GO:0051716	BP	cellular response to stimulus
Lchi00169	GO:0009314	BP	response to radiation
Lchi00169	GO:0009416	BP	response to light stimulus
Lchi00169	GO:0009581	BP	detection of external stimulus
Lchi00169	GO:0009582	BP	detection of abiotic stimulus
Lchi00169	GO:0009583	BP	detection of light stimulus
Lchi00169	GO:0009605	BP	response to external stimulus
Lchi00169	GO:0009628	BP	response to abiotic stimulus
Lchi00169	GO:0051606	BP	detection of stimulus
Lchi00169	GO:0006464	BP	cellular protein modification process
Lchi00169	GO:0019538	BP	protein metabolic process
Lchi00169	GO:0036211	BP	protein modification process
Lchi00169	GO:0043412	BP	macromolecule modification
Lchi00169	GO:0044267	BP	cellular protein metabolic process
Lchi00169	GO:1901564	BP	organonitrogen compound metabolic process
Lchi00169	GO:0000155	MF	phosphorelay sensor kinase activity
Lchi00169	GO:0003674	MF	molecular_function
Lchi00169	GO:0003824	MF	catalytic activity
Lchi00169	GO:0004672	MF	protein kinase activity
Lchi00169	GO:0004673	MF	protein histidine kinase activity
Lchi00169	GO:0004871	MF	signal transducer activity
Lchi00169	GO:0038023	MF	signaling receptor activity
Lchi00169	GO:0016301	MF	kinase activity
Lchi00169	GO:0016740	MF	transferase activity
Lchi00169	GO:0016772	MF	transferase activity, transferring phosphorus-containing groups
Lchi00169	GO:0016773	MF	phosphotransferase activity, alcohol group as acceptor
Lchi00169	GO:0016775	MF	phosphotransferase activity, nitrogenous group as acceptor
Lchi00169	GO:0060089	MF	molecular transducer activity
Lchi00169	GO:0140096	MF	catalytic activity, acting on a protein
Lchi00172	GO:0034755	BP	iron ion transmembrane transport
Lchi00172	GO:0000041	BP	transition metal ion transport
Lchi00172	GO:0006810	BP	transport
Lchi00172	GO:0006811	BP	ion transport
Lchi00172	GO:0006812	BP	cation transport
Lchi00172	GO:0030001	BP	metal ion transport
Lchi00172	GO:0006826	BP	iron ion transport
Lchi00172	GO:0008150	BP	biological_process
Lchi00172	GO:0034220	BP	ion transmembrane transport
Lchi00172	GO:0051179	BP	localization
Lchi00172	GO:0051234	BP	establishment of localization
Lchi00172	GO:0055085	BP	transmembrane transport
Lchi00172	GO:0098655	BP	cation transmembrane transport
Lchi00172	GO:0098660	BP	inorganic ion transmembrane transport
Lchi00172	GO:0098662	BP	inorganic cation transmembrane transport
Lchi00172	GO:0016021	CC	integral component of membrane
Lchi00172	GO:0005575	CC	cellular_component
Lchi00172	GO:0016020	CC	membrane
Lchi00172	GO:0031224	CC	intrinsic component of membrane
Lchi00172	GO:0044425	CC	membrane part
Lchi00172	GO:0005381	MF	iron ion transmembrane transporter activity
Lchi00172	GO:0003674	MF	molecular_function
Lchi00172	GO:0046873	MF	metal ion transmembrane transporter activity
Lchi00172	GO:0005215	MF	transporter activity
Lchi00172	GO:0022857	MF	transmembrane transporter activity
Lchi00172	GO:0008324	MF	cation transmembrane transporter activity
Lchi00172	GO:0015075	MF	ion transmembrane transporter activity
Lchi00172	GO:0015318	MF	inorganic molecular entity transmembrane transporter activity
Lchi00172	GO:0022890	MF	inorganic cation transmembrane transporter activity
Lchi00172	GO:0046915	MF	transition metal ion transmembrane transporter activity
Lchi00174	GO:0006468	BP	protein phosphorylation
Lchi00174	GO:0008152	BP	metabolic process
Lchi00174	GO:0006464	BP	cellular protein modification process
Lchi00174	GO:0006793	BP	phosphorus metabolic process
Lchi00174	GO:0006796	BP	phosphate-containing compound metabolic process
Lchi00174	GO:0006807	BP	nitrogen compound metabolic process
[truncated: 63,536 more rows]
