# Supplementary material for: Genome-wide identification of the Liriodendron chinense WRKY gene family and its diverse roles in response to multiple abiotic stress
Source: BMC Plant Biol. 2022 Jan 10;22:25. doi: 10.1186/s12870-021-03371-1 (PMC8744262; doi:10.1186/s12870-021-03371-1)
Supplement: Supplementary file 23 — Additional file 23: Table S20. All DEGs TPM values from three stress experiments. [file 12870_2021_3371_MOESM23_ESM.xls]

## Sheet: Heat
Gene_id	CK_1	CK_2	CK_3	H_1h_1	H_1h_2	H_1h_3	H_3h_1	H_3h_2	H_3h_3	H_6h_1	H_6h_2	H_6h_3	H_12h_1	H_12h_2	H_12h_3	H_1d_1	H_1d_2	H_1d_3	H_3d_1	H_3d_2	H_3d_3
Lchi21005	188.151	37.9457	83.9686	11.4241	2.83665	7.39948	30.9368	13.7163	4.50858	6.94091	23.6803	21.9826	4.96111	5.99987	3.03545	8.75784	2.39038	3.15968	22.6108	7.62502	3.46637
Lchi21009	6.57979	6.73644	6.88073	1.22231	4.27371	2.66646	9.29987	6.93343	3.83406	3.94262	14.3164	10.0778	5.87762	4.97171	5.75992	9.20351	7.2856	14.2724	15.0342	14.605	11.2152
Lchi21010	2.8741	2.76295	3.94868	1.4619	1.65754	1.30942	2.77367	3.05403	1.22246	1.25188	2.46682	1.56824	0.961752	0.782927	0.532457	1.57688	1.29599	2.54622	3.44243	3.07342	0.491558
Lchi21012	49.0934	47.6767	41.3508	40.8554	42.1632	48.2337	72.3285	54.8868	84.6476	66.2604	62.6309	108.978	53.0412	68.5292	59.0085	59.2425	54.6103	47.5934	64.7512	73.0103	107.681
Lchi21013	5.00275	6.86995	4.43422	2.69716	1.4303	2.17754	2.30887	1.30986	1.08655	1.77245	2.1597	3.64722	1.38724	1.1705	1.16963	2.09672	2.64239	2.17959	2.65095	2.71184	0.449024
Lchi21016	3.58459	3.28514	3.7302	0.797322	1.65348	0.966152	0.668292	0.608264	1.39404	1.06195	1.08388	1.97854	1.66712	1.29516	0.85567	1.46585	1.76187	1.75986	3.97971	3.79483	2.53029
Lchi21019	15.1101	17.9142	15.889	35.0865	34.5165	22.5064	30.8561	25.6546	34.5047	80.3169	69.7917	93.7259	55.7089	68.9155	59.6613	35.272	51.7985	38.4722	31.0174	36.2166	66.0674
Lchi21023	22.8974	26.5395	29.5544	13.4616	10.5271	5.80015	12.7863	8.22885	8.37732	7.93628	8.46116	13.798	20.666	15.8979	16.9493	11.9921	14.9678	9.35745	17.5351	11.8406	7.94997
Lchi21025	58.6387	53.8574	56.1697	57.5905	56.2198	57.3938	79.3544	61.8963	51.5229	47.0439	46.9449	29.4334	36.7974	33.4274	25.8865	22.5042	22.7887	28.7983	38.7335	36.5927	60.9912
Lchi21033	0.850362	0.704177	0.85827	0.494669	0.41069	0.211381	1.71643	1.29495	1.38845	1.55498	1.32378	0.891824	0.599615	0.431109	0.357002	0.949604	0.896471	1.0172	1.25036	1.30396	0.894026
Lchi21036	20.253	12.5851	11.8197	31.3655	25.2668	21.8983	37.4581	20.7863	43.919	56.7425	53.5609	75.8518	54.8052	55.2009	68.7508	30.017	41.7074	37.3559	36.3693	49.2444	58.5332
Lchi21037	1.89301	1.25155	2.06913	1.84127	0.887034	1.31127	0.848099	0.597885	0.914185	0.626	0.524316	1.26793	0.850527	0.957606	2.05237	1.84	2.70534	0.910864	1.54484	2.62044	4.80469
Lchi21044	8.39594	8.75821	7.50239	1.7078	2.69911	1.90473	6.5077	7.39832	1.92042	2.55584	5.11496	0.577703	4.08405	1.51557	0.732544	3.59704	2.43359	5.50533	5.75319	5.63503	4.21736
Lchi21045	0.49176	0	0.479911	0.24911	2.04467	0.664968	0	0	0	0	1.25287	2.69064	1.28812	0.385917	1.59183	0.190425	0.197661	0.611895	0.228752	0.468505	0
Lchi21046	22.7066	24.734	28.8109	119.966	32.5529	46.7527	19.7981	28.4999	67.9291	65.4302	41.8081	158.579	42.3484	74.1394	78.4356	23.5345	33.0538	14.5202	11.9311	24.7913	15.7107
Lchi21049	15.35	15.3125	12.0664	1.589	4.27433	4.13396	5.96606	14.7894	4.04224	1.11466	2.65942	0.922293	3.37466	0.83295	1.36274	3.65253	2.32674	5.25388	5.19841	4.31488	3.92436
Lchi21051	38.0356	8.23141	8.71298	2.09841	1.47688	0.410733	6.68977	5.97012	0.689186	0.068993	3.21798	4.09664	0.19468	0	0.561588	0.0855476	0.208704	0.186926	5.01481	0.676495	0.148934
Lchi21052	0.287787	0.442254	0.303661	0.176203	0.925499	0.517103	0.393309	0.567835	1.12491	1.48569	2.33345	1.44125	1.81195	3.67649	4.98442	2.43069	3.98206	3.2224	3.36504	3.92394	4.19306
Lchi21053	4.74807	4.71097	4.60445	5.5486	5.7047	10.8612	19.8027	20.2018	12.1096	12.3267	22.6757	17.4851	11.5207	6.80536	6.36519	8.02203	6.87041	8.27466	12.092	12.4514	7.52662
Lchi16234	10.3395	8.256	9.86514	1.17398	2.93154	2.15292	9.80766	8.4422	3.10375	2.00614	4.98784	3.73102	6.76316	3.39154	3.51644	7.02748	6.63692	9.31607	11.6424	13.8214	7.17719
Lchi16239	2.44063	1.86328	2.82161	0.249751	0.101594	0.331389	7.12018	6.84643	6.05496	11.3269	2.09086	3.87977	3.69734	5.37212	7.47589	0.745351	0.777219	1.00994	1.5823	2.31243	3.20505
Lchi16240	1.48297	0	0.729434	0	0	0	0.738137	0	0	1.86872	0	2.99719	0	0	0	0	0	1.15538	0	0	0
Lchi16241	0	2.12093	0	0	0	0.619977	0.738137	0	10.2604	1.24581	2.91542	0	0	1.08834	3.20614	0	1.71216	0	1.31484	2.02701	2.08829
Lchi16243	3.07554	3.72009	2.43228	1.52222	2.07479	2.07512	1.00055	0.562786	1.8677	0.307309	0.17368	0.50973	1.16078	1.69474	1.56478	0.612903	1.0136	1.27985	1.99125	3.18171	2.91603
Lchi16245	5.20453	5.22356	4.611	12.0712	7.94185	13.751	20.8039	16.5214	24.985	16.2515	12.3148	16.6752	10.423	11.4399	14.6336	10.5354	9.65395	12.4839	11.4471	10.0838	8.509
Lchi16246	8.9014	12.9311	18.7683	6.05803	4.24062	2.76295	3.60011	1.22884	0.797874	2.15746	2.03008	1.2575	2.65592	0.133421	3.46374	2.2172	4.75156	1.40697	5.04282	3.386	1.4902
Lchi16247	17.4751	12.6903	22.3465	0.403373	3.50303	0.119001	7.81127	6.1424	9.70156	17.1036	22.9661	14.6026	31.0988	21.7073	26.847	55.5874	36.4626	29.8254	36.1863	37.148	57.5212
Lchi16248	32.1903	9.27516	5.72449	1.6941	1.14302	2.24585	7.97119	3.33957	1.36338	2.1123	7.1021	8.03107	1.75013	0.932571	2.68999	1.00372	0.459399	0.669299	8.13202	5.01922	0.554879
Lchi16249	50.569	56.9172	53.7087	38.5915	51.3365	46.0619	78.5031	98.5535	81.8564	105.843	130.652	144.643	97.0024	62.4118	96.2663	179.48	154.092	179.839	86.7261	110.688	132.022
Lchi16252	70951	55196.2	51334.2	10069.2	15174.1	28138.1	37103.9	41884.5	21218.9	10324.2	14527.8	4298.02	10494.4	6665.85	3769.05	4280.69	2305.62	5880.83	12825.4	10396.4	9869.75
Lchi16259	11.691	10.5408	11.7896	17.1163	11.2784	16.9294	36.7526	33.8029	28.7072	23.903	25.8514	23.5019	18.956	20.1632	22.7854	16.056	21.2823	21.8329	28.1327	31.7258	24.9279
Lchi16271	3.30434	2.40386	5.94097	8.31013	9.36462	3.27677	2.6212	1.50273	3.41836	1.80631	2.32064	0.964735	11.0468	9.28948	12.9249	60.3104	48.4825	44.5681	11.1028	19.7149	25.4405
Lchi16273	0.57633	0.650477	0.446571	0.254772	0.154795	0.337008	1.05224	0.259064	1.06768	1.58399	2.07831	6.80891	1.17441	1.80315	1.15203	1.36201	1.32474	1.843	5.89624	2.28296	2.9285
Lchi16274	5.20469	0.742449	0.229355	1.46636	1.11981	0.60918	1.60549	0.525953	0.56109	1.76285	6.78509	67.7514	3.48198	1.12363	8.51232	0.127767	0.400133	0.416935	2.72047	0.317971	0
Lchi16276	9.47916	5.68135	5.35629	3.78526	1.03597	3.14419	3.95769	3.57728	2.77144	1.5756	4.44256	1.81399	7.8331	8.01637	8.29409	18.5302	16.6285	18.1879	16.6922	24.2144	14.7011
Lchi16283	54.1714	30.6186	35.7263	66.1175	74.6836	57.162	131.503	115.987	111.799	255.112	433.113	341.339	149.555	131.458	141.971	89.1484	98.0544	143.348	151.49	172.725	233.696
Lchi16284	1.63555	2.10785	2.67133	0.9383	0.609341	0.580044	0.679516	0.762669	0.697038	0.166766	1.41342	4.56346	3.63392	1.65446	2.29447	2.08758	2.10627	1.28601	1.86175	1.81747	0.539057
Lchi16286	8.66797	8.22116	10.2921	13.0622	11.6889	8.82845	9.50308	9.73859	10.7671	16.7204	12.7603	19.3855	9.23398	11.759	14.8734	13.0469	11.7835	10.7297	17.1298	17.3501	18.0435
Lchi16290	7.40948	3.5384	7.73894	20.175	10.5562	8.05445	8.34486	10.1733	17.4151	34.5802	19.1786	19.3077	17.6059	24.249	39.5795	15.4142	17.8481	17.5003	12.3187	9.43364	14.2089
Lchi16291	8.88554	7.66277	8.85206	14.9105	9.36058	8.98419	10.6443	7.03935	17.6533	16.3794	15.5782	26.0467	16.3554	16.7899	18.236	8.72747	14.7995	9.49493	12.5062	14.6352	10.7406
Lchi16296	20.1421	15.0754	13.6508	16.9344	19.2772	17.9193	63.3095	59.3534	56.6316	76.1901	113.479	71.7446	93.0902	84.7623	75.4921	37.291	38.7446	48.258	33.5087	40.0659	51.6408
Lchi16297	0.329252	0.155013	0.319251	0.539304	1.82372	0	0	1.18739	1.25245	0.47922	1.95572	0	0.529414	0.344448	0.325575	0.0666119	0.0695311	0.217316	0.243093	0.580076	0.860685
Lchi16299	6.18074	4.87927	3.9881	3.21355	1.74567	0.768544	2.50935	2.66195	0.770831	0.652152	2.76503	2.67195	0.882574	1.50859	0.912565	1.11323	1.02262	1.21545	3.21168	2.02078	1.49543
Lchi16307	6.05514	6.7524	8.00379	6.15599	1.95775	2.44742	4.92136	5.6001	5.67837	4.3094	3.05181	2.59933	3.66193	3.14493	2.42741	5.01635	2.20237	4.9369	4.20669	3.16002	1.55906
Lchi16310	0.322965	0.304089	1.17425	0.0882348	0.286407	0.0779013	0.182503	0.17933	0.327915	0.548849	0.369193	0.0810366	0	0.135239	0.0798937	3.9877	2.86609	5.4745	1.59058	2.2774	1.8588
Lchi16311	0.722751	0.857027	4.4954	0	1.26808	0.362856	0.475457	0.677927	0	0	0	0	0.0981725	0.317805	0.220185	8.15901	8.01635	8.53	0.52915	1.53033	4.3998
Lchi16314	0.0991999	0.28047	0.673739	0.32236	0	0	0.111265	0.327406	0	0	0.359759	0	0.181305	0	0	0.479405	0.250071	0.086746	0.291166	0.297829	2.26311
Lchi16315	0	0.15891	0.163597	0	0	0.468976	0.183335	0	0.64978	0.685995	1.91969	1.76	0.300628	0.903321	0.641391	0.664419	0.691597	0.716558	0.321049	0.657031	3.20345
Lchi16319	0	0	0	0	0.115148	0	0	0	0.392038	1.16172	0.473456	0.131193	0.615522	0.49185	1.41184	0.214515	0.742254	0.343585	0.896	0.137495	1.3168
Lchi16322	0.0410051	0	0.16689	0.0913796	0.101104	0.0573187	0	0	0	0	0.0382207	0	0	0.0406867	0	1.35821	0.505627	0.386405	0.378112	0	0.926871
Lchi16325	0.773283	0.545659	0.745187	0.63881	0.345188	0.626147	0.80655	0.505136	0.726614	1.07188	1.58891	0.261383	0.595544	0.163006	0.963204	0.681367	1.42328	0.628029	1.02156	1.82818	0.407902
Lchi06471	41.125	47.3368	74.5173	62.1345	69.4173	69.141	50.7209	58.5927	84.3742	132.355	86.2943	182.059	106.368	137.264	219.636	139.563	173.084	115.259	136.674	161.134	208.071
Lchi06474	21.3482	20.6732	26.2959	16.3264	21.1746	14.2525	23.1035	17.0647	18.5586	59.7855	43.2664	87.3947	32.1523	51.1444	73.4229	19.1362	25.13	17.3234	33.85	35.5705	37.4645
Lchi06475	16.9049	20.6889	25.4289	4.42989	3.97458	3.13598	7.52035	6.49322	5.7074	8.38602	9.40196	15.1254	7.17963	8.26069	13.1648	7.48493	6.49061	6.64795	9.64769	8.78255	7.07575
Lchi06476	64.7737	64.2448	60.1141	53.8756	57.0578	47.6774	104.503	86.8329	59.2108	103.355	151.945	104.853	84.6622	76.5339	52.3583	58.5652	61.9532	87.4661	82.0885	74.9888	78.1742
Lchi06477	2.8571	3.21514	3.68337	0.743004	1.90005	0.762856	2.93257	3.84446	1.11929	1.6117	2.10584	1.39682	1.25456	0.897501	0.968496	6.65551	4.72089	8.0101	5.16805	5.96235	3.83722
Lchi06481	71.8826	54.2612	54.4882	37.6816	44.8347	36.1965	53.8898	41.3579	39.9241	38.8221	44.2029	33.1624	62.072	48.6915	53.5764	20.452	22.7293	25.5565	39.8965	28.2785	22.1302
Lchi06482	10.0353	7.37123	7.07457	4.99616	4.93122	4.263	6.32256	4.40072	6.26952	2.95954	5.78357	1.83669	8.59179	9.95189	8.44244	11.1199	10.2957	15.6928	14.6269	15.4196	10.7652
Lchi06488	228.374	213.151	148.182	164.593	125.728	194.57	376.496	358.776	355.024	240.045	311.369	147.864	181.212	139.345	82.4546	112.861	89.4545	117.598	155.937	111.808	145.671
Lchi06491	8.39367	9.68232	8.06484	2.11622	1.42953	0.778709	2.76628	2.3142	1.18012	0.98122	0.607624	1.22801	1.23817	1.39864	2.65223	0.347179	0.556726	0.759107	2.23431	1.53245	0.0605324
Lchi06492	91.3621	94.8119	134.919	30.3147	24.7971	15.7025	31.1677	24.3147	26.3764	22.857	13.0365	14.2723	17.7189	15.7977	21.0279	23.6176	24.4788	21.8511	27.5621	27.5151	33.8267
Lchi06496	13.9	10.9737	10.6673	5.38593	5.09008	4.95869	8.37149	9.16036	7.28264	8.00945	10.0924	16.3415	9.33918	7.5315	7.13781	8.15509	8.58133	10.0619	15.6016	17.5907	9.28272
Lchi06508	6.80811	9.6996	6.45742	2.85557	0.745694	2.37557	2.33437	3.05301	6.18202	2.1125	5.22511	3.19049	7.97056	4.2112	4.08398	4.551	5.12696	2.82524	2.10316	1.45371	0.589012
Lchi06510	1.30506	0.717756	2.11153	1.99355	8.9632	0.933233	0.729116	2.02434	2.71637	1.45967	1.66886	0.48272	4.06264	3.24139	2.23293	64.5616	77.5404	47.8562	31.2812	37.8572	30.8704
Lchi06519	16.0405	2.02371	1.50924	0.663291	0.469403	4.05324	3.03468	1.09658	0.580304	0.662457	1.31774	1.41793	0.727188	1.1085	2.92103	0.517418	0.700042	0.332446	2.37843	0.227975	0.158879
Lchi06521	5.48337	1.42616	1.03363	0.630672	0.101942	0.610838	0.64982	0.545514	0.382913	0.615755	0.870378	0.788145	0.473412	0.601873	0.597908	0.439034	0.0241656	0.151572	0.564717	0.0865999	0.271949
Lchi06527	0.565189	0.388231	0.704549	0	0.358009	0.233704	0.367203	0	0.0819788	0	0	0	0.296909	0	0.239681	0.719093	0.750642	2.07168	0.814818	0.732022	2.19677
Lchi06534	68.7815	50.6837	43.907	19.767	23.3296	17.3374	25.2976	23.5846	17.0086	17.3815	21.6333	27.0119	19.805	17.8625	23.7394	8.41485	8.83879	10.8942	17.2673	10.285	9.29457
Lchi06541	3.3565	2.37429	2.70071	0.252544	0.476616	0.0741591	0.607579	0.385393	0.471326	1.64417	4.92922	9.02618	2.28552	1.18984	2.81377	6.70668	5.04048	3.20682	5.58477	1.31175	1.53246
Lchi06546	4.48548	3.64983	5.15854	11.3246	4.99877	8.74649	11.1054	8.1244	6.50172	10.2104	12.6124	18.2139	13.6494	11.164	11.0053	11.4641	11.5183	16.1623	14.0269	12.1209	14.0347
Lchi06547	8.76881	6.46451	6.49995	0.479385	0.388246	0.211336	2.90729	4.38754	0.279123	1.01115	3.60964	1.82332	0.853298	0.18335	1.35454	1.2363	1.15331	1.34808	5.16799	4.73406	2.29607
Lchi06548	16.7495	12.1218	13.0871	4.46098	5.75931	4.39834	9.11411	9.61843	5.95841	6.24927	11.1947	5.18353	7.1443	7.31623	5.98914	8.17216	7.35022	10.6003	16.142	17.1038	12.0384
Lchi06551	19.9216	22.1888	24.6531	30.5586	35.2103	17.0058	28.2445	30.1913	43.8348	73.2222	55.3118	57.7364	64.112	83.0759	68.3627	59.9558	58.3126	42.5275	50.5745	51.6272	92.3879
Lchi06554	3.60161	1.53134	1.41106	0.429575	0	0.378533	0.492318	0	0.267099	0	0.678785	0.0440845	0.119722	0	0.345048	0	0.146694	0.114904	2.52633	0.350247	0
Lchi06557	59.6336	63.603	69.7925	20.7389	44.4414	33.3123	19.7922	31.3249	21.9453	23.0193	31.2294	19.7181	18.7386	13.7149	16.3075	81.4351	75.1021	76.5854	102.376	100.063	98.3475
Lchi06561	127.981	144.746	139.763	114.318	105.349	170.566	208.408	280.977	157.594	67.6179	111.238	14.6292	82.3408	55.5335	43.0375	41.3791	33.809	53.8705	148.521	74.4061	142.52
Lchi06564	23.3679	18.563	19.846	17.1355	13.9614	20.2751	35.8986	38.2416	17.6363	9.06044	12.7528	10.443	13.1567	9.24119	9.56106	9.74491	9.41401	15.3253	29.331	28.1792	19.0737
Lchi06568	8.88154	7.5206	6.81064	0.705878	0.716018	1.71383	2.8288	3.94526	1.47562	1.48973	3.98729	2.83628	2.52373	2.84002	1.75766	0.719093	0.750642	0.995364	4.05597	2.68408	1.01389
Lchi06569	1.28578	0.891445	0.562714	0.205727	0.027717	0	0.176676	0.244227	0	0	0.143398	0.602831	0.228878	0.0261826	0.774073	0.175971	0	0	0.276406	0.0313985	0
Lchi06579	1.56677	2.29233	1.57375	3.39824	2.49331	2.31828	2.25098	3.06427	2.26893	5.63793	4.82808	3.54512	8.43744	8.53645	4.92885	0.992941	1.03729	1.28845	3.34251	1.88579	1.96534
Lchi06582	1.09459	0.412815	0.425053	3106.12	1770.59	2408.98	3958.75	2556.32	2656.22	2939.69	2417.52	1442.55	1749.07	1507.05	1315.58	2314.54	1828.96	2775.82	1558.31	874.825	1682.18
Lchi06586	68.6857	28.8196	30.149	6.9295	3.19304	8.26909	26.639	16.8882	3.78434	21.8048	16.2929	23.3548	16.8624	9.64156	11.7748	10.6516	8.36976	8.59115	40.195	13.2797	15.1071
Lchi06603	1.18855	1.18659	1.5456	0.331651	0.469617	1.02384	1.24019	1.77214	0.812927	1.29034	3.9192	1.76501	1.62797	1.04549	1.27327	1.70452	1.81415	3.02802	3.56764	4.78848	1.39144
Lchi06604	0.645266	0.173681	0.453411	0.60107	1.38315	2.03552	0.518415	0.20353	2.51028	2.04791	2.17996	4.59258	2.61722	0.921956	2.17811	0.743894	1.94064	1.85884	2.17	0.832285	5.17937
Lchi06606	33.8301	33.1872	33.7211	10.6606	12.5266	11.4927	16.2058	19.621	13.3883	10.2392	16.529	14.0003	16.35	8.55239	11.262	6.05972	5.39534	5.49184	17.7448	10.4292	4.6066
Lchi06612	20.0635	14.5803	14.5607	26.5447	29.7671	24.2505	21.1556	14.3744	23.1411	40.441	40.1056	65.1581	28.8299	32.6136	37.7503	29.1447	27.1594	24.7289	28.8764	32.7268	39.5726
Lchi06614	68.2992	71.6056	69.5724	26.8818	22.8985	27.1517	34.5694	53.7276	27.3949	7.42439	12.359	4.78703	7.84881	8.3661	9.10117	3.59527	4.95078	6.64175	13.8494	10.1453	10.379
Lchi06616	21.6734	16.0613	32.9296	214.531	262.436	180.636	94.5615	85.8047	202.891	186.166	298.727	194.234	137.25	147.369	126.42	1451.49	1402.31	1846.41	312.17	440.546	861.746
Lchi06621	33.0577	27.3578	31.1644	4.17927	9.02173	9.25654	8.51417	12.6431	6.09332	5.13855	7.2616	3.06574	6.27731	5.20295	3.58392	10.6464	7.87056	12.4762	11.6882	13.2792	8.77738
Lchi06622	284.389	245.478	211.529	63.7304	68.3554	72.3339	134.349	238.052	101.284	63.2079	129.576	44.4323	72.1182	30.7066	33.2917	62.4476	47.9914	88.079	87.7072	61.3551	67.6351
Lchi06624	8.02242	7.21631	11.5344	3.87921	3.09084	1.97827	3.56015	5.83518	2.65008	4.89115	6.37707	3.71727	11.2602	9.65799	5.4337	5.9737	6.6027	7.24029	10.3669	10.6471	7.25534
Lchi06625	2.82887	2.67178	2.5204	3.99525	3.23239	2.75271	6.22536	4.88543	5.90668	9.32882	9.26411	8.65825	6.50458	5.86117	8.43019	5.72479	7.25003	7.72996	6.65291	6.66716	5.97893
Lchi06630	0.175726	0.214448	0.254856	0	0.0319934	0.0697321	0.0611877	0.161317	0.0926225	0.15821	0	0.0734724	0.0329869	0.0604495	0.0715045	0.405535	0.530347	0.364572	0.655429	0.597581	0.189852
Lchi06632	0.713461	0.300334	0.214149	1.11656	0.69223	0.729903	1.16723	1.04069	0.852218	1.34907	9.87023	7.62808	1.26705	0.569554	2.3452	0.404732	0.23283	0.354107	0.865753	0.303452	0.423747
Lchi06636	8.29979	4.91266	5.61922	2.17494	2.19099	2.58614	3.92814	3.10454	2.32251	1.50415	3.28381	4.47322	4.02653	2.19913	3.67189	2.73039	2.87742	3.57405	5.76439	4.44562	4.11423
Lchi06638	43.9848	38.864	35.4371	10.253	12.5008	21.9927	25.8554	27.9947	11.7229	11.9162	18.9804	11.4715	20.5918	17.2218	14.0815	4.3696	7.14722	8.60892	19.3647	13.2611	15.4875
Lchi06640	11.9704	27.2597	34.8209	191.222	178.977	155.435	151.69	178.032	189.497	174.937	132.575	53.0281	98.0077	70.572	105.263	57.6462	58.7116	72.5929	29.8425	26.3918	67.7545
Lchi06641	12.2066	11.1868	11.9683	5.69317	7.23425	4.58716	11.1241	11.8929	5.91988	8.81487	13.7646	8.55216	7.05702	6.75931	7.69116	10.3429	7.46301	11.4156	13.487	13.2073	10.1836
Lchi06649	1.69741	2.34081	1.52209	0.139318	0.680796	0.493299	4.19237	1.55546	0.644082	8.55219	3.03295	18.806	4.25238	0.642843	13.1536	0.72982	0.760577	4.40098	2.27371	5.1695	3.86633
Lchi06650	20.1662	16.6037	72.5364	17.2764	19.0858	23.8047	33.903	14.7555	20.474	59.0178	34.8448	58.7735	34.2955	48.9964	33.5293	89.887	58.8839	64.8877	102.382	193.898	214.694
Lchi06652	3.3662	3.35021	3.16017	2.1994	1.74816	2.42959	3.88085	3.37573	2.15772	3.20988	3.08697	2.27572	2.83181	3.50202	4.57887	3.66449	3.54568	5.28903	5.27747	4.64431	7.10804
Lchi06653	2.38274	1.68759	1.59283	4.25323	1.92737	6.14164	4.09141	3.99075	2.61766	6.58931	4.61827	3.15346	3.61676	1.57679	2.57695	2.83975	3.08073	2.5534	1.28841	1.59628	2.41132
Lchi06655	2.0913	2.70183	3.11474	0.453919	0.730761	0.541806	1.6643	2.17341	0.800839	0.804704	2.17257	2.06936	1.5537	1.59165	2.04219	1.6105	1.35267	1.90898	2.11744	2.57657	2.17832
Lchi06668	0	0	27.9585	0	0.921186	0	0	0.143473	0	0	0	0	4.91562	0.434912	0.128349	1.05832	20.4028	0.572642	6.28203	2.36093	3.11121
Lchi06670	0	0	12.0812	0	0	0	0	0	0	0	0	0	0.627443	0.0815281	0	0.157999	6.01668	0.428894	2.97506	1.76697	4.06934
Lchi06685	24.5391	46.4854	54.7162	14.8407	13.2563	9.85117	10.0476	9.37491	7.70945	10.2396	7.35417	6.69781	17.7137	13.4022	25.3547	5.16128	8.78022	5.33188	25.6655	17.2988	20.2864
Lchi06689	1194.23	1186.79	1040.37	799.102	630.568	1071.88	1127.65	929.859	1065.16	652.401	514.02	316.055	329.07	288.678	174.151	113.095	100.372	130.257	166.039	155.161	317.018
Lchi06692	171.788	162.785	184.74	101.758	88.7454	75.8677	32.1573	20.8889	32.0283	6.0846	6.35004	12.8294	2.66867	1.79477	2.81319	32.3016	28.3602	27.3328	81.0921	67.9961	69.9036
Lchi23761	0.935576	0.786141	0.78055	1.36882	1.09936	0.580144	6.60843	2.5791	6.53355	5.97937	5.41477	10.1639	4.26281	2.76539	6.70144	2.64573	3.40823	1.99207	2.03308	2.8704	2.9338
Lchi23770	1.29392	1.59732	1.39837	1.33405	1.57454	0.522767	1.29865	1.73277	2.15966	4.31254	3.6221	5.07397	2.60616	3.32074	6.38339	3.30969	4.69476	3.49764	3.45525	2.00899	5.06726
Lchi23771	5.45592	4.68412	7.43867	1.23141	2.16377	1.08482	2.49562	5.91829	6.77547	0.753953	2.7366	5.29841	4.78903	7.39688	10.7409	3.67942	3.06422	3.37148	6.1497	6.92835	7.81129
Lchi23772	5.55553	6.53343	6.12134	3.41912	5.17728	3.21615	1.02137	1.46023	2.56608	1.88002	2.4492	1.15967	1.95257	3.92722	3.95705	1.54519	2.73364	1.81429	3.5424	5.29684	5.63755
Lchi23773	2.46653	2.23116	3.22716	0.297966	1.0304	0.464073	1.20034	1.50054	1.19243	2.53385	5.12293	4.78192	2.49307	2.46988	2.45675	1.29633	1.99354	1.13217	1.8494	3.08376	2.67151
Lchi23774	4.18906	4.17434	5.96401	4.57243	4.74126	3.83914	1.57162	4.03615	8.13994	10.7064	12.503	40.958	9.0766	11.4309	35.4256	6.3658	16.1797	5.85534	8.8211	13.2871	11.2601
Lchi23781	1.674	1.35722	1.23723	0.0599236	0.315852	0.791384	0.157631	0.762269	0	0.691416	0.776863	0.610316	1.46034	0.434577	1.00087	2.00754	0.83281	1.00795	1.2655	1.28886	1.43555
Lchi30098	0	0	0	8.40095	0	3.17359	35.7439	6.03212	37.5777	255.055	109.272	378.441	89.978	130.813	261.363	23.4172	49.4428	37.5297	10.2268	26.6987	7.93288
Lchi30100	22.8422	14.7466	22.7047	20.6585	22.4724	16.9497	30.5279	23.6519	33.4054	49.5656	55.5981	46.1787	47.376	34.5148	47.456	48.6743	36.3198	51.9535	47.3351	26.9612	63.2801
Lchi30101	9.74665	10.9679	11.5678	5.27418	9.68595	8.62383	26.4519	30.0389	20.414	15.4355	27.9726	20.7602	16.5462	10.3949	10.9499	13.706	15.2699	25.3469	39.9381	36.9166	28.0784
Lchi30102	0.875305	1.65528	3.06759	1.28058	1.94344	2.11012	0.951873	2.22619	6.23489	17.9204	12.1098	18.2524	7.49694	4.657	9.15785	12.2921	10.061	9.22884	10.1724	3.92441	5.77415
Lchi30103	1.31596	0	1.29455	0	4.92295	0	1.57015	3.04165	4.0565	25.4405	1.26724	0	0	1.18311	0	2.30867	0	4.86796	8.46595	0	7.12788
Lchi30105	30.6011	21.4342	18.5294	8.6644	18.4471	14.1347	39.4336	60.9681	36.4942	63.2073	77.1631	37.6619	58.7608	48.5657	37.8001	20.2108	34.639	47.7864	35.0298	33.5009	33.9618
Lchi30106	0.694678	0.729772	1.16076	2.34613	0.791707	0.994233	2.05573	1.14297	1.97808	3.79476	3.02159	9.96291	4.11174	2.96773	4.87722	1.03686	3.06021	1.28584	1.59724	1.29931	3.93066
Lchi12090	2.24837	1.67165	2.32908	2.49132	3.33104	1.88991	3.9468	2.65148	4.69669	4.37352	3.87776	4.06116	2.81395	5.27323	2.77621	2.94451	1.6944	2.74592	4.52727	5.85313	3.16357
Lchi12091	4.32081	5.49626	3.88847	0.460179	1.3884	0.837355	2.74992	6.3376	0.687806	1.87884	4.3365	1.1361	1.86765	1.45209	1.05255	2.15778	1.6455	4.6938	5.13643	7.91884	2.79278
Lchi12093	44.45	44.1931	46.2211	15.5715	20.0573	16.773	32.0096	49.5344	26.132	21.6437	30.0974	24.4763	21.5814	15.2106	15.177	29.9811	24.6449	33.0049	55.0753	51.8187	34.4183
Lchi12094	72.187	91.9021	118.246	1.89909	12.1628	8.55732	18.9392	40.2274	11.3552	4.00129	17.1121	1.65569	10.1912	5.99989	7.64718	13.1768	15.7093	27.6011	53.6347	42.7093	15.096
Lchi12095	3.65973	3.36316	3.54958	0.0971429	0.473275	0.600645	1.2063	1.87509	0.541091	1.03604	1.95124	1.24748	0.900136	0.372448	0.175987	1.0093	0.526654	1.95868	1.75297	2.9582	0.186023
Lchi12096	1.39899	1.05039	0.566216	0.117647	0.285819	0.726065	0.667896	1.79464	0.438447	0.783613	1.42719	0.705206	0.738972	0.449932	0.6914	0.390758	0.4075	1.47138	1.21641	1.29672	1.07064
Lchi12099	0.846562	0.222689	0.622515	0.189325	1.22467	0.400204	0.351278	1.07874	0.282784	0.134452	0.443418	0.280165	0.0948349	0.202448	0.205196	5.63949	10.3699	8.37769	8.99145	11.3782	13.6779
Lchi12103	30.4532	33.4875	33.1547	5.3783	7.68859	6.41669	15.0914	32.3633	6.24634	3.25951	7.14678	5.01507	4.66644	3.24359	4.17714	4.75862	4.8251	8.59459	13.9321	11.9788	7.03069
Lchi12105	9.86525	7.32942	8.56403	11.6507	8.53611	10.5032	18.338	15.1554	17.3343	15.3058	14.2258	21.6197	9.59784	7.91401	11.3004	15.4071	13.799	15.7665	17.6243	19.237	18.5054
Lchi12106	19.5973	24.8122	23.8337	19.7338	33.11	17.0552	193.458	424.06	787.651	869.879	756.908	431.984	75.8029	58.8509	86.3064	132.622	91.7297	143.317	57.8703	92.2592	137.426
Lchi12107	5.27241	4.98376	7.06551	9.89252	12.1453	8.77704	15.4455	16.2168	17.0353	14.3105	23.3529	27.7579	12.9058	12.4242	20.7805	13.1687	13.4885	18.3546	11.2267	11.5451	10.5671
Lchi12110	11.7289	12.0275	9.84145	6.12462	8.17019	9.31725	9.52294	3.35801	6.69283	5.77281	5.43501	6.83017	3.00389	4.42191	2.9996	3.28864	3.90564	2.87216	6.98239	7.1429	4.924
Lchi12111	7.08582	11.8487	22.2472	3.74994	4.46025	2.07669	5.84329	8.56121	11.6852	20.1643	19.2389	10.665	15.6754	13.3531	10.5078	28.0438	32.1393	20.668	34.6422	45.32	42.4547
Lchi12114	11.1331	10.8974	13.3707	1.95954	4.98041	3.69872	4.6587	5.98097	4.367	6.95827	5.2853	6.87745	8.95034	6.75133	7.80254	6.13463	4.08154	7.4711	7.77802	7.95227	9.19599
Lchi12117	1.32671	0.693792	0.0714381	0	0.32777	0	0	0	0	0	0	0	0.135826	0	0	0	0	0	0	0.148871	0
Lchi12120	10.2158	10.2329	13.7691	1.87801	3.96286	4.56542	19.4999	28.6492	17.1293	25.1683	34.8037	18.1108	23.8239	23.5026	11.6274	6.53768	8.84574	12.5703	8.12614	12.3332	12.4843
Lchi12125	11.9168	10.6482	18.2605	12.4593	13.2277	4.86505	6.82321	8.94811	6.31574	8.05539	8.96044	6.05078	11.0226	9.36003	9.83001	20.152	27.2379	20.054	34.2945	35.7688	53.2397
Lchi12130	7.56211	4.17109	9.63706	8.54903	18.1787	7.09523	6.36038	7.35089	9.54282	10.8312	13.8845	4.28733	18.4899	12.2159	18.1907	21.5038	17.6237	20.9157	42.4815	22.1245	30.5885
Lchi12131	84.5354	52.7294	60.7148	11.1979	10.2604	21.4495	18.7555	17.802	8.05297	6.17891	8.53979	18.1576	11.3226	8.99796	13.1662	3.68106	3.98215	4.29413	18.1556	5.91156	4.6695
Lchi12132	6.66616	4.82366	4.71052	0.258195	0.226296	0.43553	1.39475	1.64572	0.885139	0.248217	0.8694	1.00041	3.88834	0.164263	0.927052	0.299393	0.131969	0.551317	1.73239	0.807873	0.393154
Lchi12136	37.9066	38.5018	37.844	8.68484	12.6127	11.0062	28.6967	36.5015	18.8109	13.6563	31.9182	10.6706	33.1627	25.8431	12.9744	14.2329	12.1922	19.0299	30.1261	25.0709	26.0662
Lchi12141	19.1686	25.2459	40.1932	24.2418	64.0723	31.3531	12.9412	24.871	28.4453	17.7358	11.5068	9.77673	6.79064	6.04384	6.66863	79.6854	51.0197	69.516	19.0636	30.4237	73.7102
Lchi12142	86.8904	78.6816	82.131	52.5986	62.5578	57.5634	95.4863	101.433	80.5284	83.6596	74.2541	32.324	77.4695	57.8657	47.4542	66.5509	66.8092	94.0696	66.5493	86.591	111.246
Lchi12143	7.62112	8.07796	7.95036	6.74182	3.54764	9.30556	10.163	8.63253	5.98039	4.14409	3.66783	7.44668	2.44371	3.31497	3.87671	5.05922	3.47718	4.84219	7.78164	5.53487	5.28472
Lchi12145	1.2881	1.50612	2.8879	0	0.128327	0	0.401042	0.520338	0.831646	0	0.259687	0	0.133048	0	0	0	0	0.133446	0.339527	0.717888	0
Lchi12147	4.20032	7.24012	7.0868	1.08872	1.14188	0.71557	1.49163	1.49143	0.935305	1.28732	2.1554	2.36616	1.72689	1.19383	2.3689	1.54047	1.15815	1.38419	1.52651	0.784903	1.8538
Lchi12149	0	0	0	2.48547	1.70354	3.35677	3.39164	0.796796	0.605212	1.74523	2.51889	0	1.99358	1.10591	0	6.84025	4.48213	10.9029	2.13265	11.1517	21.1572
Lchi12156	0	0	0	0	0	0.0533338	0.187329	0.492203	0	0	0.759107	0.501921	1.11478	0.832891	0.601638	0.892081	0.605807	0.972054	0.271723	0.166711	0.637373
Lchi12164	5.93426	5.76446	4.97279	6.4042	4.52333	4.14443	4.14012	2.63323	6.86172	13.253	7.68529	27.8222	8.7055	13.0752	21.2548	8.73837	10.0461	7.73836	15.2861	24.9919	22.353
Lchi12169	7.71426	4.36059	5.16722	0.308441	0.226562	0.56776	1.79086	3.19608	0.0786008	1.31897	2.04035	2.7008	0.724612	0.663483	0.708767	0.96506	0.944958	2.06588	4.29168	3.59206	0.779233
Lchi12173	0	0	0.322644	0.384427	0.762201	0.109661	0.843523	0	0	0.690575	0	0	0.0951333	0	0	0	0	0	0	0	0.279422
Lchi12175	4.28539	4.02481	5.94974	4.28871	9.2241	4.31172	3.79506	3.03711	5.92793	10.7349	11.7413	4.75318	3.09723	3.75305	8.10548	95.9538	130.661	158.461	92.1678	148.377	314.067
Lchi12182	13.3601	10.4862	9.28215	9.06846	8.51368	1.38413	21.1415	6.03368	4.50249	22.6507	6.5173	13.4638	7.82684	5.82401	11.0399	0.226376	0.617782	0	3.09703	0.648542	0.494819
Lchi12186	5.0108	3.71406	1.78315	8.66605	3.02104	0.701544	8.24347	2.6587	3.12164	4.92038	2.40839	8.04144	0.777508	1.22161	5.84043	1.38031	0	0.430591	0.966227	1.32114	0.752293
Lchi12187	8.64356	11.8891	17.5934	0.977031	0.620422	0.563938	3.35135	3.45186	0.67807	0.893812	3.21806	0.379563	1.49791	1.031	0.758235	1.37802	0.731342	0.991898	1.58208	1.5745	1.56907
Lchi12190	10.0365	11.6432	4.51564	0.777296	4.25684	2.53757	11.0512	4.72201	2.84368	6.70277	8.03801	10.7007	5.55482	2.61076	8.04557	0	0	0	0.952932	0	0
Lchi31945	7.41218	5.03985	5.30194	12.4039	7.7309	9.10621	16.7164	8.09178	10.8289	57.1178	45.3057	65.1616	18.8973	21.2822	21.313	11.3633	13.4858	16.3792	17.92	26.0661	13.9483
Lchi16327	16.6586	15.6114	14.5099	2.89736	2.93752	3.62254	14.9745	29.9409	9.20412	7.72284	13.6042	4.29176	6.22155	3.02078	1.38407	6.84703	5.34629	8.48897	14.1115	11.1182	11.6385
Lchi16332	31.2552	41.186	48.6901	27.9061	42.4711	23.3887	30.0547	30.3706	45.5544	57.8186	44.1105	56.8958	46.08	51.2807	77.1923	24.6515	27.701	28.9119	42.0913	52.2042	64.4973
Lchi16339	6.29651	5.65961	5.33666	0.828737	1.62302	1.42182	2.29385	3.59425	2.03482	0.658314	2.55406	1.24958	2.11386	2.16632	0.630503	1.85816	1.50711	4.26831	4.61509	4.7186	4.88946
Lchi16343	8.09155	8.97497	7.73425	13.2721	28.4279	6.18065	6.63356	13.7634	9.60773	6.03593	7.96872	7.83754	4.79528	5.49852	6.86341	15.8954	14.1947	13.8728	11.0112	12.9562	8.95423
Lchi16348	252.871	244.732	252.268	139.07	167.338	161.01	152.212	142.459	160.461	144.177	121.707	149.118	170.03	172.175	138.067	162.802	156.397	170.495	230.455	193.197	201.292
Lchi16350	159.233	135.151	138.641	201.155	145.113	157.086	138.406	137.47	146.585	116.351	85.6402	61.1589	117.554	145.925	85.7598	43.2177	55.6537	61.6243	81.4215	82.4683	122.205
Lchi16354	17.1731	10.4713	8.55034	7.72061	6.8021	10.8973	33.4093	24.6866	21.3075	86.4173	133.554	122.032	52.3426	36.3818	72.4853	23.3846	15.1237	29.5244	58.7516	66.4185	48.2677
Lchi16355	12.1933	5.08309	3.75036	2281.53	2709.24	3195.76	1609.25	1245.26	969.004	371.833	467.629	249.265	470.185	367.731	371.014	137.734	119.211	193.262	159.026	109.968	143.116
Lchi16356	51.1623	34.7174	41.1413	8.17323	9.47988	7.7693	16.3034	22.0634	11.0822	8.26177	15.2692	11.0931	13.8917	11.1107	8.98756	10.6648	10.5955	13.998	25.4136	26.4424	16.3991
Lchi16359	0.364747	0.601302	0.353783	0.198291	0.322068	0	0.102607	0	0	0	0.165959	0	0	0	0	0	0	0.0799791	0	0	0
Lchi16363	4.36431	5.32699	6.1602	2.59171	2.56386	3.05808	4.90584	4.76645	2.52308	2.64518	3.25737	2.9696	2.39582	1.86233	1.89213	3.74313	3.70984	5.14042	5.97529	6.05418	4.05035
Lchi16365	6.35651	14.358	7.87159	4.96393	3.96243	3.14838	3.12613	6.30739	3.46245	1.24036	1.94705	1.85486	3.71313	4.39557	5.54516	6.42291	6.82653	8.67788	11.381	10.1396	4.3826
Lchi16367	3.49426	3.28346	4.71933	1.32806	2.07915	2.33998	2.42957	5.18646	2.75822	1.93972	2.79523	1.82137	1.82541	1.83302	1.16108	7.48786	4.37443	8.21206	5.64636	7.50093	6.81365
Lchi16369	1.42251	1.86185	0.898726	0	0	0	0	0.34676	0.253982	0.302944	0.171215	0	0.743696	0.104412	0	0.201365	0.473243	0.822763	1.1654	1.50538	0.392004
Lchi16377	71.5741	70.4087	100.123	368.559	597.823	404.717	25.5518	35.059	28.4167	29.3765	44.1653	17.8519	78.423	63.4788	40.0989	688.927	1234.97	779.411	369.858	417.057	536.212
Lchi16378	6.13784	4.81706	5.77453	13.8294	9.57653	9.21561	8.58192	9.27545	9.36549	11.5774	11.6986	14.2277	6.68465	7.65475	11.7204	8.12998	9.29728	11.532	10.5256	12.6021	11.8665
Lchi16379	187.917	193.068	178.328	174.606	160.92	199.938	97.2257	125.934	125.716	142.075	114.941	89.6772	187.403	158.219	152.605	53.9165	77.4239	75.1586	98.1151	90.8811	128.313
Lchi16381	12.348	11.5727	15.4155	0.369406	1.93987	0.743276	2.82653	6.23018	1.38089	0.515186	3.86202	1.73546	1.31942	0.684692	1.40527	4.55854	2.38409	7.05646	6.21013	5.98654	3.03428
Lchi16382	14.0531	13.6699	16.3576	12.3293	16.704	8.79459	10.5309	8.40023	8.73563	20.5288	19.6488	45.711	18.1715	15.2987	23.7517	15.4699	14.814	23.2359	10.7103	18.7099	10.0483
Lchi16383	66.3833	47.1146	49.4482	29.6028	38.1319	47.4183	33.9697	27.7804	25.7565	35.2836	39.0572	46.6973	46.9115	35.3736	35.7117	18.0307	21.9039	23.4789	37.8177	31.2248	22.7576
Lchi16384	7.51764	8.40582	9.36775	4.37605	4.20253	2.37302	2.67852	4.79382	2.51154	4.26975	7.4422	4.35247	3.13628	2.02154	2.99841	3.85333	4.36018	5.86568	8.24013	10.1456	7.8782
Lchi16389	98.0755	109.499	112.533	145.36	203.395	140.845	122.515	120.885	156.209	305.372	333.253	318.036	214.272	228.391	227.769	170.725	232.608	254.307	216.275	255.844	324.374
Lchi16390	8.66391	5.77589	7.27043	8.43307	13.4774	5.023	5.42341	4.86194	5.13476	4.42057	4.97147	8.20552	4.32628	3.40514	7.07343	7.89951	5.08484	7.50242	5.14711	6.10883	8.34941
Lchi16393	5.25982	4.62325	5.71696	2.38873	2.00445	1.97725	5.43506	6.25527	2.86673	3.03983	5.11245	4.02402	2.746	3.29597	3.41696	3.38677	2.9071	3.8085	6.50336	6.27458	3.99136
Lchi16398	184.524	197.543	207.808	17.274	15.1676	23.4948	14.3421	11.7323	9.40294	17.4907	39.9542	20.2657	14.3135	8.89515	9.62435	52.9067	33.5336	41.3392	70.4003	41.7257	50.5719
Lchi16399	12.3522	14.155	15.2003	173.509	83.4772	106.024	58.8919	57.7007	53.6457	20.9243	32.6995	22.32	12.3263	10.4488	11.1628	18.3742	17	29.3374	50.543	44.5735	29.062
Lchi16400	2.94469	3.01693	2.47269	83.1367	44.2655	48.1754	15.704	9.74112	16.8938	10.5596	9.04201	4.37679	11.5472	9.70696	9.05989	8.99234	10.8363	10.2001	11.7309	11.5326	12.5582
Lchi16402	0.465949	0.263406	0.452015	0.506164	0.32889	0.0894367	0.104781	0.617001	0	0.179958	0.0847281	0	0.59729	0	0.550287	0.0751879	0.235368	0.326708	0.548265	0.373839	0
Lchi16406	0.380125	1.00191	0.884321	0	0.202653	0	0.344353	0.592404	1.16102	0.369943	0.348408	0	0.209991	0	0.829168	0.677984	1.09392	1.07301	0.975129	0.843859	0.398713
Lchi16407	0.117081	0.210577	0.0943026	0.231887	0.151486	0.145699	0.318145	0.348508	0.175681	0.303701	0.230852	0.533054	0.0826329	0.260981	0.149399	0.177308	0.191772	0.291307	0.177553	0.211742	0.116419
Lchi34148	84.1198	37.3986	63.8384	4.407	0.19433	17.1703	4.65568	1.11444	1.93813	1.43887	7.18608	6.01943	7.03628	22.3117	11.7678	3.384	0.554858	2.41302	40.3623	8.49009	4.03121
Lchi28305	2.24164	2.6198	2.92205	1.45328	1.72689	1.14938	2.0674	3.24141	3.19234	4.91172	6.34996	4.27168	3.1932	4.12223	5.42151	4.64089	4.84346	5.60315	5.89665	5.43092	5.05487
Lchi28308	3.64984	3.92357	3.36521	1.76758	2.82976	2.83849	4.72589	5.56589	3.49535	4.95308	7.9778	9.65286	3.75968	4.36694	5.50849	5.83309	5.84108	6.45763	5.13034	7.49969	5.44641
Lchi28309	6.67387	6.53316	6.86182	8.64569	6.62485	8.65666	14.6197	14.4658	11.0182	12.7192	22.7253	16.6713	9.66623	7.66545	10.1719	8.95609	8.89932	15.1534	15.0006	15.0692	14.5561
Lchi28312	1.56198	1.79144	2.08398	5.86222	6.70661	4.51955	6.78403	6.4544	10.1252	18.0948	14.5968	19.7761	7.50303	8.6799	13.6144	7.03354	7.42259	7.71618	6.6599	7.15797	7.67877
Lchi28316	0.696736	0.218642	0.450284	0.508419	0.137497	0.0748003	0	0.344469	0.393772	0.451767	0	0	0	0	0	0	0.0654975	0.0682554	0.152689	0	0
Lchi28321	3.94532	3.63329	3.69283	7.08827	5.72749	8.80695	20.6107	11.344	12.8184	7.48334	5.76122	7.4907	5.59959	4.58155	6.39909	4.60505	4.46619	4.82984	5.21912	3.40014	5.12174
Lchi32112	2.19516	1.9961	2.07475	0.471571	0.269955	0.182507	1.11464	1.1825	0.475896	0.491863	1.4379	0.819318	0.746947	0.235187	0.475995	0.623463	0.375232	1.09531	1.57054	1.36126	0.435675
Lchi32113	0.136905	0	0	0	0	0	0.151189	0	0	0	0	1.3272	0.370794	0.560176	0	0	0.113705	0	0	0	0.836035
Lchi30424	0.250151	0.318019	0.468763	0.347768	0.647657	0.0768733	0.0767746	1.12926	0.468646	0.103522	0	0	0	0	0	0.0894478	0.0555749	0.240328	1.84711	0.355564	0.818398
Lchi30428	98.898	65.1111	60.3868	68.8224	147.135	71.3528	43.2264	113.313	55.193	18.9896	27.0305	19.922	15.2925	12.8168	15.7974	148.67	155.304	165.105	277.248	292.027	206.61
Lchi30429	0.0403208	0.0378919	0.0390238	0.134828	0.145433	0	0.0926954	0.182879	0.0838545	0.199508	0.714311	0	0.563406	0.446464	0.324848	0.660375	0.724834	0.57686	0.48366	0.865398	0.645884
Lchi30430	0.0360057	0.0338004	0.0348134	0	0.0327708	0	0.0835656	0.0619607	0	0.144044	0.559996	0.188125	0.0506845	0.0619181	0.0183103	0.103853	0.0776079	0.1786	0.163306	0.593566	0.466698
Lchi30439	33.1115	14.3258	22.3691	3.10361	0.250617	4.23663	2.14928	0.729165	0.359442	1.21773	2.25959	3.6146	4.0442	11.6636	7.85996	1.30788	0.0877373	0.314757	12.0257	3.46744	2.57216
Lchi05257	0	0	0.528929	0	0	0	0	0	0	0	0	0	0	0	0	0	0	0	0	0	0
Lchi05258	1.53137	2.16712	7.80945	0.136364	0.529951	2.05185	0.707413	2.0764	0.50448	0.849145	1.14168	1.11974	0.924493	1.57268	0.742612	36.2489	28.8063	37.3193	18.0448	18.0817	21.6637
Lchi05259	0.297612	0.559173	0.607888	0	0.0299083	0.0325793	0.457536	0.292748	0.207211	0.722409	0.433182	0.786984	0.524927	0.819312	0.467722	1.49243	1.24841	1.42324	0.596586	0.847136	1.16966
Lchi05265	0.0906302	0.2141	0.0688592	0.10191	0.0205818	0	0.104963	0.0835472	0.238115	0	0.213085	0.212439	0.169841	0.0972166	0.14706	2.53151	1.56493	1.93509	0.495063	1.04053	0.669692
Lchi05267	0.100972	0.380682	0.391919	1.4207	0.888117	0.772704	0.339526	0.665912	2.12793	6.89744	4.84804	5.90442	1.38335	2.93513	3.36758	1.21928	2.03518	1.5001	0.691078	0.403957	0.627717
Lchi05268	0.130535	0.0723759	0.321461	0.779337	0.429572	0.31197	0.978905	0.989856	0.974907	1.98452	1.30734	2.29422	1.15503	2.04992	1.15168	1.16963	1.60478	2.31012	0.761617	1.08455	1.85772
Lchi05289	12.2255	13.3023	19.6439	20.1146	29.3831	23.024	12.3106	8.19853	9.32926	9.48199	9.88308	4.16639	8.34865	6.08284	6.74972	9.51069	4.94106	1.323	6.14531	5.20653	7.29083
Lchi05290	8.73549	9.88851	10.5449	0.801198	1.19575	1.77266	1.38513	2.43996	1.35879	0	2.90676	2.07187	1.13108	0.102644	0.727091	0.898232	0.520172	0.864703	3.38745	0.742668	0.511164
Lchi05293	13.6931	15.3031	20.9867	2.16966	5.70583	1.79641	6.97392	14.0049	5.8677	2.87433	7.01521	3.50687	3.91682	2.8928	1.95908	6.31308	5.90714	11.3638	18.4725	18.5888	5.74059
Lchi05296	83.0309	92.3537	94.4111	71.3298	119.489	40.0214	104.849	149.519	130.023	112.315	170.935	98.1048	102.44	72.3406	69.8106	121.013	147.461	169.291	76.5136	76.1703	85.5891
Lchi05297	39.7943	15.2975	14.6744	16.4016	10.3495	13.7308	16.6023	11.4007	7.89242	12.846	13.4686	16.4287	4.80695	5.31454	14.7788	4.03615	1.64822	0.964239	2.81026	0.7872	0.329101
Lchi05298	36.6421	30.6559	34.5413	17.3767	24.2874	23.4689	36.1449	30.4015	26.32	19.075	19.3633	8.44309	13.0634	15.0303	11.8664	15.5718	18.6986	20.825	23.296	31.7949	30.6966
Lchi05300	0.648476	0.609286	0.627497	0.201208	0.195263	0.106342	0.331895	0.81884	0.450698	2.14346	4.30864	1.37663	2.28532	1.78299	2.1083	1.7132	2.90292	2.61362	3.78729	3.98277	3.74003
Lchi05302	11.9586	9.00693	9.07475	13.3078	14.2587	12.4942	15.2439	17.7955	15.8365	17.6502	24.3808	33.3905	15.8645	14.4454	13.5553	15.1004	12.5516	22.4076	26.7926	31.7304	41.8567
Lchi05305	10.7196	14.4474	9.91676	11.5909	11.1034	14.8458	26.0328	25.1937	23.9628	52.0405	54.458	42.7989	56.9719	67.1009	55.4484	22.4363	31.1448	29.7009	38.5614	44.0029	76.6061
Lchi05306	2.66982	2.59981	2.45705	0.291446	1.73778	1.25131	3.00391	2.9284	3.29933	3.75131	3.83955	4.04411	2.3718	1.8085	1.61218	2.6721	2.17936	3.88358	3.75353	4.30469	3.21147
Lchi05308	12.9654	6.24701	7.37702	5.91821	4.89413	6.53714	11.0513	4.83036	4.90124	4.79083	4.68816	5.90628	8.11122	7.86448	4.11787	1.64969	0.901556	3.31961	3.62666	3.90476	4.14818
Lchi05309	59.3426	48.6456	60.766	76.122	81.6996	48.0994	72.8482	62.816	72.4556	77.5336	98.0806	108.338	82.8804	59.1201	63.3872	84.5162	79.2263	93.3118	83.919	98.0846	112.313
Lchi05312	154.605	114.199	109.997	241.837	232.526	195.337	106.048	112.35	107.769	52.8529	49.8444	122.992	57.586	57.1424	58.0487	159.598	243.06	170.873	509.909	529.9	711.319
Lchi05315	4.11758	4.70648	4.89223	1.29969	2.77724	3.20738	10.1911	6.87412	8.9665	22.3891	19.9191	24.0419	14.9186	14.6265	15.318	9.56176	13.3506	10.893	18.0112	17.3666	23.4082
Lchi05316	7.31665	8.11232	8.19548	9.06812	10.0043	7.30392	19.8379	16.6325	14.7392	19.274	27.4695	23.5252	10.9483	12.6349	14.3179	8.85081	11.257	13.0808	19.7579	20.9154	21.0179
Lchi05318	7.63921	10.5929	7.16347	1.09915	1.04079	0.647055	1.13698	3.16441	2.80741	1.79067	2.83619	5.12894	0.848003	1.61483	4.56232	2.37649	1.84275	1.99341	2.22995	1.94264	2.36806
Lchi05319	11.3443	20.309	26.6637	13.2286	17.1983	6.37371	5.69961	9.69348	9.81221	9.61034	7.65156	8.16011	9.61965	12.0682	18.4675	5.11007	9.15458	5.93219	6.03801	12.2733	10.1737
Lchi05326	4.35887	4.16896	3.98335	5.6116	4.26803	5.78613	10.2952	10.8106	12.3351	12.8644	12.148	21.4498	7.38177	7.67426	13.2484	9.89238	9.31147	8.26855	12.0626	10.0249	9.63319
Lchi05328	0.453489	1.09084	2.69811	0.197275	3.40474	0	0.714572	4.42924	3.29603	2.74386	3.76545	0.361832	5.72271	0.64584	1.1157	5.86173	6.15251	19.6346	9.85461	21.3909	10.1092
Lchi05330	0.242682	0.330012	1.3313	0.107761	3.38013	0.427432	1.00076	6.6203	7.88511	6.44493	8.53683	1.49167	4.29004	0.554614	0.804256	5.70812	5.73871	11.3449	7.39776	14.8887	29.4711
Lchi05338	0.474794	0.371814	0.344629	0.264708	0.151773	0.272084	0.181979	0.314173	0.288128	0.626701	1.4393	0.896904	0.4424	0.910207	0.992368	0.388893	0.108437	0.0306484	1.12919	0.364043	0.253616
Lchi05346	11.9225	15.5419	16.5323	9.81802	14.4859	7.83463	13.1744	24.1534	19.4627	12.6955	23.8057	7.25988	8.45653	9.71156	10.3906	31.1382	26.8186	11.5993	16.9339	12.2199	16.3134
Lchi05348	1.87718	1.87666	1.46887	2.13727	5.47512	0.509988	4.68356	16.0351	11.5898	13.085	25.3652	3.74406	15.1818	2.65391	3.62063	21.6543	17.986	44.7551	11.7394	15.5138	41.5086
Lchi05355	0	0	0	0	0	0	0	0	0	0	0	0	0	0	0	0	0	0	0	0	0
Lchi05357	0	0.252001	0	0	0	0	0.088151	1.03582	1.17419	1.35716	0.404914	0.434583	2.09382	1.97949	0.821961	4.15733	2.14071	2.40206	1.58918	4.4612	1.78835
Lchi05358	0.163108	0	0.284054	0	0	0	0.150481	1.08373	0.768841	0.469509	0.325937	0	1.68688	0.62415	0.419134	2.83842	1.42119	2.50967	1.09345	5.67123	1.90024
Lchi05362	5.58561	3.04551	5.04246	3.21754	2.72113	3.08504	5.85236	3.27126	4.62219	6.21334	7.31567	9.72509	7.45223	5.7289	7.84627	7.69437	8.57585	10.5763	9.87703	11.0012	11.7242
Lchi05363	48.3643	52.9361	62.0309	57.8036	37.4184	36.864	20.4845	24.8169	21.2667	29.3026	29.4017	19.1119	25.5694	22.1768	32.9908	19.2914	21.9704	22.3432	13.9374	15.0945	31.6307
Lchi05365	3.52662	4.46051	3.79295	456.998	59.6344	177.617	63.1724	34.7465	66.695	40.9555	25.0489	31.7699	7.9409	9.88805	12.9164	1.95917	1.74991	1.43867	1.39104	0.62225	1.62468
Lchi05367	20.8123	21.6875	25.2513	6.84775	9.48325	6.99303	16.3001	18.2853	10.6627	10.1168	17.4475	11.9612	11.4369	9.83996	7.45022	14.5048	11.7606	17.2158	21.5211	19.8321	15.6958
Lchi05370	85.631	74.3886	70.4328	44.7871	45.3064	30.5581	62.2278	70.2094	56.5723	44.8209	62.1684	38.5245	43.9211	35.6334	34.4457	52.9862	40.3325	55.2523	96.2937	70.0949	53.3724
Lchi05372	0	0	0.170094	0	0	0	0	0	0	0	0	0.0942805	0	0	0	0	0	0	0	0	0
Lchi05374	100.319	76.7129	96.5984	19.517	57.3361	42.3018	98.9322	115.206	55.257	24.0605	45.7035	26.7048	35.2478	19.6773	16.7538	42.7972	30.8379	64.078	141.302	97.4168	38.6097
Lchi05375	7.09792	4.42888	6.34837	8.61534	11.1466	7.69956	13.7898	13.433	12.4584	17.986	22.8058	22.4118	14.0148	12.8305	15.0652	14.7291	13.1187	13.8201	14.3763	14.0564	11.0301
Lchi05376	27.8134	31.3658	38.4846	12.0864	14.5697	10.1536	14.8043	14.0199	13.2347	13.107	20.7816	9.11584	10.5413	8.92548	13.1549	14.4147	17.477	24.029	28.434	24.7785	21.4334
Lchi05381	0	0	0	0	0	0	0	0	0	0	0	0	0	0	0	0	0	0	0	0	0
Lchi05383	20.7875	24.1963	18.7386	7.12464	9.08738	12.7273	13.9531	22.9255	13.8555	30.3892	31.7957	34.9067	29.3422	35.3031	25.2299	19.3099	24.6901	17.09	33.8961	29.5131	53.4667
Lchi05387	4.4501	3.81714	5.01844	0.721327	0.933895	0.46613	2.3809	2.88608	1.16607	0.597765	1.64935	2.3983	1.08564	0.257287	0.608373	1.37872	0.960718	1.04193	3.83964	3.52889	1.42821
Lchi05389	35.1413	33.5513	36.9325	21.7402	16.6271	25.7517	35.3473	30.0014	36.4859	29.4142	25.2311	23.002	22.8842	22.9705	31.9193	15.5797	14.1174	15.9338	22.4207	20.5379	17.4764
Lchi05390	13.9515	11.8979	9.55433	4.21215	4.19968	4.20402	8.57357	8.71484	6.45695	9.37849	8.69059	13.1532	7.41088	8.71168	8.33676	6.20314	5.8944	6.55437	10.9423	11.6049	10.3256
Lchi05394	12.3689	11.3662	13.112	1.92732	3.60565	1.49781	4.79134	3.96043	4.37457	7.51452	5.75311	8.94777	6.78307	6.23467	7.95277	9.26041	10.3204	8.6641	16.4574	10.3863	14.5201
Lchi05395	33.9676	16.7187	17.3479	5.6134	4.12641	7.79245	16.7047	5.78256	8.21622	13.0324	14.0285	37.8088	7.72876	3.72516	20.3851	14.0487	19.927	22.7058	23.7765	25.9685	49.3185
Lchi05396	4.92982	5.44919	6.86506	5.23363	2.80907	4.79609	13.4082	6.35787	7.59272	8.63355	8.75796	7.63734	2.33713	3.2773	7.43927	3.61159	4.13918	3.11537	7.15088	7.87506	5.59889
Lchi05397	4.87985	3.28842	4.98692	4.51508	5.0735	4.35663	1.56128	2.95822	1.64663	1.20774	1.57783	3.89366	1.05743	0.967989	2.09413	1.76737	1.51661	1.65979	3.73803	3.7083	3.23009
Lchi05398	25.8347	16.4633	18.2547	14.7242	21.3987	20.233	28.9836	14.4449	19.4867	28.2901	33.7518	33.6505	29.4549	26.3276	32.481	28.6924	25.7197	33.5489	44.2048	38.5704	38.4945
Lchi05401	8.29732	5.61279	5.477	9.21967	5.99785	8.37618	23.7008	14.3989	16.9294	33.6369	27.3194	50.5905	13.3049	11.4367	18.5635	21.4182	16.8518	18.3858	14.0005	16.6451	17.3611
Lchi05403	0	0	0	0	0	0.0429131	0	0	0.136242	0.0864771	0.285163	0.404742	0	0	0	0	0.112266	0.234485	0.0436912	0.223364	0.0933084
Lchi05406	0.315694	0.387663	0.39927	1.85534	0.903819	2.57004	3.40071	2.44357	1.47877	0.968608	2.00817	2.29976	1.09162	0.708044	1.05909	0.938914	0.856695	0.568057	0.75699	0.798841	0.575216
Lchi05407	18.5207	17.6501	19.5098	22.8346	25.054	18.5813	40.8737	33.4197	39.0312	63.2914	54.8108	59.0761	61.8701	51.5289	55.0262	43.1403	37.5476	34.6007	37.0008	44.0872	59.496
Lchi05408	1.26109	1.40556	0.890613	0.123277	0.501403	0.327116	0	0.125166	0	2.74052	1.34167	8.90136	0.83407	0.757529	2.90713	1.83901	1.43823	0.996828	0.669312	1.3694	1.88781
Lchi05409	87.0182	82.9679	58.394	128.255	74.5964	146.384	334.678	201.365	256.053	331.437	339.096	348.684	222.333	244.586	269.093	217.42	206.176	203.56	224.401	228.205	268.097
Lchi05410	12.9925	11.2345	14.8146	4.11977	2.0358	2.08756	2.65653	3.25751	1.13528	2.86734	6.61886	6.44926	2.19947	1.9684	3.3448	12.4401	5.83558	9.82807	11.5685	8.89721	8.69084
Lchi05411	7.1805	6.24218	6.91177	4.66962	3.4999	5.62349	13.3847	10.9831	8.03481	3.30894	5.55462	2.33611	5.94153	7.43028	6.15375	11.452	17.4648	14.6374	10.2556	6.83331	8.49654
Lchi05414	365.6	243.365	403.889	50.9139	8.57372	62.8208	43.413	15.8435	15.1341	30.5441	44.2688	31.2508	72.8309	142.139	102.788	71.3591	24.6393	32.8371	130.637	44.7563	15.61
Lchi05415	1.61082	1.13794	1.57344	0.0936492	0.226943	0	1.3112	2.66918	0.210194	0.14958	0.736553	0.191061	0.436564	0	0.304208	0.342269	0.272388	1.3936	1.42344	2.0885	0.215403
Lchi05416	2.83431	3.4603	2.80395	2.862	4.7459	1.40886	4.81153	3.45142	7.93181	8.45406	11.5832	13.8568	10.7709	13.0396	22.5753	14.3881	19.9026	14.6626	18.0118	24.9361	20.9109
Lchi05427	13.2015	11.7969	14.7877	7.97469	8.55569	5.78911	11.5265	14.9632	7.59265	10.3524	9.88869	11.0045	8.8687	7.46953	7.45685	11.2067	11.4092	13.0455	11.458	13.8446	11.4805
Lchi05428	3.22029	2.24693	3.63876	1.4997	1.92354	1.11093	1.65232	0.659364	1.21429	1.17556	2.70041	0.901165	3.2299	1.8599	3.4011	2.20305	3.20844	2.14912	1.75322	1.67982	1.79156
Lchi05430	28.1051	11.2571	14.692	7.5659	3.1519	4.37951	11.4792	12.339	8.72825	3.33047	6.25143	2.75737	2.9947	2.61755	3.84585	15.6337	9.96129	13.3782	22.529	5.30981	3.58764
Lchi05449	92.2428	94.8063	99.3935	28.8158	49.554	28.1762	45.6582	59.5693	35.1694	16.8903	34.8624	46.6777	21.8207	16.2635	14.9183	22.5542	23.8402	37.0506	50.0563	52.8991	39.5487
Lchi05450	11.0478	12.3376	11.3863	10.2391	12.2182	8.98735	19.2225	27.7086	19.89	16.8115	29.1306	21.2681	15.7815	13.0283	13.0327	15.638	19.6644	22.7084	22.4347	22.2924	29.8937
Lchi05460	1.71352	2.62358	3.74467	0.652046	1.01174	0.862128	2.29889	3.81327	4.35565	4.87345	5.04585	7.32051	1.5462	1.82815	2.25939	1.11983	1.79715	2.22526	1.71002	1.94537	2.39449
Lchi05461	8.96753	8.35437	10.2619	8.60189	11.2981	8.12958	11.9584	13.2123	14.6226	18.3125	23.3266	22.6099	10.5994	10.9752	16.0057	11.5895	12.0821	11.5143	17.2609	20.5425	17.9022
Lchi05462	5.25701	6.86433	6.12657	0.216128	0.831073	0.428636	2.89923	5.16574	1.86347	0.671728	4.61067	1.84485	0.859159	0.413146	0.586086	1.78951	1.45451	3.81797	5.57837	6.9935	2.22576
Lchi05464	49.3519	33.6881	30.6276	22.9403	19.2648	24.5562	41.8877	43.3123	26.0745	20.9556	39.9956	19.9608	35.0243	27.7799	18.6687	19.2249	15.762	28.5583	52.0141	44.5214	45.0245
Lchi05474	11.4704	14.2478	15.9205	73.4631	42.9759	64.0548	101.552	69.9252	93.3368	57.8815	41.8698	45.0886	33.7674	34.1225	35.767	21.6465	28.8487	30.2025	26.4328	32.1891	45.0052
Lchi05475	59.6308	42.2023	36.6401	16.4976	10.1303	15.8269	41.5655	40.3954	39.0039	26.3906	27.5104	32.7692	16.6964	18.2275	20.8894	14.4911	17.414	19.9444	75.0238	65.2898	58.792
Lchi05477	0.153705	0.188631	0.160003	0.213877	0.269727	0.141117	0.48149	0.353824	0.187612	1.50625	1.78859	1.93526	1.10074	1.15181	1.76054	0.68326	1.23591	1.4323	0.955543	1.9169	1.55022
Lchi05478	8.46753	9.22629	7.28476	8.06793	6.78535	7.79133	12.4103	15.9974	13.5216	11.8576	16.4722	15.8763	14.8202	13.9681	10.9963	4.75592	4.90143	6.47267	8.17622	7.73274	10.3937
Lchi05479	18.7169	15.8466	20.5542	9.04655	9.68154	6.7691	13.0746	15.7414	8.27766	14.0585	25.8246	32.7573	17.7413	15.3922	24.671	16.2426	18.9507	20.5532	25.3777	22.6096	19.7637
Lchi05480	1.95089	2.37961	1.651	1.43341	1.53383	1.263	2.43212	2.21075	1.85465	1.92953	4.06142	6.62094	2.08718	1.83753	2.88282	3.39798	2.6284	3.15339	3.6497	4.2829	5.18314
Lchi34870	9.21733	8.63631	9.83194	23.9735	22.1471	20.1987	23.0904	9.82169	25.8551	45.4045	27.7971	65.8247	24.5751	42.1217	60.3872	20.431	30.3845	14.6845	18.2494	24.4793	56.7184
Lchi04091	37.4063	39.5913	43.0905	45.1504	74.6478	32.5431	58.3338	46.8987	76.3514	68.6239	87.54	98.2921	122.282	122.485	99.6117	78.4193	114.053	70.1045	44.189	49.5136	79.3545
Lchi04095	18.8002	14.1783	15.0418	3.44945	4.04905	2.83607	7.17825	8.26524	7.35596	7.75185	13.7307	25.7996	5.11317	3.92869	9.59409	2.00249	1.46216	2.45756	4.14635	2.82106	1.64579
Lchi04097	13.3448	13.1313	14.2449	6.24107	8.97219	5.61609	6.35515	7.98771	6.18247	5.00123	8.60862	4.27324	7.2358	5.27752	3.2998	24.21	15.2919	25.0524	14.4993	18.0381	18.3893
Lchi04100	63.3142	59.7621	74.7918	159.17	107.755	90.8397	109.319	116.946	171.749	166.286	115.702	152.103	163.016	154.546	168.495	108.635	100.327	60.391	66.1172	58.3846	119.165
Lchi04103	8.51378	8.69728	7.48537	1.34032	2.13796	1.33994	5.37642	8.58816	2.26608	1.28624	6.18128	1.67557	3.62819	2.2409	1.50491	2.15209	2.50036	3.54218	6.39348	6.80197	3.33218
Lchi04108	5.59397	6.60723	4.56429	4.73608	7.4556	7.59822	11.702	9.72122	11.3063	18.5548	21.922	12.679	14.4916	8.89354	13.395	19.3654	24.0276	25.7234	26.5969	31.8396	29.8919
Lchi04109	24.5031	26.3904	27.2853	18.2553	13.9713	16.8364	31.242	38.8907	30.3389	34.9143	28.4226	61.3159	37.7941	35.0369	49.5082	16.6391	17.7407	15.2935	24.2345	22.3073	18.1171
Lchi04110	30.671	31.3495	28.8806	31.2556	28.0242	32.2064	29.6031	26.8516	35.2196	36.713	32.8832	61.3569	37.3165	38.338	34.8497	31.0693	29.1095	25.6326	31.7363	35.9732	33.8442
Lchi04115	1.22741	1.44434	1.71038	1.25995	0.272578	0.222433	1.82373	1.70734	0.39036	0	1.26523	0.385947	0.847395	0.386127	2.20516	0.62182	0.519342	0.202962	0.378357	0.154783	0.563068
Lchi04116	56.4753	64.6605	67.5967	47.5119	51.1609	39.5383	46.7927	54.9799	74.2738	77.0101	66.3523	93.4256	52.5615	66.8424	55.471	40.5138	41.5809	35.0563	43.6138	40.4165	52.3712
Lchi04119	2.9999	2.34275	2.54671	0.872004	1.12094	0.406866	1.64052	0.9913	0.239122	1.27532	2.23139	0.71029	2.10259	1.60778	1.20535	1.24516	1.53794	1.07058	3.913	3.05958	2.55533
Lchi04120	1.11442	2.77302	4.32174	0.174074	0.141247	0	0.0900058	0.353802	0.0808751	1.31479	1.16537	6.95564	0.805269	1.13386	0.709241	0.322356	0.201902	0	10.1185	4.01099	2.41701
Lchi04132	1.61843	0.816078	1.10788	0.0880339	0.142428	0.465361	0.726247	1.16426	0.0821347	0.0781582	0.368207	0.813513	0.331035	0.067268	0	0.323329	0.0338	0.0706157	0.631531	0.161425	0.0843452
Lchi04134	4.85149	0.655276	0.843314	0.362441	0	0	0.377127	0.183784	0.333906	0	1.82213	0.657623	0	0	0.329846	0.683824	0.142337	0.147427	0.33031	0.168992	0
Lchi04143	16.1851	19.2425	19.6863	19.2254	20.803	12.0504	12.5241	15.9525	22.1857	22.3485	22.6778	28.6668	28.2035	23.9604	25.9909	57.0377	46.5215	40.8114	55.101	51.557	64.3263
Lchi04148	0.336145	0.143521	0.413881	0	0	0	0.0352722	0	0	0	0	0	0.0856757	0	0	0	0.0787227	0.0548543	0.0613139	0.470137	0.0655927
Lchi04149	0.0288391	0.0812605	0.251076	0	0	0.0569328	0.0333118	0	0	0.0573899	0	0	0	0	0	0.094773	0.024778	0.0777028	0.0868509	0.32557	0.185868
Lchi04152	0.265125	0.180317	0.451044	0	0.0250249	0.068187	0.207402	0.0946744	0.0580003	0	0.0907374	0	0.15476	0.153673	0.209758	0.0113228	0.213261	0.0495874	0.277068	0.33987	0
Lchi04157	0	0	0	0	0	0	0	0	0	0	0	0	0	0	0	0	0	0	0	0	0
Lchi04179	7663.32	7729.8	7848.22	2712.38	3929.18	3980.76	3096.02	4550.29	3133.6	723.985	878.813	380.24	1033.51	782.088	489.287	611.292	662.954	787.293	1670.6	1278.92	1604.71
Lchi04180	8.62358	6.31351	8.4297	2.82871	1.37663	1.35527	1.92149	1.56083	0.225427	2.58512	1.89366	1.26316	3.5994	3.28117	2.99927	7.59377	6.74252	7.8091	5.60429	8.26236	14.5511
Lchi04181	7.09913	5.4974	5.84324	4.16578	3.58076	3.85165	6.46286	5.49102	5.60116	7.35904	9.08707	9.04309	4.69862	5.65267	9.02504	4.57496	4.40476	5.39122	8.32505	7.59783	6.10814
Lchi04183	3.9317	3.09284	4.71641	235.327	124.644	160.008	84.4904	43.5566	39.8284	26.7659	20.2603	9.92876	6.57233	6.36768	5.35712	11.5891	8.80541	10.8135	6.7487	9.36524	12.609
Lchi04186	21.4468	19.6103	18.4517	6.63924	7.37326	5.86459	12.6298	13.0929	11.692	11.3676	21.8996	13.8806	32.3251	28.3758	16.008	11.4496	14.1417	12.9936	31.7154	36.0404	28.8862
Lchi04187	58.3505	57.926	57.3463	89.1057	53.2868	59.9665	29.011	25.0455	25.5118	48.7482	33.7401	34.9194	67.9124	66.0977	114.648	206.374	195.14	161.481	47.2656	32.2576	48.1601
Lchi04188	1.28664	0.997415	1.02708	0.331642	0	0.0731819	0.257146	0	0.385352	0	0.555048	0	0.0696917	0.444624	0.225158	0.0613649	0	0.200316	0.522784	0.152761	0
Lchi04189	69.6897	40.7371	55.5735	41.2011	28.8616	41.1436	57.8905	33.8418	35.0013	36.9957	28.1511	47.2847	24.8195	34.1875	53.8098	20.6244	11.4921	20.3599	42.6159	30.9681	20.5271
Lchi04192	100.448	86.4639	103.827	142.527	176.367	127.381	38.5778	39.2763	39.3438	8.43632	6.47517	3.76799	6.16049	10.6268	11.2241	27.1818	31.0121	29.9739	42.78	31.2431	33.7494
Lchi04196	4.04769	3.36019	3.45946	3.03147	2.03812	2.77103	14.0688	5.30889	4.26677	24.3437	42.5218	31.4182	14.1046	21.4913	18.4705	10.0996	12.7257	18.9826	26.2406	41.1279	24.019
Lchi04197	2.04821	1.1965	2.94329	1.93904	1.13212	0.684431	1.84362	0.473054	2.16403	6.06396	3.69939	6.20666	2.08456	4.75196	8.35283	2.98207	2.69468	2.12265	3.00234	2.642	3.11982
Lchi04198	15.4503	9.14804	9.67413	8.77294	8.19379	6.89522	6.79664	6.05071	4.27903	10.1807	10.4904	14.7664	13.2811	13.6447	13.5839	16.3841	14.6437	16.3224	35.179	22.5488	14.5089
Lchi04199	19.2793	9.98376	21.1792	0	0	1.85142	1.71157	6.22644	0.463291	0	7.80577	0	1.37116	2.42725	0	2.86036	0.842961	6.01577	24.2845	11.4591	7.85283
Lchi04201	9.11903	9.05275	10.1948	14.6911	11.6984	9.66095	15.3603	17.2812	16.1184	15.1489	21.614	17.3285	11.1104	6.33414	12.2154	15.4646	13.4717	17.2595	16.7817	20.7641	16.3385
Lchi04205	54.6352	57.6165	63.1006	33.9925	36.5934	27.7865	36.5969	30.5715	24.9237	27.8824	38.1416	28.1848	33.6585	33.5011	25.8794	30.5018	29.0136	31.7525	41.3578	41.7851	40.7731
Lchi04206	11.6638	10.7692	10.937	6.13894	8.75895	4.99992	7.24168	7.37283	5.39298	5.29614	12.7177	9.75944	10.8697	10.1511	12.105	19.2082	15.66	14.8888	21.1637	21.4259	21.3387
Lchi04208	7.09942	8.79604	8.42524	2.62299	4.44803	1.68351	9.44782	10.3416	8.05614	6.35579	9.64422	9.57481	5.5425	6.27066	3.81277	10.5824	8.83953	13.3102	19.1089	20.7137	25.3484
Lchi04209	25.3624	37.6067	24.7234	29.3539	44.9722	28.7021	70.9267	80.5334	97.1653	112.717	96.3315	127.45	22.3084	33.3574	21.2106	17.3545	12.3217	10.1468	10.9623	12.0698	32.152
Lchi04211	4.3488	4.03131	3.96543	1.76147	2.79828	2.42402	6.62327	6.16056	4.52468	8.76249	13.2058	8.69282	8.09854	8.89932	9.30626	9.83246	12.1712	12.5246	12.6118	13.5452	14.1046
Lchi04213	2.63317	2.06175	5.16686	0.163358	0.165145	0.0719505	0.126315	0.373949	0	0	0.409941	0.528586	0.852755	0.187196	0.405805	1.64892	1.3478	1.70292	1.42771	3.0317	1.36954
Lchi04216	6.57708	1.84316	1.89627	9.32589	5.24406	5.00888	5.81436	6.03166	4.70473	21.9469	18.1673	30.0837	15.2662	24.1685	27.0753	10.0967	17.092	10.3416	3.82013	7.44369	14.5884
Lchi04219	38.412	34.9147	45.7411	20.4546	26.2041	23.7773	29.2869	43.466	24.8456	32.6314	41.2146	58.973	30.7394	31.3487	39.8535	43.5468	37.31	35.9944	52.8984	60.5673	59.9015
Lchi04220	7.18316	9.2577	9.69004	41.3419	35.4404	38.1829	29.0774	21.9227	52.8302	80.3369	35.0659	120.45	32.7488	63.1997	116.554	32.822	46.8118	22.1692	39.5099	44.4167	60.7197
Lchi04221	25.2857	24.092	129.366	14.0467	22.1331	54.637	45.9299	47.3847	66.1105	197.587	148.289	66.5945	112.701	190.477	207.943	29.7437	55.5888	29.3248	142.878	211.659	458.632
Lchi04222	50.4176	71.6738	80.4391	119.277	108.683	87.4887	198.37	190.71	258.832	318.983	200.655	174.559	171.493	138.158	184.822	184.657	159.539	236.973	109.895	110.225	235.515
Lchi04226	10.6491	7.72755	7.95585	2.11706	2.25911	2.16523	4.06187	3.46969	3.75667	3.62375	3.68317	8.44093	7.7619	5.89554	7.40202	4.04107	4.84534	7.14096	14.8084	18.3331	5.76451
Lchi04229	94.1256	47.405	106.402	12.2646	9.74652	15.2592	5.59945	7.06821	12.0725	4.73502	22.1717	8.16211	44.2688	17.5142	38.4701	36.3794	23.5803	27.8663	90.2938	11.9414	7.2381
Lchi04230	18.5606	6.42492	6.23184	8.60745	5.22897	10.145	3.33293	2.63129	1.69719	3.26459	5.98309	6.76248	2.49748	2.0066	7.55614	5.9326	4.68292	5.57332	5.39703	3.88849	2.78776
Lchi04231	0.299355	0.752354	0.193638	1099.27	758.184	1095.23	533.852	398.953	281.436	156.958	141.558	65.9116	118.758	106.539	102.78	39.7128	48.0992	64.5094	39.3915	33.8067	30.2717
Lchi04232	1.78931	2.16712	1.18995	5951.29	5235.86	5548.44	1168.79	549.255	900.796	390.901	293.649	207.829	273.176	321.253	347.955	46.6399	83.8332	81.8915	37.3464	31.0279	46.4754
Lchi04233	0.424541	0.402077	1.44856	1601.95	1948.89	2570.81	1932.54	1289.85	762.688	271.739	228.204	97.906	402.725	315.611	194.267	50.4246	65.4599	121.705	75.0688	64.307	70.1096
Lchi04234	0.356506	0.339602	0.698393	3498.11	2700.22	3538.77	1179.86	703.546	827.459	375.572	275.017	124.186	273.512	254.446	326.54	33.4254	42.7077	54.7197	24.4738	21.4549	21.836
Lchi04235	0.768709	0.33809	2.08836	1860.7	1676.68	2491.69	894.923	571.829	654.532	264.494	194.461	89.7814	177.503	149.985	188.391	19.8467	26.8578	40.794	21.9403	18.3501	16.8138
Lchi04236	3.3151	3.62909	4.79618	803.501	570.702	588.477	197.499	96.2234	164.696	88.0438	57.2289	32.1685	52.3038	56.3454	47.1189	23.8445	26.5082	30.4695	24.0406	16.6361	20.907
Lchi04238	5.67171	3.09973	4.98314	0.986431	1.05192	0.592572	1.84957	2.14383	0.669279	0.318468	3.52572	0.662871	3.44745	0.650999	1.21533	8.7294	4.33879	11.6181	25.2924	11.676	9.49386
Lchi04239	71.4091	44.8413	45.0369	4980.06	4459.37	4128.14	1043.79	580.829	830.083	424.695	441.608	294.961	751.59	804.95	715.589	123.109	197.867	130.496	119.122	89.8291	95.4016
Lchi04240	0.318718	0.984378	0.925606	1.92354	3.35937	1.69522	7.93765	7.20832	4.48383	2.51704	3.21832	1.49549	1.73599	1.66394	1.96717	1.22861	1.94557	1.46274	1.77161	1.62565	0.872905
Lchi04241	14.0619	9.0816	7.66691	9603.89	10989.4	9808.54	8642.4	6376.79	7520.47	3997.78	3070.37	1807.52	3814.51	3030.18	2264.2	2307.71	2737.93	2840.45	1872.49	1513.5	1511.49
Lchi04243	7.41578	5.12568	8.03068	6259.71	5689.1	7328.57	3174.38	2051.97	2138.84	605.105	578.351	472.195	954.857	750.561	558.635	544.932	550.17	631.932	441.634	279.251	314.575
Lchi04244	1.94297	1.31512	1.44248	2054.27	2976.23	3361.13	3794.88	3474.88	2877.79	1306.85	1090.74	751.609	763.73	574.277	482.087	243.608	312.213	499.233	360.691	272.283	301.279
Lchi04245	7.00289	2.4861	2.56933	13420.3	15392.4	15881.2	13040.3	6409.57	9460.91	5861.95	4136.93	2943.88	5049.83	4124.93	3853.2	1519.3	1708.76	1904.22	1153.03	926.088	651.35
Lchi04248	2.4787	1.12186	0.888721	30.8174	60.869	12.8605	3.73732	3.11383	5.56592	2.21995	2.39028	2.77909	2.09135	2.34032	3.13569	4.20334	6.47188	5.32436	8.92897	11.4239	21.2141
Lchi04249	91.2101	81.064	82.8781	150.595	219.142	163.797	299.929	225.017	209.31	338.805	546.176	457.818	328.906	259.797	213.414	160.611	179.408	241.699	229.181	275.875	308.146
Lchi04255	604.27	522.122	504.487	248.523	288.321	300.615	328.972	319.598	257.416	140.649	150.403	53.5451	164.099	126.827	70.948	37.6754	38.0542	60.0629	125.061	96.993	116.23
Lchi04258	26.7964	18.0093	20.4534	46.0417	32.9133	60.4434	51.2137	58.3666	37.8569	33.8117	23.5848	7.05841	31.3804	35.2022	17.8667	5.69804	11.2918	10.9947	25.16	22.1426	16.6805
Lchi04261	8.88564	8.82717	12.1722	1.33578	3.61345	2.04427	9.11804	18.0082	6.37019	2.13653	8.71918	5.23377	4.94497	3.61722	2.66101	11.6792	9.23008	24.7578	26.0084	27.0094	14.5816
Lchi04262	4.04364	4.07428	5.96811	3.10878	3.64865	1.75487	5.17218	6.42217	5.13908	6.21756	7.24686	7.16506	7.73537	6.70648	6.20459	11.0372	10.0851	12.2526	9.81453	11.1327	10.9872
Lchi04264	11.3038	9.69615	11.7362	2.65632	2.85309	2.86507	6.51817	4.37944	2.94785	1.54517	2.56688	1.52322	3.17731	2.34497	2.19321	3.0288	2.11069	3.63763	5.25783	4.66186	2.15005
Lchi04265	251.38	301.165	327.212	86.5444	151.941	97.0124	191.976	323.995	192.032	125.97	124.412	30.3228	47.4347	40.2955	30.7305	56.0348	62.0246	149.722	84.3027	101.049	140.308
Lchi04273	1.02517	0.385896	0.264916	0.751377	0.487367	0.530373	0.776401	1.60404	0.69899	0.667519	5.59561	0.276539	1.26167	0.632873	0.883872	1.27717	1.39171	1.93487	2.09625	0.484074	0.647673
Lchi04274	2.87921	1.23839	1.41902	3.35244	2.82209	2.83322	6.46336	5.17569	4.86781	7.87868	8.78496	10.4166	3.94428	3.24843	6.10316	2.14535	1.71421	1.96916	3.82435	4.11429	3.94849
Lchi04277	1.04201	1.56903	1.14445	1.22129	0.866486	0.808233	0.236636	1.1639	0.355003	1.5597	3.00192	3.0897	3.84579	2.39653	1.3124	1.29774	1.53191	0.982913	1.99241	2.88072	1.38899
Lchi04279	0.236789	0.314382	0.461438	0.0302928	0.0792941	0.278502	2.11556	1.32204	0.458893	0.218179	0.793162	0.0587665	0.391661	0.230632	0.162751	0.701146	0.3798	0.573308	0.584794	0.321599	0.303427
Lchi04280	9.07893	17.9339	30.3081	2.30529	0.543635	0.588413	1.38476	1.66499	2.09746	4.70909	0.552688	2.05194	3.73218	2.05176	2.11344	11.9963	15.0726	6.08409	15.8718	23.1506	5.09288
Lchi04283	9.74432	6.90982	8.17933	8.14669	6.23829	4.8587	12.0816	8.43501	15.157	29.9553	15.969	28.0388	23.8135	23.3353	38.0879	28.6555	27.246	24.3787	18.6693	22.5638	19.6359
Lchi04287	11.2937	9.72379	12.0289	4.24741	4.50167	4.07301	6.7463	7.60569	4.68812	3.79579	5.74971	5.01807	3.49576	3.00617	4.14892	6.67397	5.36022	8.02811	11.6067	12.2136	10.3087
Lchi04288	69.926	63.3545	61.0821	9.17941	10.6236	12.8921	16.9173	25.9015	13.3504	35.79	43.4332	48.0629	15.9651	21.9807	22.46	7.30404	6.15946	8.23711	16.3587	19.8135	6.47392
Lchi04289	0.16234	0.190517	0.412072	0.822422	0.184516	0.321708	1.74087	0.674315	1.08918	1.23667	2.59846	4.44638	1.54135	0.888993	1.91747	0.284106	0.926587	0.621694	0.26566	0.229797	0.0875725
Lchi04290	1.92569	1.24873	0.935092	4.08649	0.735205	5.13844	6.15629	4.45488	4.41939	4.82088	3.56551	3.30025	3.49565	2.38025	3.04448	1.73472	1.40663	2.29716	3.50609	1.83033	3.82892
Lchi04291	1082.41	965.59	989.572	318.559	381.705	435.218	404.851	474.307	350.236	155.677	159.972	85.0057	169.214	158.766	132.98	56.2974	64.9941	83.2846	191.881	177.319	191.133
Lchi04292	1.00594	0.863829	1.1955	0.161101	0.15625	0.0283709	0.332	0.85247	0.391226	0.829363	3.88074	0.864877	1.02129	0.664208	0.843691	1.2279	1.38289	1.8586	2.53906	2.89077	2.1612
Lchi04293	11.3592	16.6638	11.493	12.7635	21.301	13.4918	9.29672	27.4925	27.4703	30.2707	32.1189	28.1424	24.3531	20.0469	31.011	9.5255	9.80389	8.76507	14.1804	17.4023	17.6441
Lchi04297	24.2029	24.9585	24.2982	7.6254	8.84854	5.98136	12.049	19.3423	10.6334	11.8818	15.2732	20.6805	12.2604	9.54058	9.36849	6.36141	4.54543	7.96666	10.9057	11.0966	8.84552
Lchi04298	47.2222	45.3082	38.3878	0.263502	1.806	0.810831	10.8378	21.3333	3.82635	6.42753	21.1518	9.67748	5.12984	2.20822	2.25666	0.767655	0.904118	3.57702	6.22983	6.00713	1.76812
Lchi04304	0	0	0	0	0	0	0	0	0	0	0	0	0	0	0	0	0.180751	0.373444	0	0.642939	0
Lchi04306	1.82595	2.93601	5.69015	38.5995	24.4108	32.4062	28.8893	21.9799	28.355	20.8321	21.9894	17.5471	9.26363	10.5663	20.428	12.2086	11.76	12.2181	10.919	12.1698	20.3366
Lchi04318	199.226	157.161	142.073	59.4376	77.835	107.785	124.472	129.591	80.0163	78.3343	137.017	31.8849	117.69	75.3254	46.0664	53.7875	54.0293	78.5481	96.9903	88.4288	91.9173
Lchi04319	5.52083	3.86547	4.66468	2.40441	2.7513	1.80913	2.19156	1.36605	2.43514	6.03069	7.86978	15.2353	3.79732	1.67817	6.90948	16.6574	10.3076	8.98738	12.3405	16.2625	12.6663
Lchi04320	6.54604	7.19069	9.05649	4.38273	5.76835	3.11299	2.26223	4.89017	6.63423	5.83866	9.11605	6.34145	6.98638	5.26194	5.11887	8.97209	8.62397	11.6411	8.85994	9.17165	7.63853
Lchi04322	8.59462	4.08738	7.80827	10.0213	6.00729	10.2962	6.0536	5.22357	8.30601	14.9179	15.795	39.0444	10.0257	16.292	19.4578	2.81303	6.318	3.24835	7.01625	7.47575	11.3057
Lchi04324	535.528	529.111	575.391	291.097	244.071	449.36	71.2507	84.4077	72.8752	71.5969	89.9335	13.4368	252.366	167.981	87.2471	14.171	33.2631	35.6344	80.4895	52.9755	61.5521
Lchi04327	1.02868	0	8.99331	0.137338	0	0	0.142487	0	0	0	0	0	1.04764	0	0	39.4487	7.38782	23.7993	37.0983	9.04262	28.127
Lchi04330	28.4133	29.8167	26.7585	4.42585	7.53836	6.3359	20.4042	28.4879	12.9454	11.1454	15.3073	10.2268	8.56833	7.12071	5.92059	5.78145	5.55401	8.12318	10.3017	8.81623	9.9488
Lchi04333	1561.17	1597	1799.72	409.83	664.482	446.22	372.74	374.088	250.563	194.819	198.964	226.598	212.079	145.976	178.514	993.992	523.351	645.907	1979.68	1634.42	1090.93
Lchi04337	1.33482	1.80333	3.63363	5.94718	6.84173	3.4389	2.77934	4.34831	3.64047	6.22909	4.81953	3.21906	7.06878	4.90016	1.4274	225.701	153.154	209.134	26.2138	51.5166	131.406
Lchi04338	24.564	25.2341	25.487	6.90747	8.77217	7.22808	7.76806	10.2957	5.01061	7.58119	13.6033	11.2529	9.46542	10.999	10.0131	8.92146	6.67127	7.46769	8.2625	4.79605	2.89526
Lchi04339	5.77998	6.51763	3.49315	10.5942	7.60299	13.1774	17.994	13.3733	15.9377	23.4038	30.6475	42.4226	18.9911	15.8581	27.7716	14.2138	15.7075	18.1772	14.4863	20.1349	20.5814
Lchi04340	1.6754	0.53587	0.758846	1.83195	0.933975	1.08747	4.72148	2.22852	2.37893	3.21724	6.89573	3.57186	1.03099	1.33858	3.05771	1.72456	1.19185	2.04361	1.92749	0.364939	1.25922
Lchi04341	1506.63	1190.9	1115.36	509.848	573.428	902.399	790.948	532.56	455.292	398.117	510.305	225.202	834.896	651.938	384.218	169.475	170.302	195.641	366.098	315.289	205.898
Lchi04345	0.215294	0.429663	0.442523	0.090591	0.0976112	0.0797605	0.715556	0.768248	0.22568	1.66171	2.80351	1.31405	2.29145	1.68282	1.11779	0.57517	0.879181	1.47546	2.08168	2.45983	1.24426
Lchi04346	96.9625	111.764	110.902	23.6433	47.9734	22.7054	48.6289	91.2413	52.2391	37.2425	65.7252	22.1814	46.4648	33.3349	26.4774	65.3364	59.3038	87.7595	88.6258	90.0472	82.742
Lchi04348	13.9236	11.0437	12.5643	2.90695	4.55895	1.74521	7.02396	5.53472	4.32068	4.28469	4.13975	2.16651	3.3685	3.35955	4.36248	1.27653	1.66707	2.13726	4.55728	4.14864	3.67326
Lchi04349	19.4316	18.5064	23.4698	0	0	0.284489	5.68893	3.86712	1.45047	1.42321	4.54376	5.39487	0	1.23974	0.583817	0.492992	0	1.57521	5.01303	3.32435	3.64812
Lchi04350	35.3308	34.5386	56.281	6.49562	5.89776	4.17169	7.56156	10.2324	4.84923	4.05528	9.71029	6.6241	9.13699	5.57102	5.33796	8.86193	7.81708	12.8384	14.4268	15.2879	11.604
Lchi04351	3.88491	4.107	4.68817	5.24569	3.67617	2.90811	4.15247	4.49259	5.72612	9.0507	6.62882	14.3294	4.5093	7.88962	11.1832	8.86452	8.61124	5.56107	10.2147	10.3524	11.1277
Lchi04352	102.388	75.5955	108.844	96.1098	70.6578	66.7101	50.5543	68.2175	68.4594	116.399	95.8025	213.28	115.114	113.948	187.277	105.337	88.5246	60.1995	67.993	67.7516	73.4759
Lchi04353	18.5087	10.4713	14.6843	13.2636	18.4629	12.1276	17.7358	21.8767	22.9466	24.6907	35.5037	32.0759	23.3763	18.9552	31.7349	17.5385	17.4624	23.3936	24.043	19.9811	30.4749
Lchi04354	41.2179	43.8561	52.9193	28.2711	41.2725	11.8343	13.2919	20.1835	29.6299	85.4307	61.5133	54.1535	53.5664	66.6434	79.5061	46.3798	54.3021	54.8273	50.9693	38.9655	79.7286
Lchi04355	2.65116	3.42077	3.96769	2.21188	3.73707	1.77435	2.64669	2.85321	3.94473	4.80372	11.1011	9.84754	3.4632	3.98266	5.35154	5.10187	5.66755	5.60526	5.48697	5.9718	5.10904
Lchi04356	4.31783	4.3759	3.88171	4.40971	5.37916	4.85494	5.36841	5.84045	4.64883	7.45786	9.4122	9.56308	5.39534	5.16837	7.03863	5.1878	6.09502	8.10618	8.7887	7.90581	7.68554
Lchi04358	5.71256	4.41897	6.02636	0.279786	1.24719	0.370205	3.03456	5.83138	1.23692	1.18053	3.9212	1.09488	1.29094	0.48187	0.759316	1.8074	0.431489	4.27554	4.02631	5.40409	2.21086
Lchi04359	35.8295	37.801	44.5342	0.5246	0.802427	0.359723	5.53507	3.97165	4.94224	7.92011	8.48527	7.74108	13.9117	6.64279	8.37926	3.69247	3.67871	2.06029	35.261	27.6776	11.67
Lchi04361	0.381623	0.180541	0.929385	1.38575	0.161955	0.703048	0.20623	0.200704	2.54962	0.176362	10.909	25.9551	4.06545	2.44584	3.24561	1.49901	2.96237	0.968012	2.16929	1.11006	8.32854
Lchi04365	8.86065	8.54853	8.01524	15.5669	10.3712	13.4816	40.4612	37.3197	27.4911	29.837	33.2611	22.084	30.2625	25.3624	23.0511	39.0029	33.7026	51.7298	29.3433	29.7879	30.8251
Lchi04368	1.96211	1.59999	1.44521	2.36947	2.01358	1.70387	1.54926	1.77629	2.96069	6.10021	3.96898	2.59758	3.14691	1.84402	3.46841	1.30667	2.15114	2.94658	4.79481	4.27879	4.18796
Lchi04369	2.13826	2.70644	2.1717	2.50071	2.35005	2.02679	3.59399	2.08882	1.92643	2.01572	6.2615	5.39013	3.97692	1.62424	6.14533	2.2295	1.84309	2.52204	3.58041	3.34524	2.72193
Lchi04370	5.54749	6.23431	8.59595	8.18012	5.01076	5.63613	10.3539	7.33366	9.82655	29.1916	22.052	38.5632	17.7223	25.6768	50.7	9.12587	13.1772	10.5208	9.90943	12.0984	11.6789
Lchi11527	22.7737	7.27699	4.12789	6.7347	6.3445	3.7799	4.04379	3.66012	0.946626	1.92489	9.49251	9.11939	3.62446	1.23383	2.87589	1.4576	0.744096	0.925233	2.39968	1.48059	1.45841
Lchi11529	15.2726	6.66869	6.85918	0.737807	3.43103	0.437614	4.36935	3.4868	0.225219	0.438628	12.5753	5.97105	0.211863	0	2.91824	0.375752	0.585164	0.80528	0.903038	1.38713	0
Lchi11550	5.98486	3.67016	4.23168	1.2288	1.60611	2.95679	6.38578	5.96145	2.90935	0.881211	4.26988	3.88522	1.18537	0.505695	0.726004	2.4664	1.59766	2.65461	5.59627	4.16141	2.03757
Lchi11566	6.92789	4.94959	5.37191	3.29621	5.91778	5.76862	19.0455	14.3774	9.64623	14.5924	24.4762	15.6448	20.9446	19.4609	10.2809	10.3838	12.207	17.1339	13.0395	20.9504	16.3094
Lchi11567	20.3761	15.9228	18.6645	12.2804	3.64008	2.36054	3.70883	3.09623	1.97899	4.71548	3.31938	2.70307	3.09429	3.09163	2.82711	1.38125	2.13778	0.729178	0.410624	2.10648	0.41791
Lchi11569	23.7804	25.1567	20.7497	7.15899	5.3929	5.35884	4.78128	4.99911	1.14391	2.95498	1.51267	0.266247	2.67019	3.04489	4.51432	0.747767	0.892518	0.698097	0.975862	0.133061	0.900387
Lchi11578	16.0742	13.7314	14.7881	6.47367	9.668	4.93372	38.38	27.1723	28.4118	92.5525	50.9657	25.8316	68.9757	45.2635	46.4043	388.705	311.836	322.246	104.046	158.148	499.753
Lchi11585	261.616	185.944	151.892	122.562	77.902	144.52	130.449	90.3024	64.3127	78.643	31.113	45.2316	37.3554	35.5044	106.198	1.5234	0.395322	1.22379	7.77757	0.702758	0
Lchi11586	153.845	120.879	96.8697	6.71721	16.1883	10.1397	57.6463	47.5982	7.55522	7.14598	23.046	7.3347	9.25683	10.0218	7.88792	1.18085	0.205158	0.319763	10.4988	1.58675	0.630232
Lchi11593	1.89162	3.15011	3.1731	2.55406	3.3014	1.26789	3.95988	3.32625	5.71447	10.1406	4.20765	5.9446	4.29168	6.29682	3.90089	6.02199	6.10272	6.55443	7.83368	7.42349	5.57989
Lchi11594	18.7529	17.7704	15.844	0	1.33741	5.74491	12	15.2963	5.00157	2.88852	16.2395	6.94384	3.57991	4.41289	8.93057	9.55097	1.32634	16.0362	16.0437	16.4864	8.36363
Lchi11599	97.2913	71.4275	80.4774	77.7305	127.873	80.3119	108.252	118.161	121.303	167.09	329.967	231.35	114.717	146.351	156.18	99.5361	106.4	129.18	148.915	165.804	200.434
Lchi11600	20.3796	23.2364	39.667	7.2558	6.086	7.63647	17.6594	14.6182	9.49846	15.0506	14.8464	20.1266	14.2998	12.908	21.2995	29.4162	35.3326	29.7743	40.2899	26.6254	26.8992
Lchi11601	13.9764	9.61141	9.03742	3.12369	4.83592	2.89839	3.22343	3.39992	2.60496	5.93711	7.2438	8.03995	3.76121	5.02864	3.61629	7.01907	7.37705	9.72566	13.6784	18.9671	11.8647
Lchi11602	0.208403	0.130752	0.134641	0.228991	0	0	0.394393	0.23278	0.142001	0.813758	3.19353	3.37058	3.33302	1.92891	5.11144	1.63628	2.59246	2.51871	2.06111	2.59967	3.72835
Lchi11603	7.04093	7.63633	9.28903	4.01187	5.70492	2.99689	2.80578	2.77001	2.80942	3.52941	4.67403	7.29056	3.139	2.81762	3.8172	2.31177	2.82937	2.06703	4.01126	3.60888	3.36361
Lchi11604	97.4518	87.3441	97.8208	19.4097	30.0233	25.3605	55.0029	54.0761	18.5725	24.1013	41.4716	45.0746	26.2787	15.4232	20.5432	32.6598	20.4843	44.1149	73.4396	60.0437	39.6362
Lchi11605	11.0814	9.3683	9.13168	6.13643	7.50197	5.51426	15.348	16.0813	11.2145	16.6112	23.4482	17.3029	11.4154	12.1856	11.79	10.5194	10.9457	14.9319	20.7237	18.9689	21.8175
Lchi11611	15.9709	13.4965	17.0339	23.7156	17.7553	17.6442	21.4592	24.1781	27.8817	22.3884	32.1859	32.8839	38.3281	26.0916	37.2149	37.8087	39.5034	43.6277	35.5798	40.388	50.9517
Lchi11612	273.343	279.089	300.847	394.883	461.362	316.46	453.152	465.558	548.251	983.946	892.899	889.187	963.778	887.023	755.676	800.027	1018.25	922.274	774.007	937.79	1195.76
Lchi11615	3.1994	3.28806	2.06604	0.719688	2.12036	1.78873	3.78348	5.25553	3.95979	3.48675	5.74779	4.76213	3.29096	2.70355	2.60365	2.89561	1.86531	2.41946	4.11702	4.93174	2.56944
Lchi11616	8.67755	6.56023	8.34487	13.2242	12.306	7.55781	15.0299	9.47148	11.8828	16.421	19.8047	25.7181	22.3316	19.1588	23.7286	20.7223	27.1963	20.7394	25.3017	17.7965	23.6041
Lchi11617	6.69496	5.66775	6.05155	3.00861	3.43257	2.0863	4.83342	4.86643	3.03558	3.15313	3.83719	3.91678	3.54728	2.97837	2.67433	2.82881	3.25989	3.64177	6.59393	6.69686	4.91421
Lchi11620	9.30476	10.3692	10.9945	7.57854	6.73938	6.45819	13.1389	12.9776	11.8848	12.5075	12.1683	15.6392	7.99499	8.45759	13.2999	5.93126	5.99331	7.02139	9.61907	9.221	10.3245
Lchi11621	8.71295	3.77319	5.49898	2.49426	3.55618	3.53807	1.04616	1.89242	1.49907	0.525445	1.41454	1.9538	1.41269	2.00258	3.28446	1.36591	0.681529	1.11887	3.03213	2.40258	1.82273
Lchi11624	18.8196	15.6746	18.7623	3.65828	6.15077	4.46758	6.04841	5.3742	2.45308	4.05864	5.72475	6.00994	3.76363	2.92773	3.46256	9.40038	6.46404	7.70329	10.802	11.3132	10.4602
Lchi11625	11.2356	9.98587	13.3501	3.97027	7.37801	5.31337	7.70649	7.30783	7.20037	5.89807	10.7677	6.49337	10.7937	10.2166	8.60697	22.9373	17.098	18.606	17.2975	20.2696	12.7199
Lchi11630	12.8158	12.5956	10.6455	1.8158	2.52975	1.5277	4.31428	4.38716	2.61223	2.00084	5.32343	3.77423	3.73805	3.44023	3.49317	2.72813	2.35052	3.41679	7.08376	6.96781	5.02937
Lchi11632	89.9575	80.8355	74.8625	42.9873	27.3992	40.5122	44.6292	51.1806	39.6762	31.1889	33.2064	31.7293	27.1227	30.0643	23.1019	6.72537	7.51873	6.65542	14.2619	13.5586	14.3551
Lchi11633	5.06913	4.08208	3.8371	3.12239	4.70674	2.71623	3.33787	5.02023	4.31799	5.95424	7.7386	11.7641	5.88987	6.24217	8.28653	6.27939	6.94998	9.08565	11.1234	10.7721	10.8589
Lchi11641	43.2054	43.6753	44.9741	37.847	33.2437	33.2587	49.7348	54.5675	50.7134	64.4125	68.412	64.5226	45.7784	46.4778	40.5603	40.1185	50.2833	46.7886	49.2072	55.5787	61.4815
Lchi11644	14.5724	7.91213	7.33909	3.18231	6.64898	8.29703	6.72078	9.20287	2.23769	2.32433	11.5976	7.68273	4.09398	1.35336	1.59942	0.469957	0.218151	1.30829	3.75303	1.9515	0.812808
Lchi11645	12.0798	9.76028	10.8569	12.4259	12.4938	12.2549	16.8931	13.2188	17.0843	15.0352	23.466	23.6819	12.8463	12.035	17.1496	13.6965	11.7667	15.3782	17.0193	15.6651	15.7877
Lchi11646	7.61382	6.13362	9.0554	2.31853	3.90172	2.65322	5.41641	3.8398	3.51123	4.50198	5.82061	5.04908	5.12713	5.32974	4.97565	5.53262	5.84205	5.46492	9.82692	12.9782	10.2788
Lchi11647	156.378	138.502	128.584	44.9537	104.806	47.8315	97.674	139.023	73.4266	62.8937	138.107	67.9609	80.5296	65.0435	40.1491	78.8974	75.474	152.153	119.23	117.721	94.3553
Lchi11649	33.8177	39.3648	37.7591	3.73454	9.12401	8.69341	18.5139	39.0307	8.95315	9.22881	20.3829	5.80386	18.8779	7.87117	4.26908	25.148	21.5714	39.768	53.0418	48.4945	21.3107
Lchi11651	63.2334	57.9867	59.0685	73.9773	82.1154	59.5765	86.1775	100.499	99.0489	104.322	117.707	95.1599	127.677	102.064	90.0686	128.327	130.075	129.143	159.764	128.165	190.755
Lchi11653	1.39858	1.09469	2.59312	0.653157	0.158377	0.0575137	0.471126	0.801535	0.217068	0.231899	0.548606	0.544078	0.653832	0.124676	0.943635	0.239361	0.200254	0.366319	1.11136	1.23135	0.312935
Lchi08471	0	0	0	0	0	2.24886e-05	0	0	1.83975	1.4256	1.8439	2.89596	0	1.46746	2.91524	1.36367	1.8122	0	0	0	0.000832117
Lchi08472	1.05257	1.26113	0.890503	0	0	0.882543	0.0739011	0.289051	0	1.26706	1.94761	0	0.724801	0	1.93959	1.61142	1.86291	2.42317	0.215283	1.00435	3.54286
Lchi08478	5.3914	6.24033	7.03349	2.61918	3.4589	1.95871	5.59931	5.9043	3.57885	4.12428	7.93816	5.39916	3.59209	3.37501	3.50858	5.48595	4.93978	7.84884	9.40264	10.7206	11.362
Lchi08482	0.359265	0.225294	0.116002	1.12371	0.214233	0.408084	0.136523	0	0	0	0.110611	9.74335	0.0554204	0	1.37507	0	0	0	0	0	0
Lchi08483	114.262	43.3806	36.4649	12.8235	8.98372	16.3172	13.9331	9.91478	8.02136	7.94953	7.87936	17.1038	24.9216	19.2698	34.4945	7.68748	5.50786	6.87364	132.949	27.7557	58.7921
Lchi08484	4.55474	6.25197	20.79	0.880393	2.63073	0.129944	4.11353	5.65884	10.9828	33.2985	12.1652	14.5746	16.4419	21.4507	24.5228	36.9526	38.7327	29.3816	19.0432	21.6628	17.4096
Lchi08486	12.572	3.32081	3.90759	0.268915	1.20417	5.71206	3.90563	3.41244	0.373137	0.478423	1.35094	3.19048	1.36698	0	2.44064	0.301559	0.628665	0.217703	2.07127	1.37123	0.772097
Lchi08488	3.55371	3.23561	3.80476	5.72195	5.70634	2.00981	4.73502	5.0176	4.69136	8.67148	11.761	11.2433	9.01023	9.43347	8.54604	8.85229	9.46803	12.2143	10.2186	12.3411	14.6117
Lchi08490	186.891	254.561	226.763	981.679	238.227	514.065	397.689	198.461	644.873	983.002	548.585	1787.74	575.653	1004.85	1464.37	353.497	372.396	185.929	277.962	273.469	362.343
Lchi08491	8.21269	9.72386	9.6515	8.92444	6.5855	5.49479	9.587	7.34137	13.2043	16.1479	16.4258	28.0171	10.1709	10.8225	17.0971	10.0756	9.04411	13.2928	11.5354	11.144	18.7946
Lchi08493	14.7102	16.3417	19.0232	3.62672	5.34843	2.99328	12.8782	15.8783	6.55207	5.05418	16.1677	9.92438	9.20947	4.52576	7.21756	23.3442	13.6819	33.1118	37.346	35.7004	28.2373
Lchi08495	7.79139	14.1841	11.6827	8.46427	7.77246	6.41752	16.9995	16.1123	26.7577	20.7866	34.9521	49.0906	22.4654	18.1831	22.1958	19.5713	17.2585	20.2077	18.1159	24.7224	38.0923
Lchi08497	0.432346	1.00991	0	0	0	0	0	0	0	0.189332	0	0	0	0	0	0	0	0	0	0	0
Lchi08499	41.2888	38.3378	32.4157	13.6814	12.3216	19.7438	5.17642	6.54211	3.5624	3.12398	3.76852	2.15221	4.60083	5.95912	4.51497	0.474829	1.72287	2.34186	6.57739	4.20381	5.28725
Lchi08501	0.431382	0.058061	0.119615	0	0	0	0	0	0	0	0	0	0	0.107857	0.527296	0	0	0	0	0	0
Lchi08510	24.1388	19.0374	59.5805	10.8283	3.43345	5.2795	0.764063	2.11989	1.37749	0.298702	2.30719	13.6291	0.789588	0.82356	1.46003	7.34492	1.71069	1.62235	20.6816	2.16438	0.515368
Lchi08512	12.2346	8.54039	10.1311	6.28038	2.20893	2.48083	4.10878	1.70474	2.70117	3.08265	3.6012	5.45891	5.93159	6.24781	5.43562	17.113	13.9073	10.5723	19.6454	17.4657	12.9099
Lchi08516	1.72529	1.74443	1.82904	2.89541	1.7577	3.94249	11.3226	5.11367	5.05353	2.72529	3.26353	3.6221	2.74307	2.88924	2.86163	2.7389	1.8659	3.45243	2.7669	3.48367	2.67856
Lchi08524	83.1526	74.7904	53.5872	16.4874	6.43675	23.6408	28.554	20.0966	20.0932	16.343	16.2232	9.54999	17.4343	14.0284	14.4364	16.7578	18.0294	11.9178	25.283	11.5931	34.3593
Lchi08525	2.93349	3.33593	3.06902	11.7199	5.53033	8.70849	5.36835	5.18514	7.30021	5.55352	6.15538	3.34709	4.17749	2.81273	5.13028	3.48024	5.05154	3.45992	4.81176	5.54706	9.96902
Lchi08526	0.207865	0.0488633	0.0503204	0	0	0	0.297203	0	0	1.58549	0.578179	9.61451	0.57868	0.176186	2.23887	0.0848314	0.398881	0.0925213	0.155172	0.211558	0.165507
Lchi08527	28.5243	25.8829	19.8707	20.0041	21.0059	19.8686	22.8853	20.9641	19.3498	16.9879	12.8574	10.4901	15.5119	13.4881	10.5386	14.2633	16.5781	17.4375	18.1148	22.8363	22.85
Lchi08529	0.27196	0.117848	0.141609	0.0706323	0.190172	0.0414455	0.800128	0.407377	0.330128	1.77599	1.67374	1.00367	0.882602	0.538964	0.467491	0.413421	0.792869	0.810378	0.568685	1.16271	1.24096
Lchi08531	8.47063	6.58926	6.84002	0.952459	0.852772	0.637768	4.541	3.73041	1.8586	1.3413	4.15601	4.06958	1.94828	1.15315	1.70035	2.66478	2.04337	2.60135	8.38823	9.57821	8.07625
Lchi08534	5.50563	6.1688	6.97751	0	0	0	0.334643	0	0.870285	0	0	0	0.554759	0	0	0	0	0.262536	1.17954	2.41771	0
Lchi08536	53.0377	51.1203	62.6343	61.9769	119.114	111.761	58.2527	55.8231	39.285	20.9853	31.0895	18.5645	28.0519	18.8895	18.256	11.8682	13.567	17.2439	30.5916	23.0203	14.0306
Lchi08537	74.2169	73.783	81.5186	3.65296	13.2156	3.65935	25.9079	33.0349	17.8863	2.1203	8.38165	2.16746	3.78245	0.856093	0.577423	3.57992	4.59801	7.99308	18.4783	7.23743	6.68576
Lchi08540	57.9597	44.0715	43.9318	45.0828	38.2739	46.702	79.8407	31.2152	51.9734	133.124	117.491	152.272	180.83	177.381	112.671	35.8364	77.1166	75.2837	116.187	123.246	90.0294
Lchi08550	5.06475	4.31395	5.88373	0.650372	0.996309	0.552702	2.22318	4.14124	0.835631	1.27139	4.20351	2.64023	1.86062	1.25223	2.42604	1.28729	1.33876	3.40155	3.50557	3.43237	1.85951
Lchi08553	2.44576	0.950757	0.139851	1.06778	0.497481	0.810781	1.58426	0.619145	0.704421	1.35754	4.08826	10.6945	4.53626	4.34432	10.2559	2.4037	2.98083	1.60863	1.66246	2.12603	0.729709
Lchi08555	28.8579	21.3387	19.602	7.48035	11.0572	13.0519	25.2358	26.3336	13.5677	12.1861	19.376	10.5493	18.0566	13.7181	8.38623	12.2731	12.4675	19.5909	26.0887	24.3003	26.7756
Lchi08557	644.726	585.489	490.51	343.299	408.275	366.82	395.623	311.728	289.676	365.363	359.474	354.537	465.348	359.685	348.659	416.594	421.143	455.205	363.844	393.229	350.448
Lchi08558	9.67679	6.11207	5.48864	4.99679	3.97061	4.01275	6.06476	3.91369	3.17666	5.69255	7.17607	5.27113	8.75761	8.85275	6.43214	4.77498	4.92369	4.11463	8.52542	8.51396	5.25343
Lchi08559	14.9729	14.8288	14.4191	0.508632	1.66196	0.895343	5.80928	9.64794	3.0906	1.6824	4.776	2.24982	2.34954	1.65826	1.2937	4.8712	3.3618	7.32815	16.4006	21.7767	7.88761
Lchi08560	0.118496	0.0557299	0.0573899	0.261705	0.371063	0.057701	0.743184	0	0.18276	0.813575	1.7677	4.09905	0.877588	0.70092	0.52143	0.144781	0.352896	0.52597	0.588145	0.240573	0.626694
Lchi08565	12.9396	11.1867	14.0185	1.26954	3.26634	2.60914	4.24329	5.79305	2.31678	2.18568	5.18093	2.29501	3.90352	3.64376	2.46708	6.01269	6.5523	9.40666	15.376	16.5662	6.11897
Lchi08569	165.439	154.523	161.56	78.6253	120.552	105.323	75.9639	94.1691	68.7765	78.3674	115.84	44.7432	123.673	84.4422	94.3184	44.0364	56.247	63.9306	96.2456	101.922	113.017
Lchi08570	3.35633	3.26311	2.96201	2.01263	1.57344	2.55669	5.77982	4.09603	1.91052	3.86575	13.081	12.7336	5.53247	5.06366	8.55047	3.62761	4.72936	6.87332	7.47576	6.34387	5.53271
Lchi08573	5.10398	3.42308	4.48714	5.21894	3.79429	4.06881	6.73161	7.4111	7.75828	10.6969	10.3719	11.122	5.98435	4.94993	8.12024	6.02005	5.55525	7.95827	9.51697	10.502	8.7881
Lchi08574	55.0695	13.1387	14.7907	34.3215	32.0037	22.9191	29.2141	31.3716	64.1559	143.458	123.786	182.41	91.9473	105.846	90.7429	25.6464	28.7783	33.2549	14.2629	35.6875	41.615
Lchi08577	2.30809	2.11899	3.41161	0.829769	1.87294	1.55991	2.25239	3.20579	1.69307	1.30526	2.52344	2.32591	1.80537	1.95642	1.99094	3.143	2.56723	4.36109	5.01022	4.7573	3.27129
Lchi08578	1.20079	1.20635	0.721379	2.35253	1.30622	2.47929	3.99621	4.50476	1.97931	4.05456	4.28321	6.3921	2.73763	1.19857	1.62551	0.610156	1.06299	0.814205	2.81342	2.03053	1.94454
Lchi08579	9.40749	9.87038	11.8	12.8457	10.3547	7.1617	13.3348	18.0015	12.4554	23.3521	21.9413	10.8525	12.1103	11.2568	11.1372	25.2896	18.4663	23.8134	34.767	40.1421	47.3683
Lchi08580	17.4403	9.89127	11.1012	5.8197	4.94103	4.47691	13.2487	7.57846	7.9641	22.9525	22.8787	77.672	8.02879	13.1225	30.8732	4.24911	5.21809	3.47954	16.8359	13.4741	8.83922
Lchi08585	11.9489	14.0787	16.4025	29.1326	16.0718	26.7163	79.6347	59.4282	52.1116	39.2781	37.9856	36.4718	27.8049	29.377	25.2745	18.8967	23.7901	25.3282	35.9006	35.7849	33.6397
Lchi08586	45.81	8.50021	6.48767	14.8985	5.65743	11.1968	28.3194	14.6869	8.03966	7.9284	6.70131	11.6816	5.76189	5.49975	11.6205	2.62709	1.25515	0.778175	21.7501	3.74553	7.18542
Lchi08587	14.8412	7.37618	7.20912	3.54773	1.12199	3.22507	8.86687	4.00285	2.01487	2.11674	5.33319	6.80217	3.75852	2.33146	5.36185	1.55076	1.2367	1.95878	4.28054	1.62862	2.17725
Lchi08588	23.8696	44.3767	82.0751	465.431	423.13	648.9	501.253	708.603	557.952	501.215	419.524	219.671	219.366	202.524	218.894	288.123	424.932	434.695	302.353	407.797	784.042
Lchi08589	54.2955	73.6039	74.2286	31.1096	31.7	28.7534	24.0862	36.5972	25.642	17.4976	24.8166	11.0492	21.7253	18.7298	13.4184	20.7989	20.89	24.9364	28.5271	39.1	21.7843
Lchi08590	37.8905	16.0881	17.3258	7.58463	4.56552	4.76111	15.92	8.18666	11.4165	13.5466	8.76757	20.4237	11.428	9.70137	14.7191	7.57452	7.96948	9.00078	13.4454	6.62323	11.3825
Lchi08591	6.97287	7.35455	7.59123	2.8593	4.51654	2.75601	3.59726	3.73731	3.81895	3.29806	8.24171	5.20046	3.82711	4.54105	5.52948	5.42269	5.29272	4.48419	7.44387	7.04152	6.70976
Lchi08592	16.2151	13.3508	18.0859	7.73656	9.5036	8.00043	10.0821	15.0703	9.60384	9.30798	15.5306	13.0849	10.0579	8.98697	7.31888	11.356	9.76595	14.6469	17.9807	17.9681	17.6144
Lchi08594	0.5769	0.459499	0.304246	0.0591257	0.350122	0.242811	2.02913	1.34411	0.755621	0.367265	5.58762	1.64468	0.771209	0.225523	0.693594	2.27661	1.37182	3.87932	7.89526	3.53104	1.92658
Lchi08595	1.6772	1.38982	0.613048	0.215677	1.76648	0.958225	3.59899	1.96732	3.56572	5.95939	14.282	15.1909	7.03135	5.00149	6.68474	9.01195	4.76936	11.0922	16.9734	7.67687	8.65908
Lchi08596	4.05446	2.89833	0.996976	11.9415	10.7574	7.97772	27.7348	10.9915	37.3789	43.9846	65.6136	98.2992	40.8689	21.8815	88.619	47.7802	49.438	51.2155	80.9385	47.6053	93.5051
Lchi08597	4.85995	1.26625	1.30191	7.98631	11.5001	7.15964	11.9833	9.32951	17.8472	23.3405	30.7389	55.224	39.225	32.2481	99.0198	33.6837	36.4833	37.3508	40.0622	26.2027	44.463
Lchi08600	37.2083	31.9557	31.2273	56.2219	42.7561	44.8193	39.1837	27.2957	37.5158	69.4866	60.3894	109.309	81.3089	96.6105	103.319	46.4694	56.5969	50.014	55.6785	56.983	64.7355
Lchi08601	44.3689	44.4153	43.4508	86.3282	67.2774	81.6482	52.8736	39.3157	65.8516	84.5386	60.138	65.3064	100.134	118.52	93.4107	25.8821	30.9173	21.5279	26.5396	22.9682	37.0893
Lchi08603	0.565556	1.06666	0.988513	0.852021	2.17801	1.18416	2.14481	1.73021	3.15646	4.43743	6.01196	6.00889	5.5574	4.30022	6.84412	2.35974	4.73223	3.5426	7.04771	7.43498	7.33934
Lchi08604	4.10642	4.48359	3.70917	1.87556	1.41132	1.88295	1.75412	5.0142	1.95343	2.28474	3.72163	3.22472	1.09338	1.36645	1.53685	1.69797	1.33965	1.36446	1.25155	2.11937	1.96414
Lchi08607	0.636747	0.463208	0.569435	1.07762	1.00058	0.821804	3.47599	4.35126	1.56219	2.6774	4.02546	3.08161	1.82381	2.15084	2.17154	1.31264	1.81287	3.16101	4.30324	5.36738	3.44259
Lchi08611	16.3222	13.4918	12.4169	6.18278	5.86827	6.49832	23.0834	25.2755	9.53938	1.94137	6.7404	2.76307	5.75658	4.20468	1.92017	3.59111	2.93404	5.21985	7.63257	6.19795	2.8715
Lchi08613	25.2747	31.2184	31.91	15.358	19.5354	19.9828	26.365	18.3436	16.2442	13.0853	26.2551	10.4901	14.3103	10.6119	13.7002	14.456	9.94686	18.7949	49.3191	39.9337	36.6835
Lchi08614	1.6193	1.5422	3.80591	7.6453	1.05121	2.27591	0.334643	0.32226	3.19104	8.25461	3.74192	32.0853	9.43091	14.1331	27.1236	4.68343	2.29963	2.10028	2.65396	2.71992	2.69568
Lchi08616	2.76443	3.34733	3.68209	2.77907	3.45605	2.97414	9.00891	12.256	6.79781	11.9937	20.3267	12.7444	9.8333	8.3597	9.64127	11.231	10.3283	20.0719	9.72935	7.9272	10.6264
Lchi08617	13.2575	10.7871	13.4882	3.65892	4.87342	3.19151	6.67975	5.10595	4.39285	1.9487	7.66574	7.44808	4.85613	3.16665	3.90211	5.97902	6.70645	8.96417	8.33429	10.595	5.94346
Lchi08622	26.7203	23.4924	26.4144	9.14769	8.91572	8.47029	13.3412	17.9534	10.1952	14.6356	14.5168	12.0081	16.2356	10.6863	12.7676	10.2362	10.9808	12.1424	17.1359	17.1219	12.299
Lchi08628	112.483	150.693	154.943	70.1682	44.5665	66.4301	11.0524	8.26372	10.7187	4.57228	10.8239	18.8396	24.5946	59.1975	72.2919	19.6929	22.6584	16.5564	128.259	62.4654	11.7422
Lchi08629	71.4671	76.8429	90.9559	20.0838	31.7656	32.226	54.4343	52.4025	35.0212	44.9965	61.7855	55.3726	38.3458	51.0342	58.2419	145.252	162.694	145.431	150.699	171.081	113.752
Lchi08630	22.31	24.5736	22.5049	6.03705	7.75256	5.2432	11.8511	24.919	9.45073	14.4315	23.6996	8.72612	8.99535	6.71675	6.82383	4.64521	5.03644	10.9613	17.6121	16.3581	11.2064
Lchi08631	5.29243	5.35824	6.49136	5.74847	5.86837	4.06857	9.06132	8.5944	10.5215	8.0966	13.6183	22.314	12.7428	10.1005	16.3361	13.5033	13.9316	12.2005	12.6633	14.4438	15.0268
Lchi08634	1.00877	5.12396	6.58872	0.329328	3.80544	3.23627	6.92382	5.32797	4.19491	1.17727	4.4215	3.51762	6.02891	1.79529	4.52881	6.38099	4.75978	4.34588	6.71498	5.00553	4.39964
Lchi08635	28.8156	21.3155	17.0382	6.69421	3.3572	9.64556	15.0519	14.1773	6.0009	16.3378	14.1411	4.66447	21.5595	20.6264	18.6924	14.4692	8.86754	14.5987	28.0827	33.4454	15.3023
Lchi14833	104.752	82.1502	81.0789	64.4208	72.7231	57.9031	71.5282	52.3556	60.6691	69.0261	80.6959	42.412	112.47	102.282	67.5068	113.494	96.6375	104.221	127.076	105.874	87.4183
Lchi14834	31.9535	23.088	38.9717	20.5833	14.6644	18.0773	143.411	75.2174	26.4164	22.8582	38.7525	9.44543	9.41744	3.54349	8.71299	16.1564	9.3414	39.6371	28.0641	48.532	12.5558
Lchi14838	9.46171	5.96587	6.03253	5.32501	1.62697	4.84388	4.45247	3.60271	2.85069	3.67818	3.44968	6.23171	2.14062	1.66202	2.51304	0.921774	0.796303	0.812543	2.48943	1.19768	0.652049
Lchi14853	5.75891	5.07298	4.55558	6.78005	5.49	5.43	13.4507	11.4185	9.45737	8.88931	10.0504	11.1439	6.19921	6.69744	9.5206	7.79636	9.39499	9.52357	9.17851	9.69606	8.79762
Lchi14862	18.4122	18.9419	19.8991	7.49091	11.7485	8.25539	22.8927	21.1801	14.443	6.71652	14.5469	11.6634	10.8102	9.60283	8.97553	13.0626	11.377	16.2342	19.4959	16.07	11.0008
Lchi14863	39.3521	35.7043	40.6203	10.5388	19.4157	12.3429	28.5994	13.8635	16.1076	23.8276	18.1165	33.4349	27.1305	22.2742	16.9014	19.1689	21.6446	20.5878	20.6225	32.1948	35.3923
Lchi14870	3.98968	3.64914	2.91106	8.04497	3.08641	4.37337	10.428	8.18111	10.9315	17.9966	15.1821	23.1441	15.7083	16.2877	20.1275	3.87802	7.96377	6.26975	4.40191	4.27892	8.6335
Lchi14874	1.64841	1.55796	0.802063	0.865433	4.38197	4.45142	7.92024	6.67085	5.58512	8.01344	7.25028	10.2172	10.7712	7.7384	6.29771	1.82593	6.10915	1.82907	2.52141	3.22476	3.47713
Lchi14877	8.47423	9.14787	7.31967	2.82021	4.63086	3.70015	8.06841	7.49867	5.85415	7.25898	7.32133	10.3171	5.09763	7.86134	4.77602	3.52519	4.40681	4.53763	7.09126	7.71754	7.27236
Lchi14878	51.4823	45.0663	45.738	11.8853	15.3061	20.1414	31.5371	43.6326	28.3383	26.3776	29.1227	29.2829	29.147	22.1281	15.3267	16.6067	16.7307	19.1516	25.7017	27.93	27.2376
Lchi14881	8.25521	8.67861	11.1619	12.8868	16.7525	17.6176	34.5489	23.4225	27.7507	17.7939	25.6032	12.8219	11.3681	10.9717	16.5253	20.8598	26.5359	25.9655	17.8504	18.4251	13.6173
Lchi14882	36.971	39.8254	39.9216	4.80054	7.95174	1.05786	25.5314	48.2569	13.9574	8.60945	7.08243	0	4.23426	3.7644	6.6731	14.0503	13.844	25.6782	30.6804	47.5934	15.8658
Lchi14883	6.71518	5.51738	6.99026	1.83418	2.66372	3.19095	9.84699	5.64528	6.14129	10.8986	14.7534	22.3292	10.8124	9.23758	10.0292	7.63923	7.37081	7.77376	12.3188	13.5875	10.9942
Lchi14887	3.97295	4.55547	3.8565	0.115858	0.94195	0.102436	2.28084	1.76472	0.75152	1.23604	2.81254	0	3.91497	1.15632	0.52521	4.48694	3.23995	7.11448	7.33205	9.85764	3.10536
Lchi14888	3.86558	7.38998	5.21149	5.90873	5.7459	4.91694	7.80287	5.29417	8.26672	23.9997	8.04969	28.1959	18.8897	15.8326	17.7521	24.5919	23.1296	20.5946	17.1779	21.6679	24.621
Lchi14891	15.9242	18.7332	21.2996	20.7689	26.0945	19.4345	28.488	28.0596	31.1379	30.0991	37.6773	39.4806	23.3735	26.2102	32.6286	34.1257	35.6077	45.4878	30.941	46.3821	40.3564
Lchi14892	32.2656	38.8152	51.0496	31.6606	43.9769	20.9624	37.9852	65.2445	68.0069	56.3954	51.2276	43.8453	55.2405	54.3309	63.4652	99.4294	85.813	96.5665	79.6923	80.0625	105.292
Lchi14893	93.7503	73.4718	65.2797	33.3536	30.5385	45.1054	50.1944	39.5663	30.2653	43.2818	46.7063	48.0779	44.2015	41.6981	37.2465	21.7178	22.0798	28.4204	40.3409	52.2704	28.5778
Lchi14897	7.8585	7.75115	8.22832	12.3815	10.2365	6.78589	10.8373	10.4461	7.6413	18.0825	18.757	18.654	7.21827	10.6586	12.6623	9.4664	10.1421	12.171	10.7754	11.9127	10.2905
Lchi14906	4.14091	1.47113	0.530201	14.3623	6.72811	5.96196	5.6574	3.82277	16.5254	26.8916	5.9378	199.27	13.0117	1.83414	24.3028	2.59554	0.925229	0.413205	3.77447	0.315121	2.12849
Lchi14908	1.28469	1.10011	1.31527	0	0	0	0.23598	0.336034	0	0	0.0792212	0	0	0	0	0	0	0.0695453	0.239705	0.0751035	0
Lchi14914	1.74577	0.155796	0.419102	0	3.63746	0.816073	0.530705	0	0.915573	23.3123	11.2849	0	3.98999	5.69284	2.44635	1.39512e-06	2.83616	3.06266	0.890605	2.49529e-05	0.000213695
Lchi14915	1.0415	0.748691	1.05868	0.582889	1.61382	1.05466	2.47144	2.26394	2.1627	3.70873	4.1084	2.69981	3.2028	3.35828	2.85647	3.00448	2.2726	3.15864	2.65871	2.5612	3.41903
Lchi14919	0	0	0.564325	0.728899	0.535413	1.75306	7.51992	9.96715	8.08805	9.43366	14.4398	6.60543	1.65431	2.02578	2.99329	2.74483	0.506665	2.65333	3.55648	6.38783	10.9654
Lchi33719	53.4549	27.8658	20.4986	6.73001	7.70234	9.98086	16.3745	23.3931	6.72543	2.42669	13.7352	4.75652	4.8545	2.69394	3.18565	4.81143	1.25694	2.54605	15.0999	3.0188	2.63014
Lchi12307	116.13	99.1334	111.669	59.8983	62.3485	58.9051	58.4068	53.793	64.4174	76.8925	77.4411	57.5496	105.638	84.8236	123.953	230.447	207.161	212.448	160.64	158.881	174.403
Lchi12309	3.40707	4.07336	4.29012	0.60918	0.934365	1.31063	5.7788	8.38319	4.03872	3.45588	11.3461	2.68987	2.32531	2.28549	2.06955	2.60705	2.32312	5.60726	5.22241	4.73739	2.96294
Lchi12310	16.7987	21.2429	20.0934	22.0578	24.4108	18.0597	57.0209	46.2736	35.5346	52.8424	66.9244	54.1035	31.5289	31.552	31.3345	34.0711	44.7229	40.7243	32.2669	36.5692	24.9147
Lchi12312	1.9325	0	0	1.87059	4.67146	5.84312	22.0024	8.44294	20.8742	32.8761	33.9526	74.5223	37.5547	31.5459	56.2962	26.5906	16.3006	14.7701	9.85591	12.8024	16.86
Lchi12313	4.63208	3.58279	4.09043	2.34796	1.97879	1.03659	7.85496	5.9646	3.60706	9.87021	10.9581	11.1101	6.83915	4.84505	7.35999	6.8267	6.07802	10.335	10.5026	16.4025	12.5385
Lchi12316	0.44767	0.481351	0.12392	0.845507	0.114215	0.124309	2.69298	4.29807	1.24593	6.07115	4.6574	4.67077	6.02957	3.55973	5.9917	1.30059	1.46707	1.07677	1.07739	0.972147	0.607375
Lchi12318	29.5329	22.8148	35.6279	4.80882	4.7201	9.31933	8.8139	7.29962	4.98105	2.52679	4.36355	12.1023	1.98801	2.07347	2.63437	14.1449	12.791	14.3235	32.3388	24.4755	22.5762
Lchi12330	5.61759	3.89233	4.11908	4.93109	3.00842	5.56097	5.87835	4.50596	2.85385	5.48104	3.9218	69.4081	11.3642	5.20801	17.1073	1.56316	0.287646	1.09651	3.01191	0.912935	0.825918
Lchi12331	7.81862	7.02128	7.79163	10.9917	13.6098	9.83339	17.1686	23.4242	18.4401	18.646	32.8937	30.3693	17.9356	14.1875	20.4072	18.3969	16.7736	27.0267	26.4779	34.4245	27.6347
Lchi12332	0.138217	0.0649276	0.167172	0.618006	0.156166	0.238149	0.358349	0.0785985	0.576884	0.754348	1.4539	2.78617	1.32225	1.77021	1.63971	2.01234	1.60024	1.14574	1.14227	1.13246	1.48037
Lchi12336	3.92652	3.70431	4.675	13.5404	8.81962	7.78972	7.72627	5.63568	8.01558	27.4626	18.8187	28.542	15.3743	12.492	16.7136	11.8458	17.5182	15.0185	12.5165	19.5847	8.68234
Lchi12342	12.2804	11.2637	10.2927	3.11922	5.34319	2.67722	3.22553	4.49069	2.25439	3.6956	6.38064	5.65118	2.11329	2.9214	6.43274	0.128352	0.937908	1.25649	9.83826	6.46822	1.57644
Lchi12349	10.1885	9.68803	8.83186	2.36551	7.1098	3.30426	9.87954	11.9639	8.48908	2.65382	7.44773	4.87537	10.5833	5.00064	5.74182	15.3728	15.8208	20.4612	25.1725	24.4821	22.7382
Lchi12350	22.4785	22.7901	22.333	37.2087	39.8353	25.7074	23.0093	24.4129	26.9489	38.4707	56.1578	42.6365	54.049	46.8404	56.9801	56.2581	58.1455	47.9078	38.5982	39.5913	37.4789
Lchi12361	9.30504	8.11581	9.84987	21.4103	16.6341	18.7647	19.8666	20.1102	20.0574	16.9049	13.3644	17.0901	15.1058	17.9471	23.7319	9.58073	11.1077	14.8664	19.9858	16.8126	16.9269
Lchi12363	7.05819	5.52003	6.07688	21.0967	11.941	9.78273	13.5591	12.1438	18.1997	20.0069	18.9276	23.6521	12.081	12.4997	21.4304	13.7111	13.369	11.7142	12.1725	13.229	13.8864
Lchi12364	8.5289	6.69052	6.76098	1.31987	1.60766	1.54246	5.50312	6.49695	1.47677	1.8241	5.48309	3.38967	1.42356	1.48575	1.24971	3.90875	2.63229	5.36805	8.08927	6.4889	2.6542
Lchi12373	0.341519	0.76224	0.972639	0.187435	0.0946218	0.169509	0.313664	0.28616	0.394228	0.602973	0.313522	0.651391	0.23421	0.1609	0.21146	0.462822	0.448291	0.600127	0.586866	0.814207	0.291889
Lchi12375	4.79381	5.17442	4.63831	5.43611	7.40787	5.8929	8.30733	10.4432	9.58155	10.9337	9.4122	9.8795	11.6476	12.6886	10.3348	11.1287	11.6943	10.666	8.7887	8.35856	13.0763
Lchi12377	5.61915	3.97343	2.93717	8.15917	8.62412	7.52342	9.5414	10.0605	8.64028	20.8294	18.4412	30.7099	23.0438	25.8628	25.0467	17.104	22.0047	19.7786	19.9181	20.4833	25.6626
Lchi12383	73.0392	54.4825	62.1085	12.3597	12.0174	8.16357	13.7923	17.4702	12.5555	9.81815	18.973	12.6405	20.0182	31.5393	23.1163	18.1707	16.9479	16.4784	29.857	37.9239	14.5799
Lchi12384	1.34811	1.99313	1.67928	1.27292	0.9171	1.06052	17.2403	5.96748	3.35654	12.5639	12.6035	12.2403	9.1373	7.47056	10.3642	7.41488	8.56244	9.95437	13.6127	20.1005	20.9298
Lchi12391	70.4513	71.3081	58.714	54.3599	40.6401	69.1654	50.3679	29.8675	29.547	24.9894	27.4163	16.4125	56.8816	57.3212	25.5097	8.89734	19.0085	14.3699	26.4506	20.7843	21.8379
Lchi12393	8.33613	9.08542	8.66925	10.0803	6.88378	9.04439	17.1247	18.6977	12.544	18.3758	19.4774	15.6203	11.1485	9.27925	15.9568	10.1924	10.6591	12.7525	12.6256	12.9077	9.41471
Lchi12398	3.10968	4.03428	2.26555	0.138316	1.12642	0	2.29629	3.08876	0.639511	0.246102	3.47436	6.43472	2.93136	0.957304	1.25561	2.17329	2.58857	4.929	5.39196	5.77316	1.72074
Lchi12399	289.13	239.77	212.46	197.866	162.395	182.124	231.364	193.333	180.065	172.603	232.017	111.456	340.725	271.414	170.373	95.9343	133.479	155.808	217.693	187.969	198.045
Lchi12400	77.3382	73.0859	82.1787	8.95688	8.39208	12.3717	14.8673	49.8574	26.504	18.7836	46.5034	16.3514	33.831	62.2255	43.1114	169.063	99.5803	122.333	141.301	191.79	116.586
Lchi12402	0.397137	0.576667	0.524032	0.120978	0.521797	0.248653	0.583737	0.0825957	0.376366	3.11454	5.09351	8.05331	3.70464	3.11139	4.80829	1.27763	2.84715	2.91013	2.20487	2.99337	3.12966
Lchi12403	1.95308	0.851343	0.730453	0	0	0	0	0.161146	0	0	0.133042	0	0.270175	0.244598	0.721779	0.119331	0	0	0.288723	0	0
Lchi12404	6.42633	8.43214	8.84048	3.37859	4.19102	2.54017	4.92439	6.04914	4.24453	5.95928	5.65251	4.28709	3.57665	3.20144	2.23857	10.0945	8.61473	12.3594	7.87798	12.5985	7.46663
Lchi12406	18.085	18.867	20.8781	37.1422	35.158	26.1854	44.692	55.5356	45.8048	47.3445	71.2089	43.0213	42.3257	39.0575	38.7064	65.8181	67.0388	93.2454	45.4964	55.549	83.0354
Lchi12408	0.108685	0.0510364	0.236538	0	0	0.05368	0.314075	0.403285	0.170865	0.649363	2.21825	1.38294	1.11854	0.977426	1.23853	1.00501	0.513863	1.66046	1.9105	2.31589	1.86953
Lchi12409	4038.33	4328.74	2642.87	2138.63	1103.03	2788.65	3574.23	2970.48	3310.48	1535.67	1485.93	1621.7	103.716	191.924	152.631	54.7437	33.6346	38.1859	186.791	103.841	76.2649
Lchi12412	5.35081	4.48907	3.59573	5.46069	6.29017	4.68213	15.5795	18.5152	21.1949	15.8126	18.0668	16.763	4.97807	5.45259	6.57977	6.04092	4.57476	6.00137	10.4614	8.39466	4.71312
Lchi12413	0.110172	0.311632	0.106959	0	0.096538	0	0	0.482177	0	0	0.0993813	0	0	0	0	0	0	0	0	0.21966	0
Lchi12415	12.1375	10.7804	11.9023	35.8038	23.367	24.1753	24.005	19.9095	28.46	54.4559	28.2806	65.7669	28.9036	42.8667	53.8273	18.7905	23.3337	19.7515	18.7829	21.7929	22.6429
Lchi12419	20.8607	20.9695	19.4898	6.98174	5.84139	4.77102	8.71985	13.8659	5.27143	5.81944	7.86679	8.86139	4.24884	3.2307	4.54925	8.55325	6.86031	10.0995	16.2757	16.9461	11.4212
Lchi12420	16.5251	15.3374	15.994	3.51812	3.77041	5.11265	8.2461	12.224	5.32767	3.77261	6.87972	5.61415	4.35357	2.23464	3.30262	9.46749	6.24673	12.5364	14.4245	15.6281	12.038
Lchi12425	0.637294	0.340354	0.602266	0.519424	0.485326	0.191363	0.737445	1.0045	0.556096	1.91469	2.01305	2.58439	3.22416	2.54502	2.66089	0.987264	1.52019	2.04251	2.63994	4.64808	2.75926
Lchi30402	13.8127	14.4606	15.3619	3.52449	6.43447	4.52956	8.75634	14.2153	8.90434	7.32132	13.1942	7.43607	9.90726	6.53433	7.77786	11.928	11.4969	13.1987	17.1191	15.0906	10.5864
Lchi30408	21.3703	16.2743	16.2697	9.82934	10.008	5.51164	5.2873	2.7748	3.42158	4.30098	7.23903	10.1654	9.75078	16.678	17.7637	3.18013	9.21352	5.50956	28.8563	16.2618	6.12791
Lchi34885	1.05762	1.11086	1.71627	0	0.180599	0	0.556477	0.742422	0	0.148855	0.702118	0	0.156232	0	0.100911	0.435975	0.186051	0.3738	1.28902	1.38185	0.446582
Lchi05695	5.22061	5.01711	5.69268	2.3326	2.51402	2.64946	7.73389	9.45985	3.94632	7.71181	11.9891	6.6322	4.06158	3.12345	5.40325	11.5984	9.79637	13.5172	18.167	20.6472	11.2404
Lchi05696	21.1113	23.4644	9.40596	0	0	0	6.76401	5.74677	0	4.00129	5.88228	7.72657	1.69853	1.49997	1.76473	1.0136	1.57093	2.65395	10.8475	8.04667	6.64223
Lchi05697	8.87808	6.18039	4.54507	5.41973	7.23802	6.84263	10.413	16.8287	5.90969	7.60197	19.5364	7.31667	12.8626	6.19948	6.71918	9.63584	9.0039	12.805	10.4802	14.7438	12.57
Lchi05700	3.65032	3.90193	3.56197	2.9593	3.78789	1.79947	4.61114	5.01862	4.44097	6.19185	5.7462	6.2583	4.05718	4.27767	4.29503	3.04842	3.26872	3.10571	4.41826	5.93674	4.89477
Lchi05701	21.9501	23.8557	28.5693	2.928	1.22295	1.97172	10.1759	5.88803	21.5442	97.6792	44.5682	384.727	35.9861	40.9713	97.1285	30.9163	50.7756	22.6482	36.2587	21.5216	27.1068
Lchi05702	0	0	0	0	0	0	0	0	0	0	0	0	0	0	0	0	0	0	0	0	0
Lchi05703	3.83487	4.72751	4.7698	0	0.487653	0.0852897	1.12211	1.72292	1.14375	0.368909	1.09485	1.7388	0.239358	0.518145	0.257464	1.44068	0.152891	1.72095	3.9504	4.69007	0.864309
Lchi05704	26.1258	22.8153	28.8745	5.82126	8.51462	4.67995	9.81203	15.5822	8.86545	7.72227	10.1349	8.96156	7.41491	5.31394	7.74129	10.0617	6.93421	10.4423	17.5923	18.8832	14.4607
Lchi05706	10.0055	11.4601	10.5135	4.6663	6.69466	4.35817	5.86236	8.44561	4.82131	7.3765	9.76105	5.45173	8.12295	7.29788	7.48808	7.23929	7.10417	9.55759	14.4471	14.3794	12.2592
Lchi05709	22.4857	14.6849	18.8499	17.7382	30.3881	16.9031	28.2139	35.8152	27.6497	39.2283	65.0226	44.4394	23.1661	25.907	27.2104	20.9742	25.446	25.7914	29.8214	30.3063	44.9087
Lchi05711	24.8796	23.5188	20.6132	4.05359	7.62997	5.94036	9.53342	11.9764	2.27423	2.98172	10.3368	3.84	5.261	6.93037	4.32939	10.8965	6.08605	11.1783	11.0762	14.6189	10.4533
Lchi05712	0.91886	0.629274	1.13399	2.37021	0.96184	0.643975	3.1118	2.22314	5.58844	7.85773	2.59387	3.26381	2.30162	4.40213	4.29293	0.60815	2.89191	2.3513	1.31512	2.85796	0.261873
Lchi05714	1.32498	0.907308	0.424725	0	0.558248	0.225882	0.354203	0.82743	1.73743	0.216742	2.01013	1.53288	0.991638	0.411768	0.661779	27.2497	5.75236	16.5777	20.759	6.5092	2.68873
Lchi05717	6.41174	4.86262	5.98349	3.36144	4.05038	3.21303	8.09024	5.7329	10.6966	17.582	11.5956	22.8242	15.3785	11.9907	15.376	10.8561	8.17265	6.3134	10.3563	9.34932	9.13648
Lchi05725	10.4416	8.57386	11.6639	8.75155	10.2843	7.96919	11.9757	8.52204	9.73744	7.12867	10.2992	2.59431	7.13503	4.89126	6.02661	0.743295	1.62229	0.955216	4.84951	1.34492	1.83311
Lchi05732	6.89149	6.25309	7.97803	2.21638	2.37697	1.67965	4.36294	5.64883	2.89045	2.82789	4.49179	5.29782	3.25782	3.07229	4.71449	5.2479	5.59004	8.56623	12.6528	14.8114	8.68281
Lchi05734	38.3474	36.8426	42.4718	6.27179	11.0096	6.76369	21.0542	29.9581	12.0268	11.5327	21.9367	9.4746	13.8127	11.2021	10.3224	21.3895	13.7258	25.022	35.973	34.6888	22.3145
Lchi05736	62.8314	44.6282	53.6679	83.6697	58.6669	64.0192	81.4367	42.1177	59.1363	80.9947	66.0129	125.611	92.0281	109.229	121.35	64.6651	70.1979	58.7566	67.2659	80.0054	77.574
Lchi05739	8.14332	7.42013	9.34495	2.73198	3.70156	2.30999	4.60308	4.08272	6.33929	8.51609	7.743	16.8203	7.56099	6.77926	11.5925	8.98965	8.45017	10.8361	15.3697	16.2277	13.513
Lchi05745	64.8199	53.7519	56.0386	14.9989	13.1187	14.4117	20.844	18.1477	16.7506	18.8331	21.5761	30.5092	20.9531	20.9237	26.9961	18.2356	17.6286	21.7931	50.0959	51.4976	43.6399
Lchi05747	1.3849	1.05488	2.30034	0.0725859	1.70639	0.576335	3.67455	2.36139	3.24198	11.3487	12.9974	10.4892	4.50791	4.39015	7.35535	17.6934	13.0469	16.6428	5.1591	8.21441	18.4928
Lchi05748	2.20485	2.20462	4.7407	2.49907	0.67542	0.467743	0.234763	1.00078	0.704455	0.40367	2.9149	0	1.33531	0.405925	2.32994	0.783618	1.4028	0.121889	2.59	0.627327	0.0725298
Lchi05749	0.345917	0	0.134089	0	0.0616459	0.335428	0	0	0	0	0	0	0.319202	0.116439	0.756794	0.0561972	0.117368	0.0611874	0.684298	1.4696	0.218449
Lchi05751	4.37424	1.18906	3.66903	0.61692	1.78016	1.37658	2.91402	1.87269	1.96802	8.26651	5.17653	9.35995	2.41396	3.59908	2.25963	2.14505	2.47049	3.301	2.56721	2.04577	2.65029
Lchi05754	1.96867	2.17186	4.06807	0	0.55793	0.0506199	0.177787	0.583949	0	0	0.411663	0	0.144234	0.175658	0.103822	0.195497	0.179796	0.52226	1.13451	1.73144	0.990082
Lchi05758	1.3908	0.384429	0.554275	1.13954	0.663785	0.682745	0.188034	0.278215	0.977979	0.930798	0.724471	13.1811	1.10485	0.0696664	2.18279	0.468893	0.140041	0.0731375	0.572335	0.0835972	0.698733
Lchi05759	54.3405	43.7679	66.4391	7.69416	24.4551	5.60909	13.4142	17.5643	10.8088	9.02705	16.4357	16.7554	24.5763	17.7798	7.73829	9.69215	15.3729	18.8495	25.0158	33.725	21.9832
Lchi05763	0.441062	0.78768	0.683112	0	0.158837	0.129727	0.455559	0.39931	0.13728	1.74279	2.50402	1.17814	2.83144	2.13795	2.43893	1.15456	2.41349	3.42619	2.90581	3.60134	3.29077
Lchi05765	5.06994	4.2552	3.84479	1.80321	2.11541	0.265502	2.90312	1.42471	1.11568	2.31503	0.754603	15.1555	4.55903	1.3061	7.71413	1.04145	0.776255	1.05065	3.16459	2.3119	3.45292
Lchi05768	2.51397	1.2845	0.974611	3.78398	4.34743	4.38286	4.23686	1.68278	4.91165	7.21413	9.49915	7.68475	3.37738	7.54731	13.8413	4.83907	5.53972	4.20088	5.74913	4.79077	10.7962
Lchi05770	10.2549	9.69194	10.0514	2.23557	2.80449	3.1415	5.81076	9.23411	3.6258	3.69612	7.1152	5.66973	3.70711	3.28735	3.14877	6.0866	4.78267	6.35485	14.3468	11.6973	9.23315
Lchi05771	24.3672	17.7144	18.4689	16.3019	9.90794	13.6381	24.8026	24.8614	12.8272	15.3611	17.798	17.1397	12.2132	8.59353	11.3694	10.0245	8.43101	11.6682	20.3626	20.4441	11.3147
Lchi05780	281.88	190.325	252.476	157.719	171.764	179.668	105.538	178.864	132.105	124.247	172.625	174.596	101.395	92.8726	88.0095	548.186	521.092	514.635	801.691	980.919	1424.56
Lchi05781	11.5832	11.0951	14.2016	200.998	101.882	272.717	122.111	86.6148	56.717	17.8485	22.2556	15.6408	31.163	20.0831	16.2567	10.5628	10.6046	16.8322	21.8908	18.6638	19.1808
Lchi05782	6.66709	9.03913	8.91702	9.65023	11.2402	4.14858	7.06449	10.9442	15.3256	20.0729	20.9809	23.4578	15.2868	15.9271	18.0728	8.9779	10.5843	8.14821	11.6681	14.8144	13.606
Lchi05790	2.13663	1.96111	3.10329	0.958947	1.55287	0.298361	1.63004	2.63896	0.525677	1.10206	2.40679	2.08148	1.22785	0.647083	1.88681	1.82756	1.12845	3.44322	4.15373	2.43442	3.29628
Lchi05794	19.6895	16.4645	13.6192	1.4207	2.84198	0.676116	4.18749	4.77237	2.0266	0.194294	3.75037	0.60045	4.33449	1.9288	3.56567	2.35727	2.37438	3.17668	5.4299	3.93858	1.0462
Lchi05795	16.8885	18.1354	19.3468	28.558	30.5335	15.7625	14.6781	13.5011	18.0312	27.9823	26.3607	30.5249	22.8308	24.0101	31.2087	20.9084	21.8915	20.0988	24.7519	24.4427	26.6784
Lchi05797	12.6975	4.62869	4.76738	2.57796	4.16411	3.43239	4.74195	3.47618	2.03937	4.0866	7.2421	6.53558	2.75266	3.14372	3.75827	2.5947	3.65857	5.02579	5.14376	3.54584	6.48258
Lchi05800	0.149442	0.0494432	0.0900405	0	0	0.0872756	0	0.0558229	0	0	0	0	0.0412733	0	0	1.26658	0.868458	2.85737	0.141271	0.062669	0.0371173
Lchi05808	17.1735	4.78716	4.71492	6.70808	3.53992	13.0534	6.01509	6.73619	1.65313	1.93884	3.51679	6.31578	2.24113	1.05245	2.63351	0.956696	0.499446	1.04121	2.40184	1.48871	1.93499
Lchi05810	11.2763	9.8611	10.1558	6.81341	7.56033	4.72115	6.38236	8.03075	7.56018	7.85602	9.38311	13.5185	10.1334	10.1568	9.98301	7.13761	8.51444	8.26254	11.769	12.5278	13.1756
Lchi05811	1.1219	1.58027	2.02859	5.06919	0.774857	0.458316	0.677408	1.17123	0.819349	2.94257	0.98546	5.65966	3.47162	4.24554	6.13438	2.28715	1.6368	1.25069	2.96737	2.75779	2.1794
Lchi05814	11.855	9.51012	22.853	0.896344	0	0.804422	5.68787	5.42293	2.82959	0	6.40717	7.88582	1.97824	1.75595	1.65231	2.47378	3.64604	3.35486	10.4964	7.32627	2.98998
Lchi05819	0.454074	0.517964	1.34933	0.0725866	0.322767	0	0.149628	0.2585	0.508286	0	0.242861	0.0671487	0.696722	0.194024	0.327772	8.51823	11.6348	8.29044	6.08044	17.8516	7.51154
Lchi05820	0.0564783	0.107238	0.328201	0.187357	0.101177	0	0.129471	0.317531	0.756171	0.776547	0.783768	2.59038	0.627991	0.764487	0.508281	0.598518	0.384793	0.5521	0.673462	0.975603	0.897343
Lchi05822	11.9394	11.0243	11.5774	4.94627	6.16654	4.35536	7.19536	9.11259	3.56303	3.35731	7.8687	6.46339	4.12594	3.85057	4.1159	7.46337	5.6246	7.89978	12.1591	10.4774	8.73582
Lchi05824	3.67149	3.29334	3.22158	2.09492	3.63341	3.44808	10.9362	9.5772	4.77425	12.0165	28.5292	10.9206	9.94316	11.8998	7.07235	9.18302	6.2665	14.5884	16.5775	23.0158	16.0462
Lchi05825	9.65024	11.3406	9.88898	2.92778	3.95095	4.43353	5.2784	7.18062	3.72008	2.96234	8.4238	5.77462	3.44194	3.26299	3.4626	2.65914	2.69145	4.08019	7.4958	6.53778	4.8817
Lchi05826	12.7329	20.7856	31.705	0	0	0.631438	7.43208	5.35239	13.1432	21.4716	8.29561	0.62701	24.9892	26.1612	11.9905	7.96507	15.929	7.00261	22.3025	34.9698	47.8221
Lchi05827	1.21287	0.491457	0.505988	0	0	0	0.56569	0.183784	1.00172	8.39151	20.9545	6.74063	32.7914	17.3321	25.0683	0.957354	0.427011	0	2.31217	1.01395	1.38672
Lchi05828	5.43057	4.62816	7.11272	2.49495	7.96393	1.77576	4.32596	4.09028	2.84355	2.28825	4.04084	5.47569	6.49205	4.62364	5.17204	11.9079	9.07626	11.081	14.93	12.1559	11.5614
Lchi05829	3.50534	4.22169	6.48132	0	0.72269	0.0786257	2.30254	2.62431	0.16546	0	1.71403	0.408888	0.0749238	0	0.161274	1.12174	0	1.8658	2.72928	3.53011	0.0852725
Lchi05830	0.640323	0.618288	0.81371	0.0412337	0.283037	0	0.382099	0.944346	0.38555	1.00623	2.31049	1.4909	2.55793	1.63579	1.99073	1.10052	1.89263	2.04574	3.26344	3.67534	2.68713
Lchi05832	8.70805	6.81944	8.21746	11.7267	13.9628	7.14921	10.9906	7.80238	8.54689	20.69	21.1091	19.6136	17.3778	16.9352	25.4328	14.553	15.4539	16.7165	14.8213	14.925	27.9536
Lchi05835	459.829	478.717	447.722	289.209	315.221	298.796	196.63	264.612	312.251	217.469	174.192	215.786	117.655	199.707	218.321	47.2516	68.3751	51.7043	118.937	113.376	116.405
Lchi05837	1.52587	1.64948	1.64314	0.258194	0.469539	0.39786	1.69605	1.4779	0.331591	0.429701	1.07979	0.56759	0.565351	0.197133	0.17485	0.756904	1.23681	1.86173	3.03466	3.27976	1.88649
Lchi05838	28.919	26.8002	18.5574	17.1357	7.73876	8.18428	34.696	28.0967	68.0324	77.9694	73.7837	171.553	48.9619	72.9342	85.0231	59.3786	39.7304	44.0052	60.1709	80.4017	93.8731
Lchi05839	0.969846	1.07313	0.497296	0.630666	0.306531	0.222455	0.976732	0.89782	1.76207	1.17629	0.949778	1.74376	1.37416	1.30281	0.741428	6.60275	6.99509	3.85227	3.74074	7.36058	14.8007
Lchi05840	6.86229	7.45142	7.14034	5.7822	4.6444	5.09294	6.87443	6.51062	8.49205	15.1251	14.9935	24.0274	8.40031	11.9838	14.8322	9.92823	11.0904	8.93113	14.0597	12.3614	10.8589
Lchi05843	8.80528	7.54471	7.96962	19.1952	36.2128	13.6068	11.6967	10.0552	31.101	25.7599	32.5413	46.1569	16.8382	6.66865	19.661	72.4233	74.2657	100.534	22.4996	33.5358	101.435
Lchi05846	2.06128	2.16501	2.07321	0.225239	0.619543	0.119071	0.882674	2.15386	0.042025	0.199976	1.73344	0.291356	0.451788	0.103272	0.488416	0.330968	0.276778	1.26485	2.10079	1.32181	0.129479
Lchi05861	8.36391	4.04002	3.60069	0.179768	0	0.158727	1.21662	0.554525	0.0834964	0	0.527998	0.082529	0.226892	0	0	0	0.0695311	0.0724386	2.43093	1.40876	0
Lchi05868	26.4858	54.4471	55.3068	6.83053	2.81264	7.28186	0.341381	1.24227	2.76272	4.6212	2.07249	1.82111	2.70064	3.03189	3.42381	4.45333	10.4613	6.9712	5.74723	5.09985	0.948705
Lchi05869	112.901	79.7607	87.2403	4.85797	7.13947	6.37261	13.3696	15.7913	4.4447	8.89416	3.00112	3.21497	8.82298	12.6805	18.4444	2.54416	0.609269	1.04737	53.1073	28.1537	4.88357
Lchi05870	51.8661	21.1092	18.2961	9.06161	8.01169	13.1355	20.5626	11.6511	6.47735	8.18837	16.39	18.9841	5.62165	3.89652	6.6167	2.5176	1.67999	4.74406	8.08577	5.72064	4.92144
Lchi05873	73.2792	67.6194	55.1574	29.7018	25.8126	24.1021	38.7743	43.7144	29.4838	20.9351	30.7295	39.1266	32.4889	28.8659	25.7054	28.7561	32.2115	35.2241	62.1156	68.0064	43.9776
Lchi05875	0.785345	0.964566	1.30832	0.125313	0.815171	0.45951	1.63003	2.13752	0.97641	1.72363	2.67247	1.47154	1.75656	1.09944	1.80937	1.26765	1.1664	1.62119	1.75576	2.24998	1.64466
Lchi05876	26.2322	27.2861	21.5591	10.4988	12.6205	15.625	11.8161	16.1003	10.0955	11.0193	10.8296	7.53752	18.5563	16.216	16.1773	15.423	15.4639	23.8395	26.9783	20.8263	22.5011
Lchi05888	0	0.248136	0.187361	0	0	0	0.0862415	0.194799	0	0	0.415274	0	0.130423	0	0	0.0869907	0.0499594	0	0.372363	0.147732	0
Lchi05895	41.3539	35.7549	35.5005	58.3365	72.5567	52.9942	86.5341	73.4673	64.1657	62.4592	105.287	84.8	117.846	88.6	91.7189	138.997	137.904	154.203	98.7226	101.183	167.422
Lchi05897	8.47783	8.8946	10.0985	8.55877	8.66381	5.06358	9.30766	7.62153	10.8212	10.5065	10.0421	8.02262	16.4784	15.823	17.3369	8.433	10.3725	11.8733	16.3034	15.9418	20.5313
Lchi05898	4.43426	4.5438	3.811	2.9848	3.44577	3.84919	4.9055	7.5892	2.26669	1.17804	4.4855	5.09983	3.70137	2.49381	3.94735	2.56353	2.12606	5.10474	7.19632	4.36426	2.70051
Lchi05899	5.3635	6.91465	9.24491	7.55116	16.214	12.9369	19.5633	21.2058	24.8142	17.4139	36.1502	14.0294	43.2731	23.5548	24.9272	32.6152	40.342	35.6621	18.9921	24.3401	27.4453
Lchi05901	0.0411048	0	0.0803387	0	0.0370531	0	0	0.0465897	0.17089	0	0.0383117	0.465427	0.0382808	0	0	0.0336533	0.175891	0	0.287538	0.0420645	0
Lchi29145	1.98732	2.1493	4.64774	1.40624	2.27384	1.11284	0	2.79213	0.79026	1.31554	2.73285	1.62297	1.98006	6.39788	5.72791	8.92566	4.70294	5.54869	11.3145	11.003	11.147
Lchi29155	18.9326	19.6394	25.1751	1.94326	4.36913	2.75211	8.67458	11.9232	5.68405	5.37406	12.3195	10.1723	7.39547	6.79301	5.8222	11.7556	9.68541	15.9458	28.3844	38.2437	15.4501
Lchi29157	1.03961	0.819095	0.843314	0	0.148075	1.28627	2.26276	1.1027	2.67125	7.58463	2.7332	41.4302	3.71224	1.39775	12.2043	2.59853	2.27739	2.94853	3.63341	1.85892	0.8667
Lchi29159	19.7358	22.5646	40.3935	1.42188	4.79215	3.1959	17.5986	24.2817	8.65439	5.6426	16.176	3.23901	7.66947	2.76936	3.26423	37.354	30.479	53.3166	38.6975	40.8099	26.4441
Lchi32469	0.0774527	0.090892	0.224677	0.306007	0.334656	0.230328	0.359311	0.399569	0.407798	1.3741	1.1491	1.779	0.726528	1.3478	2.2831	10.7988	5.22307	12.34	0.975315	2.353	1.44213
Lchi28699	32.9211	23.6302	28.8627	5.5497	6.97883	4.84067	7.97914	11.5108	10.2445	17.3681	18.9494	10.7505	14.574	19.7787	18.6534	7.74609	4.01637	6.94362	40.7315	27.7777	8.1555
Lchi28701	65.3801	65.5334	79.1976	26.6399	32.9184	25.1734	41.6312	50.7767	35.5019	28.6148	39.4286	43.5539	31.6418	25.8291	21.248	29.2682	28.4161	34.1135	44.4803	39.5929	59.4792
Lchi28703	63.788	46.0121	47.3766	15.4273	16.8455	24.5758	31.9043	27.0907	22.3297	25.9776	30.1427	39.6227	27.5853	24.7351	24.3653	9.33968	7.98019	9.76479	27.5409	18.1333	8.84684
Lchi28706	121.943	94.1296	96.0551	219.024	255.069	174.035	260.303	201.483	265.982	444.919	603.628	503.537	436.922	399.857	415.775	334.19	490.734	493.345	649.179	787.67	1303.84
Lchi28718	1.4526	2.06609	2.01975	0.355747	0.879439	1.15854	1.24502	1.58224	0.335511	1.33342	2.12234	0.734992	0.760452	0.0570344	0.242972	0.94205	0.821462	3.2332	2.3107	1.88073	1.3166
Lchi28719	4.72769	5.24704	3.83279	2.16048	4.06364	2.1072	3.9548	6.59143	3.95254	3.33492	9.79738	7.6087	3.27431	2.51756	3.04457	4.8906	5.10724	9.51073	6.93092	7.51307	7.81299
Lchi10962	5.72872	6.41348	5.62855	0.25421	1.64997	1.0472	2.5408	3.87528	1.96886	2.18354	3.12006	5.83961	0.99745	0.454473	1.76439	2.76051	1.50644	3.34451	8.09254	7.33955	5.51783
Lchi10964	75.7232	64.3454	57.8222	11.095	15.5788	23.2336	35.9163	35.1974	21.2332	21.1533	32.3374	49.4245	16.4163	13.4227	13.467	17.0625	17.4091	20.6879	52.8729	51.7388	51.4655
Lchi10969	1.45099	1.09596	1.26947	0	0.501502	0.136219	0.479116	0.468057	1.5619	3.83135	1.54537	0.559906	1.04535	1.30193	0	1.03864	0.1202	0	0.558662	0.714449	1.02974
Lchi10971	2.27044	1.79272	1.89019	1.36314	2.16558	0.578418	1.82294	2.56765	3.24817	5.96226	6.92657	5.3604	2.95604	4.66993	4.06087	4.01025	4.03607	3.68772	3.85101	3.19639	4.64328
Lchi10973	0.256937	0.322636	1.24582	0	1.68499	0	0.289799	0.290957	0.35874	0	0.156284	0	0.329612	0	0	3.01488	2.88462	3.87777	2.02103	3.30459	6.2785
Lchi10976	5.71863	7.94161	3.79537	1.36636	5.61598	1.30025	3.9174	8.41493	7.48417	1.12108	2.99105	1.05933	3.08533	3.87029	1.33334	10.0356	10.6841	22.3524	10.7194	5.59451	32.6744
Lchi10980	0.241437	0.579462	1.08982	0.060205	0.340568	0.238531	1.71573	1.16551	0.646804	1.09543	1.91351	2.53629	1.91015	1.24093	0.869688	0.926196	1.33769	2.53175	2.18295	2.75517	3.20415
Lchi10988	11.5095	9.55567	13.2859	15.4066	15.795	11.8915	18.6943	18.4196	17.3287	27.7797	30.151	30.139	23.5886	24.4222	29.7975	21.2899	28.4967	16.8287	24.5212	24.3785	19.0489
Lchi10997	21.6434	14.1764	13.0057	4.92776	6.14412	7.43731	7.96721	10.1415	5.77921	4.3921	5.67576	7.37279	3.79788	2.34155	4.03749	3.88853	2.61278	4.01285	8.69873	6.61992	5.57171
Lchi11000	191.966	226.063	227.989	383.932	316.346	246.71	222.024	190.363	264.619	341.146	233.848	529.312	276.663	342.865	352.882	203.653	241.629	194.412	206.048	232.99	318.721
Lchi11001	7.62377	6.98505	23.5559	2.43301	3.39102	3.07309	3.72137	3.4118	9.23296	8.65226	8.24366	11.13	9.59167	11.5632	9.24369	178.011	130.768	206.882	31.2136	37.3947	70.2032
Lchi11002	0.39171	0.369601	0.634204	0.139318	1.13466	0	0.289129	0.141405	1.15935	0.247889	0.699911	0	0.354365	1.17854	0.885338	6.7769	14.2336	7.56066	5.05269	8.52968	28.1309
Lchi11004	12.8528	11.5599	11.1096	6.59063	7.46707	5.73744	12.3235	12.5146	8.97802	7.10916	10.8013	7.40634	8.4138	7.0828	5.71047	6.97259	6.23207	8.17103	13.5289	14.3935	11.0143
Lchi11005	11.4338	13.055	9.93535	0.903413	1.68047	0.799313	2.94431	6.02719	0.597215	0.229566	3.67355	0.707197	2.18478	2.08272	1.05386	2.31296	1.5071	2.71482	5.96036	5.85853	0.988108
Lchi11006	1.31085	1.09027	1.80623	1.23017	0.679091	1.57734	3.05844	0.511822	2.76192	3.82353	1.12273	8.09911	0.374477	1.96702	2.22416	0.617539	0.301141	0.314357	0.401685	0.410731	0.0535664
Lchi11011	123.951	115.528	125.692	218.775	149.696	161.998	280.562	200.399	298.788	555.947	406.898	685.541	347.129	409.168	478.469	216.494	290.655	210.91	242.381	249.739	437.321
Lchi11014	5.31486	3.58567	4.24819	19.8073	8.44823	12.6987	16.3733	15.5879	19.9639	12.5108	12.8054	24.8468	7.09742	8.08444	16.5546	4.68301	5.55305	4.35682	6.61229	5.51175	9.38019
Lchi11016	12.2462	13.2109	14.7205	70.1715	38.1975	35.7038	44.274	32.2135	54.0664	70.817	51.3569	53.3625	47.4527	53.4135	57.451	48.0961	52.1433	50.2001	50.5844	72.7333	63.1777
Lchi11019	27.1345	37.0784	35.1069	6.03702	4.03637	2.43475	25.7006	42.6686	11.7957	12.0555	17.9347	20.2436	7.18457	3.10467	8.65833	7.59622	7.90507	16.6714	21.6788	35.8316	8.39877
Lchi11020	18.7179	19.1938	20.2817	14.2783	16.4494	13.8849	32.7209	27.0263	22.6539	27.4962	26.8292	31.0551	23.7505	22.8539	25.683	25.1076	26.541	29.0529	28.1093	27.8851	24.2754
Lchi11025	89.6547	91.4458	123.625	24.4376	41.1158	48.394	41.5418	54.9338	27.2918	12.4166	17.6652	12.877	19.4049	10.4881	20.6092	15.4808	14.0829	20.7282	57.0813	46.69	19.8577
Lchi11026	27.519	24.2485	34.8358	5.34247	7.68686	7.0117	16.3911	11.2307	8.29006	6.57773	7.38982	4.80084	11.1933	8.85275	9.14654	7.69477	4.1834	5.86619	21.7166	13.5187	6.10235
Lchi11033	0.68001	0.63955	0.713491	0.43859	0.0507541	0	0	0.127426	0	0	0	0.230999	0.105009	0.0479367	0.0566602	0	0.241287	0.251777	0.394142	1.03638	0.180053
Lchi11034	2.54936	1.94525	5.4084	0.454376	0.859626	0.601384	1.33033	1.23173	1.76114	1.68196	2.85153	2.57792	2.54344	1.91365	1.37055	11.7543	9.352	10.0559	5.31633	4.5307	2.82866
Lchi11036	5.55191	6.58975	8.08175	1.1118	5.99466	1.88936	4.42916	4.91657	1.64903	1.6802	3.2571	1.42494	3.09703	3.15705	1.91469	4.54977	2.76147	4.30985	10.347	5.96032	7.23732
Lchi11039	3.88508	5.53957	4.34045	1.11078	0.913589	0.742387	1.74442	0.562107	1.26792	1.48707	0.465701	4.47703	1.44206	6.24967	6.85216	1.49341	3.31972	2.50742	1.53531	2.88161	0.79524
Lchi11040	0.450285	0.52377	0.756891	0.967273	0.463479	0	0.48517	0.659673	0	0	0.480862	0	0.354905	0	1.29871e-08	0.229675	0.401086	0.262869	0.65935	0.362208	0
Lchi11046	2.91045	3.0899	3.73956	9.2055e-10	0.780236	0.832903	2.02984	2.72218	1.3786	1.69917	1.92986	1.50963	1.606	0.990733	1.09242	2.9252	1.75403	4.15798	4.10373	5.81535	2.78411
Lchi11047	4.78851	4.14594	4.80643	0.791991	1.53774	1.18802	2.44437	2.5526	1.60437	0.603459	2.59405	0.103545	3.19168	3.00008	0.105037	3.28702	2.02038	3.93038	5.03353	4.14885	2.78968
Lchi11058	34.3112	32.4657	33.0196	166.785	57.565	93.7707	160.244	116.707	67.4378	70.4341	77.5925	68.9317	33.6585	26.7552	28.5759	86.3792	76.5849	110.981	65.3943	74.7515	63.6694
Lchi11059	0	0.0475256	0	0.173762	0.0443663	0	0	0	0.0510777	0.0486648	0.0458468	0	0.27521	0.462846	1.08984	0.0810703	0	0	0	0	0
Lchi11063	12.7603	8.92554	8.51396	1.44951	2.9779	2.79508	8.52138	13.2332	3.5836	3.51255	9.20829	2.35473	4.02365	1.76559	1.30927	4.16874	3.18628	12.8463	11.5512	8.00491	6.8692
Lchi11065	17.5649	9.64284	10.3592	10.8734	9.63269	7.11848	13.9867	17.2169	10.1088	11.1934	15.7882	13.4962	9.36269	7.62527	12.9299	4.64771	4.90352	5.87855	9.73188	6.11081	7.9603
Lchi11066	172.641	157.416	170.274	138.928	139.677	217.776	219.899	192.997	156.208	36.8313	36.4255	21.5001	22.4914	17.7004	12.4858	34.1386	27.9129	45.245	82.8424	55.2024	51.4341
Lchi11070	0.18126	0.127647	0.175294	0.10191	0.0205818	0	0.183685	0.46674	0.0714346	0.203496	1.59814	1.20382	0.785517	0.369423	0.367949	0.466185	0.234067	1.06068	1.34503	1.49155	1.00102
Lchi11072	4.02874	5.08628	5.55856	4.57984	6.18242	3.23059	5.61057	6.4581	6.08635	6.72496	8.32757	8.38805	6.65065	4.34442	5.63212	6.25563	4.70197	7.9491	8.6688	9.14488	10.1195
Lchi11075	19.4589	20.6647	24.0743	16.0973	15.5293	12.7571	19.7938	22.2805	26.5863	31.1717	28.7822	34.1945	19.6603	23.157	29.475	48.4547	41.1028	41.314	29.4385	35.4925	43.0877
Lchi11076	12.1121	9.53753	11.4141	18.3096	16.2283	14.7298	14.8267	16.7275	15.5365	25.554	35.9115	26.5154	20.0531	19.9055	34.8674	27.9078	28.5567	35.7771	24.4338	23.0307	16.8368
Lchi11089	0	0.0938859	0	0.14616	0.528243	0.248112	0.509497	0	0.482391	0	0.222287	0	0	0	1.15226	0.402456	0.397569	0.281932	0.102053	0.42286	0.816553
Lchi29750	0.0706877	0.310937	0	0.84162	0.790285	0.763706	0.324995	0.151396	0.647261	0.407096	0.967141	1.21542	0.726818	0.634554	1.00896	0.602945	1.47695	0.768619	1.0929	0.691758	1.07677
Lchi31286	0.894513	1.27245	1.41184	1.01697	1.28058	1.60749	3.74126	6.72476	2.3278	0.934447	2.51738	0.777877	0.603073	0.202747	0.241748	0.492489	0.39326	0.909909	2.61696	1.65536	1.31369
Lchi31288	2.27167	1.90026	4.84802	0.424941	0.21612	0.340836	1.29498	2.22189	0.777581	0.819385	0.545334	0.28423	0.586812	0.11832	0.279636	0.93173	0.471463	1.29394	3.29891	3.51834	0.221955
Lchi31293	23.183	18.9388	27.6243	0.0170202	0.444079	56.2016	45.3787	34.0753	117.073	195.227	94.9841	77.9832	102.16	200.761	0.00297593	197.898	186.692	105.311	100.75	114.929	267.681
Lchi27671	5.13104	6.63458	7.2533	3.31641	5.84616	2.67787	4.21555	6.25745	5.01489	6.56806	4.67856	5.91193	2.63294	2.54257	4.54853	5.76331	4.25458	6.18831	5.64088	5.76898	4.98978
Lchi27677	122.419	96.5417	97.0508	104.804	100.128	97.5796	119.467	88.2993	131.123	198.965	144.331	134.872	114.835	116.536	93.1187	95.6405	84.5753	72.9849	118.543	114.539	143.797
Lchi27678	0.418599	0.417684	0.404882	0.0587343	0.0237308	0.0258552	0.393309	0.44829	0.658484	1.48569	2.50538	2.01231	1.44466	1.32264	1.67031	0.666826	0.854907	0.776199	1.20931	1.80071	1.12566
Lchi27839	4.37424	2.67539	2.75177	1.23384	4.83187	0.275316	5.82805	3.12115	3.37375	25.0751	7.7648	20.9222	2.68218	11.2771	25.7033	4.2901	2.47049	5.33238	4.84917	7.01405	2.65029
Lchi27841	0.272285	0	0.197885	1.19753	0.456901	0.686187	0.591124	0.704006	1.6649	2.72287	2.24556	5.40047	2.48943	2.09433	3.36825	1.16151	0.861533	0.522612	0.202066	1.56131	0.430103
Lchi27842	4.06497	3.77853	3.49781	1.50669	0.650333	0.663912	2.27969	2.45209	1.73272	1.02568	3.23512	0.417334	1.26021	0.614276	1.36167	1.40357	1.31254	2.17683	5.45324	5.11501	1.39534
Lchi27843	8.69729	5.96661	8.50114	12.5271	8.1287	11.4841	11.1948	8.87206	10.8956	6.89364	13.8643	31.4303	13.1072	11.8865	21.4338	9.08861	9.67677	9.50107	13.6104	16.0781	11.9969
Lchi27844	54.5853	54.8267	55.4297	12.4555	19.8333	20.614	35.9321	36.0705	20.0692	26.6586	18.7931	28.4377	35.2086	26.8212	18.6472	25.8978	36.3696	28.5551	42.7766	49.6616	31.6422
Lchi27845	0.248147	0.155774	0.240613	1.08367	0.586308	0	0	0.367052	0.251655	0.561719	8.61536	8.20824	1.44382	1.79959	1.55377	2.00785	1.95615	2.47458	0.976983	0.832614	2.42122
Lchi27846	333.809	73.5179	84.9919	318.937	183.323	101.105	168.059	73.8311	45.697	267.983	463.136	2079.51	273.808	147.755	569.548	173.805	229.294	270.094	482.288	495.693	643.557
Lchi27847	22.6114	24.4906	30.194	9.19118	15.6154	17.4898	25.6854	34.9454	15.1326	23.1566	29.1816	19.9093	19.2284	19.5414	17.6792	28.3246	17.8252	25.4408	25.8113	27.0093	21.6829
Lchi27848	2.34167	2.62559	1.70737	2.94478	1.13758	3.84509	2.09294	1.25817	4.15036	3.17262	2.98587	19.1866	6.85081	3.69889	15.2112	2.55999	3.51459	3.14398	2.81623	5.04222	12.7529
Lchi27850	7.51391	7.62421	8.58839	5.39445	6.71372	5.37581	7.97374	8.19734	8.48333	11.4041	14.3083	14.6771	6.01246	5.77286	7.43565	5.82984	5.57902	6.20055	9.63323	11.2139	11.12
Lchi27860	1.01109	1.97971	1.83495	7.88182	1.40452	3.7619	2.75815	1.71809	2.31927	4.41544	2.47253	9.1874	2.27482	2.79676	5.3415	2.03441	1.93158	1.4032	1.72545	1.85025	1.2136
Lchi08636	0.0410347	0.0385013	0	0	0	0.120484	0	0.0805655	0	0	0	0	0	0	0.0413217	0	0.351335	0	0.0410289	0.168997	0
Lchi08639	11.0457	8.91324	7.85104	9.30942	2.29164	3.79191	1.01578	0.870596	1.02094	0.980289	2.15349	6.15835	4.86837	3.66924	4.66605	1.09621	0.666816	0.19808	3.54661	0.566897	0
Lchi08640	10.6942	8.73396	9.18932	5.62261	3.83863	5.28712	15.6702	15.5684	7.15844	7.03241	8.85229	5.51465	10.309	10.9326	7.6312	9.18328	7.42105	9.1077	12.5155	13.616	6.44803
Lchi08641	12.1546	12.4882	12.8234	2.58286	2.48869	2.21343	10.009	10.4003	5.99416	7.43926	12.203	10.8776	7.92607	5.91226	7.60657	7.92225	7.92351	10.9892	13.1124	13.9431	7.46916
Lchi08646	2.09197	2.3017	4.74031	6.74327	1.52391	4.86038	0.258916	1.52143	4.16219	13.992	13.5906	4.67855	8.66233	8.34598	1.13271	11.3666	20.5963	9.5944	15.823	13.5277	13.2665
Lchi08651	2.90256	1.59648	3.12835	0.790506	1.22638	0.515696	0.970484	0.333793	0.737773	0	0.464322	3.06472	0.88975	1.44189	2.28338	0.35872	0.220212	0.0854249	1.09419	1.48239	1.41641
Lchi08664	0.253037	0.0950516	0.0978855	0.0284129	0.275496	0.275203	0.0585721	0	0.0531609	0.0756634	0	0	0	0	0.256547	0.749271	0.348407	0.614584	0.485651	0.363998	0.0272342
Lchi08677	7.74435	9.95495	11.8194	7.74925	11.5787	6.82576	11.1516	16.9293	14.8701	16.3077	15.6951	17.0594	11.5294	11.5684	14.4255	8.51618	10.383	10.6914	8.46104	12.2549	12.7769
Lchi08680	39.7563	28.5921	27.6531	17.2696	16.5574	17.4634	32.9224	32.4749	22.9334	29.7459	29.0758	17.9692	22.7336	22.516	25.5938	13.7352	13.9128	17.165	18.627	13.3662	10.4894
Lchi08682	13.7195	10.1919	13.2215	0.557541	2.26281	2.29766	5.96007	5.75929	4.22847	0.990909	4.89914	4.00834	2.19028	1.78084	1.8515	3.72069	2.51712	4.4946	8.29606	6.42754	5.24957
Lchi08683	8.1695	6.66898	7.67873	8.25361	6.7783	6.43403	7.63689	11.2708	4.59489	4.80647	7.65436	6.6466	3.99979	3.33243	4.93924	4.80954	4.36883	7.30864	9.64287	11.2853	5.49262
Lchi08684	401.365	483.052	493.896	411.809	620.501	193.556	392.736	299.367	480.347	882.156	791.896	608.57	1111.86	815.263	626.859	767.119	786.277	705.656	722.639	1047.3	2061.54
Lchi08687	437.662	361.306	332.352	124.617	150.135	169.225	154.272	253.76	120.501	92.5407	123.806	43.9102	176.024	145.369	87.2244	43.2512	52.5941	99.2614	111.675	85.5767	101.966
Lchi08689	0.375417	0.0392029	0.161495	0.511086	0.338327	0.286575	0.287518	0.330849	0.0866778	0.660036	0.388672	0.128762	0.271876	0.46161	0.419824	0.170727	0.107075	0.149115	0	0.0852219	0.445142
Lchi08690	3.57592	4.38466	5.76448	0.380786	0.526692	0.87602	3.37451	4.15356	1.64245	1.70795	3.103	1.94435	2.16865	0.891379	1.75678	2.24813	1.81808	2.89566	3.15635	3.15934	1.37123
Lchi08693	1.93212	2.15347	2.15451	0.183195	0.355472	0.322685	1.39727	2.19952	1.57354	1.10581	1.40975	0.237247	0.978636	0.531665	0.926518	1.23624	0.562023	0.792919	1.80547	1.37601	0.982988
Lchi08694	2.85081	2.46204	2.46188	5.74493	5.84297	3.54794	6.62487	7.09729	7.26376	9.15758	8.10395	5.84963	6.2906	6.50144	6.32168	5.98656	7.39986	5.60811	6.67741	5.78024	7.88802
Lchi08697	3.90652	6.03162	4.77181	7.60859	10.6124	5.43369	15.823	16.9418	11.8379	16.4084	25.7543	22.9353	31.2713	18.9965	18.111	51.2778	74.547	69.0052	45.6788	63.9695	105.77
Lchi08698	0.251933	0.215053	0.398688	22.4028	7.30171	22.1456	22.0393	10.5583	9.24132	7.58719	5.98451	4.36569	5.42898	4.85402	4.36976	0.709136	1.65487	2.60177	2.742	2.3194	2.41149
Lchi08699	11.1426	12.2049	13.3601	18.1831	18.3269	12.7457	35.858	32.7464	25.0487	42.8341	30.2333	40.5514	28.4699	25.0325	48.7094	30.6505	31.0457	28.5163	32.0865	22.3289	24.5045
Lchi08702	95.5994	70.8953	77.3425	131.704	43.8285	102.474	136.763	99.7886	130.23	67.1931	25.1777	47.1376	34.0903	58.9354	91.0502	4.74089	8.7003	5.54055	25.5971	14.1109	15.0244
Lchi08705	0.500053	0	0.46027	0	0	1.82224	0	0	0	2.29173	0	0	0	0	0	0.628962	0	0	0	0	0
Lchi08710	24.0762	25.9529	24.6181	168.388	106.178	114.613	166.706	151.51	167.848	140.456	154.829	150.308	108.389	121.674	143.007	77.7599	104.302	90.4521	91.6641	89.0896	94.5691
Lchi08712	0.86837	0.790297	0.839436	2.28376	1.30793	1.76559	1.54529	1.87649	2.03042	3.53482	2.0512	4.22057	1.38513	1.59842	2.71299	1.59609	1.57924	1.20718	2.93599	2.56665	3.46204
Lchi08713	1.60333	1.80924	2.48423	1.95313	0.431378	0.156545	1.58842	3.06964	1.32339	0.105126	2.77293	0.764088	2.13154	0.769609	2.83618	0.697661	1.13898	1.85443	3.24313	3.80553	2.15444
Lchi08716	0.783932	2.98197	3.86072	5.85599	1.83443	0.657241	12.5242	2.20801	3.26427	1.97998	12.3801	34.9175	2.61717	1.73118	0.67922	3.49996	3.02236	1.22423	2.09185	1.43477	5.56036
Lchi08717	5.46974	8.00643	7.65572	3.04496	3.55247	1.44157	4.14377	4.90748	4.62937	3.69474	6.52504	3.89551	3.55365	2.10402	2.01599	3.78648	3.72503	7.23084	7.48506	10.2518	7.18421
Lchi08718	22.4308	28.7221	26.4926	62.7632	40.3524	34.6095	38.4695	17.5474	52.3475	157.687	84.7753	177.694	76.8761	139.671	200.55	37.0278	55.1339	37.2461	26.3297	29.9276	49.4006
Lchi08719	6.00597	3.77336	4.48132	8.4054	7.84345	3.77324	7.12415	7.03047	5.39329	5.84756	10.9183	17.0743	7.93119	7.56334	13.0316	7.47508	6.76077	9.26726	7.353	10.9989	9.02151
Lchi08722	5.39958	5.15134	4.59257	3.37303	2.28637	2.24904	20.5428	12.1487	15.6051	13.962	14.9089	13.5602	13.0677	14.2468	14.95	8.84199	10.398	7.38689	10.0567	8.9031	6.33227
Lchi08725	6.68524	4.19384	3.27167	6.23846	2.95036	3.60393	2.83925	3.47299	5.11303	7.19155	2.79645	38.2716	7.91778	4.32176	13.8431	1.15241	1.31809	1.0159	8.01971	5.80933	5.33481
Lchi08739	7.03907	2.37685	2.75748	0.489038	0.447973	0.373204	0.369542	0.265408	0.0913509	0.0578765	0.218156	1.32772	0.271966	0.0497856	0.735963	2.5568	1.32442	0.992604	1.60581	0.716377	0.562329
Lchi08745	0.850794	0.723402	0.74501	0.316075	0.73059	0.278485	0.0931318	0.275606	0.0842465	0.360802	0.679894	4.67257	0.452855	0.241536	1.01993	0.165876	0.242754	0.144895	0.445447	0.621059	0.302827
Lchi08747	46.1774	18.1683	14.3823	5.90272	11.8181	12.1449	13.6612	13.1865	4.85371	7.84205	9.01192	11.9437	5.89582	5.58171	8.79997	3.60626	2.1861	2.38329	26.4199	14.3761	10.5992
Lchi08755	391.21	224.221	216.124	20.1972	7.8507	8.89699	111.393	97.6209	42.0937	34.1549	40.4825	25.048	29.5522	17.2031	25.7515	17.4039	14.9377	8.94184	84.5941	28.5366	47.8748
Lchi08758	497.357	68.7808	39.369	36.575	14.9483	42.7931	112.342	67.2313	9.29039	12.097	43.7106	24.4336	5.73902	0.301716	7.81326	0.840649	0	0.380018	24.4259	0.108578	0.378448
Lchi08762	32.2503	34.8656	40.725	31.7796	29.3885	17.6307	18.18	24.8457	23.0675	8.98656	9.60549	6.77842	7.16791	5.0438	7.37213	14.648	16.9139	15.8391	32.3299	24.011	30.2458
Lchi08763	8.34437	6.38365	8.95048	49.4231	18.7799	31.6205	17.9022	11.4542	15.6381	21.1776	24.7851	31.5279	21.3852	18.3166	14.4137	11.5606	17.4081	12.7453	20.7807	26.0793	25.5398
Lchi08765	6.59607	7.31411	6.0213	6.27309	4.03617	4.52833	9.06629	12.6467	8.30477	9.18277	11.9359	9.11182	7.70965	6.10506	6.254	10.7583	12.3907	11.8588	8.5436	9.55064	11.4527
Lchi08768	2.46336	0.726383	1.46853	1.28451	0.103818	0.904833	0.761045	0.261423	0.839836	0	0.134298	0.445863	0.0803579	0.024518	0	0.023534	0.0246241	0.0257274	0.373832	0	0
Lchi08772	51.875	26.3376	20.34	10.7596	13.0753	19.534	13.6168	15.6854	7.05093	6.05445	10.5706	14.3235	6.68148	3.15481	7.08872	34.8993	13.8669	23.5015	23.8735	12.1466	9.63001
Lchi08775	36.79	18.9775	16.5638	3.55632	1.87216	4.14971	15.6492	11.1561	7.55147	15.1337	16.8881	18.4006	15.9637	10.8069	13.3329	6.37787	3.77217	4.55967	11.4903	3.23464	4.7452
Lchi08777	7.30644	6.07747	5.26274	4.0344	3.0287	3.39444	4.49225	5.058	3.53144	4.28468	7.44213	8.13109	4.93052	4.12644	4.65197	1.47945	1.71274	2.33852	3.64664	2.70544	2.17446
Lchi08779	5.8586	5.72631	12.6283	0.380897	4.01132	0	2.88407	4.38958	6.14859	4.51073	4.72714	2.45723	1.70254	0.728584	0.0574106	72.9752	59.5613	59.3925	25.9028	22.6954	69.5658
Lchi08780	49.7794	52.8052	47.7813	25.0352	32.3184	38.6695	48.7738	50.6784	39.4828	24.9796	31.2071	20.6757	49.9762	46.093	23.0503	23.2143	19.0891	26.5813	30.0569	34.7235	44.8623
Lchi08789	68.0232	40.38	25.2267	32.6838	15.7885	29.3421	37.0799	18.0362	17.5514	35.9528	34.2153	45.5092	24.7834	20.2302	29.706	15.9203	19.7809	32.4979	43.782	59.3808	19.9199
Lchi08790	39.8296	48.7099	36.9091	11.955	14.2922	16.7026	43.0818	52.7395	32.2891	14.3657	30.4595	20.3032	17.8263	10.1527	10.4718	19.8848	18.9895	20.6007	24.6948	17.9182	13.5048
Lchi08791	3.06659	3.11183	1.60233	2.80966	5.68629	2.0003	3.95856	4.1216	3.82766	8.34862	4.24904	1.09694	2.03485	1.11549	2.14898	3.69833	4.40508	3.47088	12.3209	13.6894	15.4768
Lchi08794	2.34037	3.14696	2.3975	8.53721	6.70292	5.79215	6.5029	2.9925	4.84269	17.7826	11.1471	21.187	10.8914	11.703	17.8507	6.64934	8.58514	5.42707	8.35253	7.45876	7.76792
Lchi08802	20.1864	19.4594	19.5559	6.04538	8.68496	8.90754	15.0425	20.5349	16.4342	17.4524	15.577	15.5633	6.05013	4.52193	8.01639	2.28175	4.66068	5.19307	22.9199	14.9095	9.80424
Lchi08806	14.265	7.21808	15.5861	1.53883	2.13569	0.581338	3.40281	2.68298	1.69036	1.12249	4.82768	3.54964	1.38002	1.38684	1.04328	3.84332	2.40974	4.14859	9.47412	9.73787	5.26487
Lchi08808	13.7587	16.7438	12.3313	5.37634	5.56364	4.6349	4.87148	7.28989	5.50956	4.88088	5.99738	8.20721	5.15378	3.4271	3.3488	15.9334	11.4509	16.5584	13.7919	13.9931	12.4748
Lchi08811	1.18894	1.06106	3.42764	0.44012	0.484526	0.143331	0.194803	0.168778	0.229209	0.182188	0	0.490698	0.0508684	0.211174	0.0738259	2.97883	2.66751	4.07277	1.0412	1.56969	0.598746
Lchi20362	5.9654	9.50413	24.1723	1.84783	46.307	6.10354	38.7986	357.926	293.999	381.87	491.112	120.867	240.521	62.7843	48.0591	188.688	141.443	152.769	20.4927	145.561	146.9
Lchi20364	70.9831	56.8168	45.5606	32.0204	29.3967	36.0273	49.9103	31.1869	32.4256	34.39	37.6866	50.0375	38.6415	38.2405	35.6567	36.9848	23.8286	27.2665	33.6654	37.265	33.0598
Lchi20365	3.29547	2.4208	6.23247	3.653	5.962	1.66052	5.0073	2.03171	5.9039	13.5339	15.2808	14.1628	6.78623	6.94081	11.7136	9.07933	5.75377	7.38128	10.6622	3.72149	5.46783
Lchi20366	6.69272	6.21849	6.2249	5.48126	4.37061	4.04984	5.98225	5.77063	8.41716	13.198	13.429	19.83	14.361	12.6108	24.4664	16.2052	14.3623	14.0693	14.8406	20.1461	16.5073
Lchi20368	2.69268	2.80769	3.31806	1.57578	2.7273	1.96374	5.04634	5.8028	3.74788	6.32101	5.22768	5.36503	5.04789	4.11334	3.97849	4.6793	4.93172	6.10855	7.12236	5.886	4.68488
Lchi20369	2.64978	1.56519	1.85058	0.8836	1.37699	0.899266	2.3166	2.62608	1.70836	0.905617	2.55915	3.38046	1.14006	0.728289	1.10667	0.802574	0.523947	1.25708	1.28349	1.00001	0.78124
Lchi20370	25.8235	20.055	17.607	5.7089	4.91206	5.93803	10.5063	8.52702	6.32963	5.29759	9.0785	7.64402	6.71201	4.24648	7.62336	8.58829	5.97065	9.28954	11.0782	10.0058	9.70663
Lchi20371	2.11123	2.50488	2.04421	3.23377	2.03134	2.65403	8.34308	8.56238	6.33929	8.36755	7.97622	2.4176	10.1747	8.27155	6.65308	8.78441	9.52253	7.83602	8.91142	12.03	8.65262
Lchi20372	10.4545	9.16437	16.6093	7.43669	8.17255	4.28956	11.2283	12.4313	11.0462	21.2796	22.3172	24.6851	14.2805	18.2288	14.2971	67.6998	78.7586	55.8531	29.0753	30.3913	57.6675
Lchi20388	119.63	96.1617	92.3446	70.1233	64.5744	60.4574	123.742	136.187	105.183	83.2157	121.905	61.7052	112.74	100.842	55.9053	53.679	64.9548	85.5425	101.595	119.081	133.137
Lchi20389	3.98227	4.27158	4.39918	5.82891	5.5498	3.2789	6.65846	6.20342	4.22482	7.32477	10.5396	10.2331	5.47095	6.37294	4.41572	4.24941	6.33601	7.33774	8.52464	9.53818	8.54877
Lchi20390	23.3402	23.8976	24.2221	8.90584	12.8966	8.7605	6.30849	5.45199	6.14192	5.15665	9.35075	13.4052	3.4769	6.41496	6.03241	4.33913	4.74227	7.44435	6.41023	8.91908	14.6091
Lchi20395	5.36492	5.34755	6.06129	1.17308	2.88938	1.6143	3.66864	5.32803	3.3627	3.25602	4.74165	2.81873	3.27831	2.39711	2.93071	4.52601	4.49454	6.18238	6.76086	8.25757	7.20708
Lchi20396	5.33334	7.2766	7.64547	10.6606	8.96097	12.1056	16.146	22.4492	20.7302	17.8028	19.3403	14.7484	10.7706	10.8567	12.9382	10.4552	10.2556	14.8466	12.6972	14.7925	11.1002
Lchi20398	1.60173	5.29763	3.73992	0	0	0.298882	0.350478	0	0	0	0	1.37837	3.0151	0	2.60567	0.253773	0	0.136951	3.37424	2.03996	0.64495
Lchi20404	48.3073	36.6205	37.3792	54.7552	41.6296	38.2461	39.9242	46.9081	40.8995	27.9512	25.0069	22.0349	17.1056	17.9679	22.8214	17.095	15.8888	16.8067	32.6755	28.3442	36.4878
Lchi20405	1.6448	1.83851	2.15159	0.247241	0.0400166	0.0435765	2.55047	2.21312	3.78112	1.22937	5.91537	1.87207	6.16178	4.30898	1.34061	0	0.0380039	0.11906	0.177476	0.499027	0.0473734
Lchi20406	1.78801	1.73337	2.47299	1.70058	2.1695	1.65715	4.73195	5.8533	3.59844	5.6416	8.16206	3.60008	4.76647	2.68437	3.91121	5.05969	4.26798	5.6347	6.42368	7.32613	5.75735
Lchi20407	0.414222	0.363096	0.320539	2.04435	1.20158	0.572729	0.797858	0.661943	1.18632	1.897	1.86536	4.30136	0.568317	1.04049	2.0975	1.27094	0.996887	1.04215	1.27576	1.21919	1.39503
Lchi20408	16.0044	18.5435	19.1382	8.5805	9.11705	9.13939	10.6979	14.4835	9.89402	9.04165	10.4513	10.1466	9.53836	9.87284	8.47764	8.767	12.2788	8.39818	17.3395	20.1072	18.9256
Lchi20409	225.879	173.701	194.728	244.521	300.13	197.652	279.567	274.915	333.74	465.594	503.357	553.766	329.109	343.611	375.748	285.532	325.028	292.232	283.093	263.303	385.95
Lchi20411	15.7915	18.7898	31.0692	4.54214	3.69221	3.9181	6.2806	10.6458	5.40867	40.1692	12.6724	6.59034	14.2251	16.5635	18.0007	16.1607	25.7832	35.2927	23.9869	35.8334	24.2348
Lchi20416	2.18891	3.982	2.26308	0.445432	0.345214	0	1.50709	1.65023	1.04983	0.300185	0.862052	4.71227	2.46753	1.14596	0.547591	3.3425	2.26003	1.66963	2.55779	1.69694	0.141624
Lchi20417	0	0	0	8.73157e-06	0	0	0	0	0	0	0	0	0	1.0252e-07	4.71117e-06	0	0	0	0	0	0
Lchi24313	22.8038	17.0893	20.4478	24.6386	43.051	22.9774	39.3428	52.2212	42.8576	22.5836	48.5813	49.2065	30.8869	14.2869	23.8261	20.5663	15.1475	23.057	19.9176	7.54929	21.3867
Lchi24332	145.328	121.67	124.121	1.83828	10.5307	5.07917	26.8235	36.646	6.76085	5.27782	18.146	4.61821	8.92288	6.31147	3.72163	12.0781	6.92421	26.1527	37.1452	24.0711	10.9359
Lchi24334	1.21036	0.333079	0.0605395	0.657625	0.379413	0.0413441	2.58801	0.502002	0	2.58453	16.2841	38.9609	6.67177	0.824391	6.23211	1.0482	0.341536	1.16559	4.30722	1.99755	1.1479
Lchi24335	3.54742	2.90088	3.14834	1.89468	1.65543	1.73211	7.05712	4.39844	2.34109	3.34818	6.50399	6.28183	1.19065	2.04445	2.9843	3.54169	4.01629	3.9856	8.7373	5.22491	3.88408
Lchi24336	57.575	60.0688	62.4334	92.1103	93.0185	59.5631	81.3648	64.3503	75.2362	91.6303	98.9433	98.6279	112.504	110.124	103.828	137.548	148.319	162.041	136.535	134.384	127.527
Lchi24338	2.57277	1.16724	2.58846	0.413639	0.588013	0.274109	0.4282	0.420156	0.479717	0.919137	2.07724	1.32681	1.39505	0.872556	1.12436	1.38307	0.801695	1.33523	1.77395	0.381973	0.594026
Lchi24340	33.9076	26.0585	22.0892	13.1303	12.9859	21.9531	24.5897	21.5359	12.9432	7.93057	12.9624	15.1283	9.90209	8.99257	9.4167	5.97527	5.29749	5.12996	23.2014	10.5495	16.7728
Lchi24344	1.00093	0.69838	0.927856	0.117107	0.335342	0.370976	1.22185	1.1197	0.938264	2.3647	5.48894	2.78525	5.0953	3.82016	4.0572	2.79811	3.38231	4.38793	3.91495	4.14887	5.5991
Lchi24347	6.0822	6.52685	5.72492	1.73606	3.56484	2.40706	3.8736	7.46541	3.67743	4.12812	6.3648	5.63216	4.58654	5.2954	4.05938	3.78313	3.45993	5.83071	8.10421	5.62006	5.51082
Lchi24348	93.5446	104.723	115.056	58.4821	68.1275	31.078	44.6204	60.2682	34.6145	18.2138	22.2603	12.7349	41.3902	34.6328	25.4563	15.1403	21.7915	22.5705	45.5927	32.1653	26.6049
Lchi24349	42.4459	47.2143	51.6273	81.9975	77.0443	65.1087	99.006	65.4201	71.8111	102.178	77.3175	76.5083	81.8719	89.1142	76.6105	57.6323	73.7152	72.5029	69.0252	64.0687	110.26
Lchi24351	6.88745	7.56805	3.58409	3.70797	6.87992	8.66759	16.6477	18.1235	9.01583	12.3037	14.1198	9.34231	6.60451	3.89636	3.67859	4.44103	5.54819	9.03875	10.2761	9.41519	8.70682
Lchi24352	5.46452	3.86985	3.50926	6.5698	7.73876	5.91419	4.61681	9.50328	6.49428	5.956	7.02702	7.42355	5.68004	3.00653	3.4308	10.1463	8.66656	9.36745	5.84657	4.29722	7.00642
Lchi23669	9.72911	10.5418	12.5386	9.28486	9.68299	7.29687	17.5993	20.0484	15.827	22.3125	26.8705	24.0674	14.7121	12.2624	15.1281	17.7818	15.0539	17.9343	21.8013	27.7936	27.8726
Lchi23673	3.34179	3.05038	3.20123	2.11253	1.57053	3.56149	15.3611	10.0291	5.38057	11.974	17.6951	18.0939	13.1171	9.30686	10.1871	9.77711	12.4579	14.1948	15.5769	9.99756	9.2649
Lchi23679	728.542	261.302	170.368	202.028	109.594	307.88	187.732	58.2678	32.1564	43.5424	103.362	208.468	21.6833	16.5944	70.4954	36.1807	11.8597	16.7251	634.329	160.229	301.196
Lchi23685	8.43878	4.72331	4.12683	5.82885	4.45837	4.48349	8.17839	6.85496	5.6503	13.5399	8.36178	23.7239	8.04967	10.1433	18.6186	2.15722	3.92523	2.61547	6.60087	6.75087	7.17683
Lchi23686	10.75	10.4111	10.721	2.23018	2.82419	4.61075	9.07054	8.432	6.48669	4.95263	5.59806	5.64726	4.38481	3.73424	4.60238	2.98412	3.43927	4.14784	7.83516	11.4738	7.87687
Lchi23693	2.64785	2.79589	4.39357	0.328469	0.134037	0.145588	1.19494	1.99945	0.454592	0	1.23822	0.746599	0	0.50608	0.59726	0.617682	0.90039	1.06709	2.2406	1.22266	0
Lchi23700	7.91238	8.17262	9.23907	4.18113	5.09062	3.13904	7.49245	11.706	4.95829	5.8096	8.12837	4.23789	4.88584	4.01242	6.38335	9.73569	7.33373	10.7778	11.9899	11.2685	7.96875
Lchi23701	37.2595	40.44	60.8104	15.8189	29.899	12.067	59.4388	38.6746	13.822	32.2812	48.4148	47.1239	16.9913	21.0783	10.6232	38.674	26.6037	79.493	49.1248	63.3945	36.1323
Lchi23702	96.3217	115.508	120.081	134.66	210.642	117.771	215.143	198.852	218.64	172.589	232.09	228.452	148.924	150.038	205.403	166.824	170.435	186.421	148.977	138.957	252.43
Lchi23703	134.352	98.8396	107.315	44.3449	36.4676	42.5623	32.5419	35.7727	27.6405	37.0912	22.0765	37.0168	29.8193	25.4721	38.4894	26.1489	33.942	28.6281	59.4434	40.3023	25.4849
Lchi23712	26.7107	19.6919	20.5307	20.3296	23.5501	21.4765	44.9371	45.0985	57.8492	59.021	63.3588	55.5623	35.3477	33.2111	41.8096	25.5342	28.8967	33.724	38.8447	40.3017	48.604
Lchi09815	30.8757	38.5732	36.7097	10.8584	14.7696	10.1222	12.9155	16.8131	10.991	9.87634	12.0475	13.2834	12.4977	13.3134	14.0273	7.54786	8.23324	9.62628	14.3236	13.2799	14.1451
Lchi09817	1.63453	0.372546	0.239787	2.14337	0.533922	0.678228	0.396995	0.670746	1.07568	1.12249	0.183912	14.5535	1.19601	0.168102	3.12985	0.20228	0.0422761	0	0.0986888	0	0.210595
Lchi09818	5.91577	5.47305	5.96078	1.32219	0.488774	0.850378	3.1144	3.41729	2.2268	2.24436	3.32055	3.29724	1.21926	1.29227	1.19901	1.97117	2.24253	2.72055	4.56646	3.33668	2.64611
Lchi09822	18.8926	23.3042	18.0261	4.30004	5.79093	5.09804	9.36157	8.83969	6.32111	8.14173	12.5159	9.34472	6.07044	5.14228	6.26291	3.29618	3.11812	5.14274	4.7985	5.40403	7.52694
Lchi09825	3.90435	1.68631	2.12273	1.72544	1.83357	1.8569	3.52283	2.08097	1.8504	3.28988	5.55895	7.86741	2.98501	3.24461	7.70316	1.92012	1.34686	1.45913	2.46067	0.936055	2.29635
Lchi09827	200.489	138.111	125.215	106.188	94.2861	155.377	171.821	141.271	138.528	134.739	136.124	116.861	147.862	126.339	112.658	62.177	59.2157	79.6461	95.7795	88.929	147.064
Lchi09828	2.27183	2.01041	1.77583	1.04305	0.493237	1.21965	2.03171	2.2114	1.68288	1.77455	2.76203	2.78603	1.24384	1.08772	0.991863	0.171836	0.287609	0.150399	1.09887	1.49809	0.450156
Lchi09831	7.9988	8.21313	8.11866	3.39449	3.23867	3.25894	12.8793	18.1963	10.6384	8.69325	10.994	14.4786	9.41799	5.98544	9.04293	3.42016	3.37491	4.53787	11.3944	9.8546	7.8805
Lchi09833	146.93	92.8165	147.543	86.0958	99.4546	96.7938	177.537	104.272	119.402	370.306	212.61	421.672	340.236	332.028	230.852	212.827	177.657	141.385	221.215	258.529	237.409
Lchi09834	0.631275	1.95393	1.90452	0.538924	0.771163	0.657343	2.99194	4.85025	3.44314	2.3186	4.1266	3.87056	1.41975	0.633428	1.19837	1.58269	1.94103	4.45477	3.08452	2.43174	1.94627
Lchi09835	1.36418	1.14537	2.06372	2.08186	3.00502	3.69007	6.82269	6.33681	7.53838	9.40706	12.0734	8.59478	3.26976	4.43973	4.36675	5.1753	3.13331	5.8503	5.09551	5.66036	6.58797
Lchi09836	0.186606	0.17653	0.908868	0.19398	0.317312	0.516593	1.61614	0.393347	1.07107	1.03674	0.162558	1.05405	0.829452	0.898499	0	15.7042	5.80192	9.48152	9.73791	3.80494	8.3473
Lchi09839	13.0935	9.90019	9.17126	6.73242	6.40909	5.80987	4.78988	5.22374	5.06033	4.46754	4.26949	6.18177	4.83456	5.22352	8.46635	3.74175	5.15561	4.53046	7.93072	7.46275	5.37419
Lchi09840	160.299	179.5	199.745	47.2219	64.3693	58.4407	82.6041	133.111	70.3636	45.2022	50.2753	35.6509	38.5905	26.1333	38.2236	21.015	22.6415	41.956	35.2617	33.9593	28.9806
Lchi09841	31.196	19.6634	17.6038	0	0	0.809772	36.8922	10.9163	0	0	0	2.35389	0.80913	0.710971	0.841195	0.718317	0	0	12.1425	4.4321	0
Lchi09842	13.9441	13.4019	15.7645	8.1075	12.8236	7.38651	14.9545	16.4975	9.42195	6.63286	9.00908	5.25491	14.3374	12.4169	10.8773	24.0352	18.1151	19.6608	27.3919	23.599	21.4386
Lchi09845	1.35839	2.14554	2.4279	1.15601	0.189569	2.26129	0	1.17122	0	0	0.387572	0	1.19266	1.78907	3.16393	7.74945	7.68609	2.83501	5.08577	1.73551	0.441868
Lchi09847	7.74858	8.38324	9.50734	8.87142	9.30716	8.62825	23.4417	25.0216	16.368	26.9203	31.1638	23.1616	17.8196	13.973	14.7716	14.7873	14.7978	22.3511	17.9734	27.9869	27.0151
Lchi09848	230.082	228.625	209.582	95.963	80.6976	84.8571	236.783	254.087	230.068	259.672	133.207	214.717	296.236	296.627	271.331	68.7998	141.787	84.7735	132.712	132.764	52.4439
Lchi09854	209.417	260.255	196.462	31.6246	46.1314	50.9921	71.0794	85.5933	21.4689	26.0286	52.4713	39.8275	74.5753	37.9495	5.74363	27.5645	36.9108	65.4664	111.772	112.419	72.0525
Lchi09855	34.9449	27.955	33.4163	23.587	21.1871	22.5908	23.4915	16.2749	16.5794	30.0082	22.2877	42.4534	23.792	22.0769	30.8914	14.506	17.8347	16.2687	26.12	24.7879	25.337
Lchi09856	0.164419	0.19315	0.278487	0	0.111159	0	0.377865	0.512487	0.34178	0.650598	0.842857	1.22703	0.267965	0.419995	0.0827625	0.471146	0.633207	1.21254	1.31446	2.30993	3.07151
Lchi09859	19.0338	21.5367	25.8118	5.23747	1.42791	2.23857	10.1009	23.7975	7.31897	4.49253	7.47768	7.37834	3.31781	0.598999	3.53284	1.90799	7.63411	8.05929	15.5807	19.3871	14.8396
Lchi09860	6.50121	5.14989	5.96218	6.87582	8.90502	6.42886	14.0485	9.87052	15.3516	26.2895	21.9478	24.4472	12.2633	13.536	22.0261	10.3765	10.0061	9.74314	8.62252	8.81583	8.56825
Lchi09861	7.45322	7.55796	7.72672	10.7435	5.00337	7.60225	25.8404	14.3259	18.1519	20.7416	12.5412	14.9981	10.3532	9.35272	12.1598	8.77696	11.7957	9.67007	11.7382	12.6537	12.3861
Lchi09862	7.59572	7.47356	8.05411	0.658753	0.983465	1.0527	1.80759	2.22443	1.12	0.876678	1.59756	1.77352	1.46063	1.1133	1.59439	2.23573	2.67519	4.26565	6.02193	6.69692	5.24054
Lchi09865	0.200658	0.118927	0.500188	0.191161	0.482109	0.147141	0.122946	0.620346	0.424859	0.233205	0.299738	0.0887208	0.26826	0.300614	0.57118	0.89834	1.62465	1.62386	0.608414	1.93122	0.847386
Lchi09866	3.56966	3.79789	4.04643	2.31451	2.24972	3.46995	8.60443	6.87493	4.96674	6.19074	6.69712	6.19621	4.53893	3.53406	4.20776	6.14204	4.91347	6.9906	6.94535	7.04323	5.06511
Lchi09867	5.83416	6.54754	8.09163	4.06996	6.11635	3.11683	4.49804	13.11	10.4832	5.2485	6.84995	0.134239	5.55053	3.29602	2.8022	28.3902	25.504	32.1951	12.8236	21.7788	38.2031
Lchi09868	0.595854	2.24263	3.2716	129.328	16.7154	85.1719	32.8957	6.59244	10.2371	5.04864	1.70704	1.94477	1.10072	0.334698	0.593302	0.592046	0.618309	1.28961	9.04652	5.96647	0.976987
Lchi09870	9.78087	9.2815	10.7121	8.02363	9.26247	7.88486	7.79531	11.8862	5.81691	7.43036	12.4828	7.43374	7.25698	4.3307	5.40235	21.6952	17.3014	24.6647	24.0666	21.955	18.6328
Lchi09872	5.00706	5.23872	5.49546	20.3495	12.6032	12.946	10.6788	10.1884	8.53758	6.81539	8.62031	6.41559	6.77931	5.68072	6.76499	2.27159	2.4658	3.07194	8.36679	8.20339	6.1345
Lchi09873	30.1064	32.4438	34.2129	36.5889	42.5834	34.4033	67.0866	45.997	50.0961	71.2039	83.6657	86.7042	76.5435	73.0273	57.247	56.3107	61.134	63.1664	79.6285	68.8402	57.5758
Lchi09874	45.2288	35.4299	46.7055	146.498	94.2905	89.9139	58.4444	49.7331	73.7276	155.142	120.162	218.179	113.598	126.327	170.67	72.7701	82.7733	70.6585	75.8911	86.7548	163.43
Lchi09875	8.99383	9.99915	11.6235	9.18629	13.0623	9.75093	22.2529	21.8885	18.7396	30.3293	39.6135	24.6465	19.4438	19.089	21.2833	21.8006	21.6532	27.4991	30.334	32.6459	29.757
Lchi09876	4.09187	3.16346	3.95646	1.08487	1.68482	1.26687	1.71851	3.18536	1.05338	0.31473	4.43184	1.06378	0.677537	0.748082	0.92253	2.24266	0.957645	2.27054	8.78792	6.06533	5.13845
Lchi09877	97.7464	99.6607	105.163	5.12066	12.6594	7.52682	60.0653	64.6163	33.9863	5.83111	15.8192	1.08871	6.43948	4.06923	1.95942	18.7413	18.515	21.2694	73.653	47.1335	28.1087
Lchi09879	1.29733	0	8.92203	13.2769	13.2051	6.36667	0	1.47887	0	2.61753	0	10.2841	0	2.30617	2.7076	58.6543	52.8725	45.1415	27.5666	27.983	23.6736
Lchi09880	11.608	8.40915	11.1251	722.453	727.76	878.577	194.288	168.498	118.902	51.3192	82.1895	47.6601	74.6944	73.9784	63.0352	20.9669	31.2936	36.6616	65.8045	54.8287	51.6007
Lchi09885	1.18115	0.202465	0.521149	4.6343	2.73166	2.45847	2.64097	2.11767	1.93248	7.72523	4.07334	16.7479	2.83835	3.11316	2.10084	1.72575	4.31993	7.76976	3.66603	14.7865	18.2994
Lchi09892	64.9338	50.7666	47.9991	7.23165	9.14124	7.20964	20.4316	16.7706	20.0836	27.7306	20.941	45.1965	16.2091	16.1487	31.0645	14.4326	18.9484	16.948	23.5161	14.8625	13.3308
Lchi09893	67.746	59.0292	45.6504	52.1834	48.107	52.1757	98.3464	100.059	94.1097	122.104	167.752	92.25	162.057	98.2732	106.855	47.1472	49.0701	77.599	43.5698	46.0851	57.8983
Lchi09894	2.84261	6.78547	4.59625	16.5599	10.8614	9.63313	12.8833	11.9106	28.1534	80.9992	39.3425	70.7043	24.0207	25.6413	47.7149	15.3601	20.97	13.4462	11.329	10.7323	21.96
Lchi09895	5.4193	5.04831	3.96536	1.5507	1.18623	1.24026	5.23511	4.85163	3.53403	4.14238	6.89477	4.92252	4.23976	2.0941	3.96389	1.42774	0.86171	1.82218	4.11277	1.94588	2.58411
Lchi09903	663.683	651.04	741.064	1363.6	1203.16	1076.49	956.312	824.398	1354.67	2073.07	2052.52	2754.38	1133.4	1386.6	1293.15	1160.82	1346.95	1092.6	1223.61	1419.99	2014.96
Lchi09904	30.5662	28.5572	43.6156	79.0686	68.4314	30.4374	39.3786	55.4516	148.401	311.983	187.046	239.48	49.8839	53.9113	130.729	263.821	192.448	195.172	87.1828	116.466	205.067
Lchi09905	41.362	28.4641	33.8251	8.73974	8.97651	10.1151	14.2277	9.69134	7.0896	6.81753	10.4698	11.1667	9.45494	6.51219	10.4948	12.766	13.5163	12.9533	26.0736	22.937	22.0048
Lchi09909	3.82891	3.04863	3.70651	0.601106	0.121619	0.441453	0.930162	1.52857	0.653924	1.28987	1.25715	0.138752	0.712245	0.497795	0.814867	0.552585	0	0.402062	1.2586	0.50672	0.719848
Lchi09910	35.9226	32.3565	30.0713	44.5198	31.6166	20.1534	15.4734	12.3487	22.3195	16.8187	21.9995	11.3626	34.06	36.3811	43.0852	14.0816	8.27195	11.3106	17.3217	7.4429	22.9813
Lchi09911	0.202797	0.0381186	0.156844	0	0.183068	0	0.233522	0	0	0	0.151346	0	0.18869	0	0.0407971	0	0	0	0.122338	0.125586	0
Lchi09912	7.26115	5.53528	3.08986	0	0.493021	0.751412	0.942597	0.123802	0.226811	0.378432	0.356493	2.18864	0	0	0	0	0	0	0.328146	0	0
Lchi09913	0.690428	0.767637	0.486456	1.31464	0.280377	0.42723	1.14349	0.351741	0.57963	2.21263	3.35782	4.01412	1.79921	1.37698	3.63029	0.561828	0.166074	1.05727	0.755578	1.14542	1.1787
Lchi09916	4.68645	6.66142	7.20346	6.06047	7.21168	4.68165	18.6127	18.1389	17.291	19.183	13.4456	15.7058	13.2844	12.953	10.5144	15.4518	16.76	16.0635	16.5003	18.9641	22.9316
Lchi09917	27.0072	30.611	31.4678	64.9386	56.4552	57.811	110.239	74.1261	73.7007	104.389	93.891	135.763	100.334	92.445	93.5091	78.4299	97.0228	96.022	73.7895	101.601	95.3608
Lchi09918	0.428216	0.219487	0.339067	2.77893	1.0537	1.72142	6.71609	2.60623	3.97031	2.65991	2.46988	1.68538	1.85029	2.02381	2.47137	0.605935	0.633441	0.905516	1.12907	2.34859	1.62247
Lchi09922	0.513874	1.12923	0.996656	0.653622	0.909545	0.659675	0.772797	1.61282	2.5146	5.31055	2.4224	10.8827	5.89569	7.015	4.65132	3.80832	4.9145	3.3122	4.2947	5.2534	7.95724
Lchi09926	5.01898	3.90364	6.03052	3.01339	8.85684	2.04539	5.90474	6.72204	4.19079	7.48995	14.4703	10.2722	7.20633	4.84647	6.18752	20.2562	30.4135	24.2001	64.2207	65.7765	120.899
Lchi09927	0.0814079	0.261496	1.07723	0.493774	7.2425	1.35565	0.639871	0.734743	0.45485	0.393495	0.186319	0.24573	0.148151	0.103731	0.240261	26.9439	46.913	29.3263	15.6267	20.6708	16.2565
Lchi09928	0.888722	1.78336	2.06604	0.261705	10.4958	0.535651	0.878308	1.86272	0.609198	0	0	0.241121	0.0548493	0.200263	0.887606	24.7671	32.5879	36.6303	21.1878	26.3306	6.27436
Lchi09931	7.30799	3.2497	2.88496	0.645412	0.800531	0.470747	1.32487	0	0.340874	0.293088	0.622811	0.144446	0.803348	0	0.455476	2.45729	0.680565	1.63138	2.61995	2.53741	1.17216
Lchi09932	12.4438	8.17443	12.8056	1.08156	4.27074	0.74019	3.54286	3.65921	1.1988	2.16304	5.43863	1.92004	4.79586	2.04584	1.87877	9.01229	8.06071	8.23256	16.679	19.638	9.90022
Lchi09933	10.7621	10.8349	10.9967	2.06228	2.57699	2.50988	5.06309	6.44755	3.08041	1.66426	3.54412	2.21959	2.97367	1.97606	2.26898	3.19093	3.42273	5.15552	6.98836	8.34703	4.41909
Lchi09935	2.07488	0.989992	0	0	3.40787	0	0	0	1.83672	4.62534	0	3.56484	0.9162	2.42211	11.4373	2.4222	5.95886	4.66207	2.94265	4.00937	9.75495
Lchi09940	75.5859	80.1682	97.0721	17.931	19.7636	27.7953	18.8832	21.2667	32.5061	30.6429	36.382	42.1174	30.8101	30.613	41.7218	87.0291	92.1165	81.2941	59.9921	76.0445	117.52
Lchi09941	0.926007	0.291606	0.600442	0	0.797334	0.721742	1.18471	1.32179	0.901602	4.49344	1.50055	2.07321	3.04932	1.0035	2.96081	0.36737	3.57025	0.79344	0.296168	0.606052	0.934786
Lchi09943	12.3848	15.1249	18.7429	3.7402	6.20226	7.58978	14.2788	19.1388	17.81	19.2447	21.8049	23.8687	14.5197	15.8486	13.7417	12.4659	16.0411	16.4555	24.5324	28.0849	32.6438
Lchi09945	3.14088	2.51807	3.38938	0.307274	1.04531	0.0903137	0.951668	0.156233	0.515188	0.272902	0.308496	0.856913	1.02978	1.26938	5.20717	1.13239	2.17686	1.53091	4.04436	4.57364	0.647547
Lchi05488	50.5046	71.6831	89.5091	20.1305	29.6883	24.6223	40.8366	40.1005	26.5622	26.4671	19.9976	30.9507	25.8869	16.2154	27.8833	22.4943	17.4413	21.937	115.628	42.3301	42.3923
Lchi05491	3.44745	2.08334	2.14906	616.821	607.915	1010.48	658.545	465.783	233.16	80.2981	71.5992	51.2703	87.7277	61.4884	47.9556	10.3655	17.6046	39.9533	18.8857	17.9376	26.2366
Lchi05492	6.58853	5.29586	8.32321	2.02903	6.1224	2.22059	1.42625	3.0523	3.24465	2.01914	2.98831	1.49226	14.4591	14.2995	13.2968	8.94742	12.9784	10.5218	11.6218	10.6897	9.94889
Lchi05493	0.216121	0.509414	0	0.699357	0	0.206121	0.120777	0.355077	0	0.310886	3.9029	3.62548	0.196956	0.0894906	0.317046	0.0868221	0.181109	1.1302	0.31616	1.29368	0.223153
Lchi05498	3.27157	3.07955	2.23412	2.28214	0.925559	1.43873	10.8689	3.56211	6.89545	13.325	4.63788	9.21588	6.5756	6.93031	8.63173	3.49788	7.30415	5.31619	6.75332	7.13191	5.85411
Lchi05499	3.9358	2.85937	3.18529	0.206834	0.667832	0.85787	1.61181	1.44385	0.843122	0.380148	1.14902	1.82318	0.651429	0.383065	0.186595	4.03578	2.13409	3.30825	6.00747	8.48934	3.00183
Lchi05502	2.38736	3.28607	2.87637	1.47964	1.87626	1.92893	6.64276	4.25197	4.19351	3.94262	6.78194	5.0389	3.505	2.80582	3.02542	1.13863	0.941676	3.15441	2.48642	4.07994	3.08111
Lchi05511	2.5148	1.11741	0.605441	1.60801	2.10859	1.62948	1.84426	1.72642	2.2391	3.79694	2.35342	18.6238	2.50475	0.865725	3.9719	1.20027	1.32504	1.09362	1.5483	1.01918	0.872195
Lchi05512	281.793	189.135	142.297	140.253	137.915	190.208	163.906	137.704	79.7372	75.0225	102.177	42.3882	86.3634	59.8942	58.9692	29.6716	30.3361	48.3294	62.6828	58.0699	34.7231
Lchi05513	33.0675	26.8148	26.6498	12.5447	21.9823	12.6233	59.5741	70.122	52.7045	68.6631	123.103	61.2556	44.2924	29.6018	38.5354	42.5922	38.1327	54.2228	91.6125	78.1301	89.6996
Lchi05514	14.6529	14.8055	14.2015	4.33581	5.81788	8.00047	3.91095	3.60596	3.29887	2.87165	5.4752	8.40972	3.24494	4.28687	4.78025	35.0395	47.3615	48.3585	9.29798	9.43637	12.3062
Lchi05516	10.6511	14.8787	15.9609	1.63107	3.27878	3.47067	7.02345	12.5271	5.81804	4.69502	8.2815	8.09422	2.73097	1.84953	1.88128	4.22409	3.24555	6.23378	8.58605	8.88271	5.7651
Lchi05520	11.9316	11.2604	11.8682	2.13149	4.12377	4.94853	8.09927	12.9551	3.4412	2.86212	8.69828	6.52636	4.6974	2.70272	2.77228	5.01036	3.6774	6.26034	10.1721	9.4944	5.52831
Lchi05521	72.4767	91.474	110.559	2.66888	3.84078	5.07271	10.0949	15.7982	4.68144	2.80226	7.64974	1.23511	5.78302	2.55961	4.17319	25.5244	12.9972	22.4521	23.1427	18.6538	6.01922
Lchi05522	0.819171	0.993304	0.568248	623.429	166.077	402.831	1542.1	636.527	977.332	595.65	227.921	355.663	260.107	264.1	308.869	117.428	114.521	136.329	72.3581	75.4198	125.35
Lchi05523	82.315	63.073	80.4203	88.0053	69.7962	58.5247	99.3007	82.7063	89.5133	106.921	116.215	178.512	107.806	79.677	103.528	192.091	179.828	101.301	113.232	81.5729	125.971
Lchi05526	74.155	60.5443	64.4462	17.5251	23.9283	15.6223	21.5979	36.6308	23.4003	20.8766	24.1317	15.7289	22.2424	17.403	17.5857	42.1578	39.6346	45.2249	98.4057	83.3452	101.527
Lchi05528	1.81829	0.854688	1.01917	1.00959	1.50545	1.92023	3.39928	2.21584	4.55707	9.53126	4.04523	6.71856	4.71312	5.15968	11.5269	3.63639	5.67991	3.32771	3.3866	5.31613	4.22508
Lchi05531	5.22694	2.50944	3.44465	2.4577	1.64964	3.02178	2.54479	4.77535	2.47757	2.9445	4.82974	3.91536	6.49013	3.44334	3.09869	5.24355	5.05605	6.38316	7.14169	7.50254	6.95625
Lchi05535	17.6154	15.0597	16.8025	0	3.41043	3.89789	3.59398	8.33414	1.55805	1.3821	1.09061	0.950354	6.32114	0.67204	1.95441	1.32352	2.2604	0.996703	2.43158	4.11972	0
Lchi05540	3.44991	2.91725	3.12724	2.1618	1.95816	1.25157	1.08953	1.44858	0.867077	0.929628	2.12141	2.06834	1.63242	1.3875	1.50222	0.990173	1.28898	1.53422	2.13805	2.33656	1.85
Lchi05549	8.31832	5.54704	4.43059	1.24624	2.16699	1.38328	3.54416	4.08072	1.29116	1.68312	5.189	2.48438	1.87424	1.36474	1.12499	3.17368	2.42742	4.92455	11.905	9.41921	8.59346
Lchi05550	8.15287	10.8841	8.17501	0.988545	1.06601	0.943384	2.9302	6.53725	3.30579	1.68206	3.06645	3.5793	1.51378	1.13283	1.89761	1.96555	0.790358	1.78363	3.21231	5.96459	1.77591
Lchi05551	0.0298573	0.0280446	0.0577672	0	0	0	0	0	0	0	0.307791	0.433427	0.251187	0.383155	0.362493	0.26975	0.256444	0.268049	0.419456	0.551357	0.576993
Lchi05553	0.110172	0.311632	0.534795	0.47486	0.579228	0.104978	1.35334	0.723265	1.09981	4.22208	5.46597	6.84014	3.5117	3.82867	5.81299	1.23854	4.05958	1.63113	1.39574	1.75728	3.29528
Lchi05558	12.561	10.9677	9.55707	35.7228	11.1736	23.2986	20.0353	13.5565	12.0389	9.34613	13.4514	8.46537	7.00166	9.12259	7.82334	3.35928	4.635	4.41499	8.61252	5.69209	7.78497
Lchi05559	58.9346	55.4716	67.8719	72.2751	102.625	74.7827	54.1638	55.9229	65.3407	126.938	149.288	113.066	96.827	128.447	110.631	83.4531	108.378	96.9506	87.5628	102.073	129
Lchi05560	16.0889	17.2008	12.9041	19.8984	16.8462	12.6362	15.9799	13.9589	21.8192	23.7461	23.8686	25.6474	22.5795	23.7548	28.9218	13.7757	21.0528	16.1202	27.8625	29.1945	24.9489
Lchi05562	17.5781	16.9124	24.8963	15.0316	23.89	18.2546	51.4282	47.2145	36.8944	24.9479	35.3845	24.0073	14.6801	13.4993	10.5986	23.6238	19.4786	27.9522	36.6368	37.1713	42.8904
Lchi05563	14.3177	13.0763	18.8007	5.42408	6.99108	5.88668	7.77165	10.4214	5.66646	5.97568	9.45327	7.97572	6.46907	6.64185	7.94305	14.5528	12.4691	14.8347	16.4048	14.4234	13.5685
Lchi05568	0.0250848	0	0	0	0	0	0.0145889	0	0	0	0	0	0	0	0	0.0103523	0	0.0113356	0.0633361	0.0129486	0
Lchi05569	0.160173	0.302722	0	0	0	0	1.57715	0	0.310891	0.300091	0	0.459458	0	0	0	22.5042	15.9663	32.1126	1.07362	5.6121	34.9885
Lchi05571	1.63803	2.01713	2.45672	1.25146	1.51568	0.530925	2.13767	1.7292	1.12411	1.68068	2.6072	5.63933	2.65927	2.19384	4.26133	2.34682	2.60045	2.40502	3.1356	2.59373	2.58867
Lchi05574	0.401639	0.265243	0.986835	1.47187	0.976932	0.549062	0.389738	0.2702	0.467013	0.182013	0.425261	0.645726	0.11924	0.371636	0.349129	0.658224	0.902343	0.686198	0.82357	1.22781	1.52353
Lchi05579	3.06624	2.75052	7.04277	0.273451	0.876748	0.153732	0.640555	1.11786	0.318133	0.190824	0.63519	0.0997977	0.0894469	0.11275	0.194015	0.925792	0.622666	1.5348	2.7678	3.37685	1.78926
Lchi05581	5.17745	4.70014	12.4778	0.523829	1.06055	0.46663	1.47023	2.56993	0.665095	0.401784	1.87747	0.367387	0.167713	0.153751	0.327401	1.33299	1.4483	4.50738	2.994	8.36362	3.44263
Lchi05583	0.215118	0.622654	1.24796	0.242465	2.02324	0.213376	0.104017	0.164535	0	0	0.067593	0.0749346	0.201883	0.24663	0.164099	0.118189	0.0463685	0.824567	0.0903433	0.868128	0.852019
Lchi05584	1.65231	3.27058	3.15261	1.00447	0.263714	1.43677	0.594855	0.613389	0.797994	0.891434	0.735085	0.325732	1.31822	1.22647	1.83596	0.0553907	0.0961217	0.262312	0.247157	0.137818	0.0962586
Lchi05586	26.577	28.0474	26.9011	17.9287	21.2416	23.6938	35.5456	48.0394	36.5398	57.7109	50.1674	27.7931	46.2365	42.3455	28.3706	34.4217	30.8534	35.3295	49.3706	47.9508	53.3926
Lchi05587	2.30723	2.35059	1.60344	34.9802	34.4545	33.4972	26.3094	31.7815	17.5519	11.394	16.8803	14.4978	8.25516	5.97061	9.81894	3.12041	3.96001	7.31526	7.94889	7.22748	10.1388
Lchi05591	9.55957	12.5045	11.1684	3.80232	3.56632	4.73622	16.6396	8.64027	13.6641	23.8441	16.0952	48.8463	14.2703	16.1556	22.0598	10.7981	8.9176	11.5186	15.2299	15.1633	11.8534
Lchi05593	0.308564	0.3468	0.18588	0.144072	0.224378	0.101916	0.841974	0.836195	0.187809	0.320135	0.707769	1.48701	0.594113	0.156536	0.158687	0.267536	0.90462	0.638781	0.749129	0.766803	0.598395
Lchi05594	27.0355	24.5282	26.7218	12.579	12.5153	10.8559	15.2499	15.8329	10.0655	8.88932	10.8741	7.74037	11.0071	12.0616	13.596	22.5978	17.6923	27.309	27.6153	27.1782	18.8795
Lchi05599	1.40332	1.22516	2.62046	0	0	0	0.114743	0.282704	0.207248	0.394951	1.34878	0.256454	0.13961	0.552671	0.804096	0.245572	0.470461	0.446471	0.898533	0.102085	0.958626
Lchi05601	12.4531	11.4248	10.2925	11.169	12.0219	13.9172	5.51076	3.7747	6.12998	27.7546	19.2127	29.2739	33.5257	25.2649	31.5867	13.2	20.3651	15.1681	18.7844	21.2371	32.9783
Lchi05602	0.03552	0.14445	0.125893	0.0803156	0	0	0.013776	0.0272551	0.100199	0	0	0	0	0.0204144	0.0724517	0	0.0306852	0	0.0119609	0.0122265	0
Lchi05604	1.73722	3.56048	3.08637	0.990061	2.68703	1.24558	4.30016	4.02964	3.03753	7.12486	13.5754	9.35637	6.78696	3.75338	4.47051	4.2784	3.4706	6.88612	8.04557	10.4924	7.38607
Lchi05605	24.332	22.8342	31.0895	42.8785	34.8424	35.5788	32.6402	27.6982	21.8346	26.2051	22.0649	15.0333	17.4412	18.9696	22.7053	45.7118	40.9184	48.3322	37.3845	39.857	43.5201
Lchi05610	52.0313	55.2821	57.1206	351.581	185.605	196.605	162.852	97.8855	210.527	334.113	201.431	289.786	179.273	284.082	395.515	99.358	162.412	120.931	130.049	152.674	184.017
Lchi05613	6.86967	6.38066	5.64356	6.27823	6.73584	5.96294	7.98961	7.15692	5.52491	9.64577	12.2543	15.5111	8.29789	7.00904	7.92516	3.33646	4.582	5.85782	9.38353	7.87937	4.39403
Lchi05616	9.524	10.5519	16.4125	11.6832	11.9754	6.77398	11.4641	11.6172	19.2944	30.5577	20.6842	27.5385	25.8626	26.3747	34.4424	11.3298	14.5211	11.2593	18.276	17.7989	15.89
Lchi05617	2.89157	7.11603	11.3564	2.55469	2.84621	1.54702	2.23179	4.36793	2.9851	6.93713	6.97988	3.19048	1.13915	5.89198	4.88128	14.4748	14.145	10.8852	9.01611	10.7206	5.91941
Lchi05630	6.23885	3.05642	3.66656	0	0.143248	0.310065	0.912357	1.22691	0	0.775335	1.16409	0	0.302893	0.540799	0.318265	0	0	0.429736	1.12708	2.14549	0
Lchi05634	7.6133	13.998	11.3103	10.8199	9.22631	7.86742	21.9511	29.3393	21.4497	13.9934	16.0935	20.5851	13.6281	10.5538	13.5614	20.4341	17.2534	12.7647	8.70045	11.8625	12.6068
Lchi05635	1028.79	652.095	735.241	55.5235	99.3799	123.9	59.7332	72.5373	43.2819	57.5188	92.5862	70.7367	98.1345	132.609	82.2971	699.763	403.865	539.478	811.385	710.711	703.019
Lchi05636	0.235912	0	0.0456783	0	0.127274	0	0	0.0533096	0	0	0.0438471	0	0.131558	0	0	0.154251	0	0	0.282269	0.0481031	0.200846
Lchi05640	24.2056	30.8705	25.5953	528.015	413.674	753.064	181.045	157.773	154.229	120.52	102.159	100.447	31.8083	52.889	60.3445	0.347288	0.452771	1.1302	0.948481	1.40149	0.781037
Lchi05641	4.31117	1.65261	2.3563	0.717309	1.05188	1.0162	1.1913	1.1648	3.84539	4.97851	5.88635	17.3939	1.3389	1.2139	2.3449	1.18198	0.895754	0.697573	5.59642	2.26358	3.02013
Lchi05642	2.59901	2.45729	4.38523	0.543662	0.444224	0.160784	0.188563	0.367567	0	0	0.151844	1.97287	0.464029	0.698876	0.659691	13.403	15.3724	14.5952	14.0382	10.3085	2.94678
Lchi05643	82.0356	94.4329	100.51	29.5433	24.7194	19.7252	26.6087	52.0341	18.0636	5.54758	9.77475	2.4423	4.28301	2.4246	2.1321	8.0117	8.17373	13.0841	26.7391	20.7397	22.1614
Lchi05645	24.3644	28.1321	18.9059	24.4174	23.4296	26.0174	21.079	23.0199	45.9638	70.1878	26.4075	106.294	21.0431	36.0442	34.2529	26.3617	38.6002	17.3773	36.2931	46.4839	46.0664
Lchi05646	7.16107	6.63977	6.64657	2.30167	1.86338	1.78734	4.75032	3.56713	2.14526	3.84452	5.089	5.91619	2.38516	3.35243	5.69689	3.54987	4.637	4.04869	7.87247	5.2323	6.19486
Lchi05647	3.4788	6.29812	4.60906	0.244161	0.168141	0	0	0.844953	0	0	0	0	0.464109	0	0	0.711793	0.166932	1.57647	0.483425	1.8938	0
Lchi05648	13.272	15.3593	15.9818	1.99577	4.60953	3.28632	10.6495	14.1889	6.28691	4.61518	9.57861	6.37803	6.38037	4.53003	5.21332	6.92989	6.44799	9.522	12.4222	12.1788	7.21387
Lchi05651	3.74576	4.69781	4.83774	0.328247	2.39359	0.868479	3.66086	3.47112	4.09547	4.78151	7.41525	10.2823	6.27437	5.52611	5.93764	9.44327	8.44812	7.65277	13.1607	12.0097	8.11192
Lchi05652	0.0588359	0.608751	0.398927	1.29968	0.473843	0.80234	1.27497	1.18938	1.21021	2.88597	6.41575	6.04753	2.66928	3.18246	3.05618	1.10239	1.70236	1.35822	1.10987	0.955738	3.11231
Lchi05656	3.6542	5.29361	4.19128	0	2.16918	0.980425	1.38097	2.68291	0.810159	12.3897	11.4648	25.6816	18.3721	10.0649	8.24769	9.22633	10.8109	13.6942	13.9374	17.1622	25.0937
Lchi05662	20.9414	21.4976	26.169	1.70225	0.605446	0.479685	5.85911	3.81071	2.03477	3.0824	5.98005	10.365	5.11311	3.35359	9.62266	4.64249	3.78462	5.04698	9.33102	3.95927	3.88205
Lchi05663	5.74306	2.87392	2.26294	7.3227	4.99479	4.39845	4.74882	4.56267	1.5408	5.81396	9.56065	18.8059	3.29008	3.7435	4.51055	0.0724655	0	0.708741	1.23338	0.630707	0
Lchi05664	9.99541	9.47322	10.4826	11.2992	11.906	9.12076	17.3964	21.1817	20.602	20.2977	24.9213	23.2471	15.4873	16.4595	17.734	16.0732	13.6632	18.4311	15.7221	17.4284	20.0106
Lchi05665	4.23707	4.27484	9.05537	2.39597	1.96936	0	1.39298	0.26951	1.46012	2.85055	3.79482	1.43286	6.21022	4.74852	0.972927	2.44953	1.48276	5.45824	11.0244	9.03056	7.88006
Lchi05666	27.2503	25.4231	30.5972	24.297	30.1042	19.6675	24.5628	28.3345	29.062	36.2304	41.9764	44.182	26.2607	36.7554	38.2576	45.1686	42.1618	54.1561	51.2879	41.6718	43.4458
Lchi05668	7.46204	6.01663	9.46781	0.774354	0.945264	0.570938	6.15629	7.20643	2.14997	0.573915	5.40228	0.942929	2.07554	0.495885	0.585477	1.92747	0.703313	6.36939	11.687	10.4019	2.96432
Lchi05670	22.4436	21.9318	25.4561	1.67182	3.70847	2.97618	8.92253	19.2671	5.15748	5.33722	14.9299	6.98508	3.93544	2.69723	2.51428	7.20647	6.33451	11.9617	18.2647	19.4264	7.18239
Lchi05672	1.7981	1.8471	1.41658	2.04929	1.99721	1.68258	5.04379	6.82251	4.64844	4.13522	3.81821	3.14075	6.30734	3.20352	3.78758	0.30806	0.214673	0.336325	2.17239	1.19689	0.624708
Lchi05674	5.04856	6.38909	6.34626	7.55195	8.15762	5.87488	10.1904	10.3035	12.8718	23.597	21.2445	24.9457	17.3488	18.9031	34.9843	15.9885	19.6274	16.4175	14.2256	14.3886	17.7826
Lchi05676	41.1137	37.0116	35.8825	19.4083	31.9633	17.6365	15.7322	22.609	19.1014	17.3074	17.6764	18.0328	18.8584	19.14	24.4075	42.1991	44.3706	55.8629	80.6414	73.7849	83.8765
Lchi05677	23.087	29.9873	29.8236	47.8406	53.3466	31.8685	36.16	32.5644	39.6732	55.0478	54.5851	42.817	44.2771	41.4738	42.1339	37.4642	39.4907	31.1616	41.7027	45.3486	52.8305
Lchi05678	3.14573	3.06215	3.52755	0.0610645	0.0989187	0.16153	0.441281	0.745165	0.0568818	1.19314	0.408715	4.84142	1.58593	0.0934285	1.93259	4.14042	2.16291	3.23852	3.67601	1.68311	2.69074
Lchi05679	5.45241	4.51213	6.36493	2.89252	4.16191	3.89154	5.30423	8.45438	3.29716	3.34041	4.78004	3.72746	3.09499	3.43242	1.70105	17.8396	16.0095	14.1946	25.3724	27.1444	14.2677
Lchi05680	4.90206	4.54863	4.56387	2.04466	2.55206	1.97887	3.17305	4.22696	2.38353	1.39556	3.88022	2.9767	2.81369	2.471	2.32714	3.22869	3.12589	4.39028	5.31379	4.9433	3.87403
Lchi05681	6.10001	6.17977	7.1606	8.97255	5.40569	6.1442	7.75431	8.64049	9.46207	18.9374	15.1324	24.0981	8.09193	10.7447	20.6418	10.025	12.3283	10.1967	15.0015	13.9247	11.0144
Lchi05685	11.4104	9.45538	8.65494	17.7428	13.2559	11.2617	11.0539	14.1048	22.2687	28.8174	19.0693	36.3741	22.7226	25.4856	36.7996	30.5941	28.5275	27.3321	22.4132	17.4381	23.0608
Lchi05687	4.57555	6.95586	6.50359	7.72656	7.61088	13.6211	15.3882	20.3882	10.5261	10.0759	16.2729	9.42371	9.94816	7.47794	9.81695	9.22593	8.68549	10.5428	16.0075	18.0541	13.0958
Lchi05689	22.0777	26.72	26.1795	21.5917	24.4758	16.1874	12.0037	16.0446	15.8765	19.0858	19.0681	20.3855	12.3039	13.1951	23.1616	10.9944	16.1105	11.0367	18.0334	17.3357	14.8811
Lchi05691	15.5195	14.2176	14.0862	9.77365	10.604	8.83356	14.3933	16.4483	15.6066	16.3253	17.5521	18.5713	14.8316	12.6392	13.2505	7.38369	7.91441	8.66185	10.4987	7.82453	10.4877
Lchi35132	3.60282	6.01829	6.70893	9.60795	8.66384	8.35689	3.39321	4.76107	14.0744	24.5914	15.1192	50.725	13.9756	23.6624	51.8235	9.28743	22.1345	5.96221	9.95679	13.0425	8.14294
Lchi06695	477.817	303.555	246.19	101.169	107.426	292.444	330.93	272.452	187.8	159.199	145.14	216.468	125.199	91.7962	155.22	89.521	75.7595	83.8421	186.293	127.494	116.796
Lchi06697	56.5584	35.0096	35.9288	7.95626	14.2593	19.4834	24.5929	32.4532	16.0886	9.92451	16.2299	18.5418	13.0887	9.21245	17.3399	18.6834	11.8504	18.2766	46.9448	26.1381	18.0345
Lchi06698	130.334	125.713	120.206	47.507	74.1767	90.3067	110.628	121.161	82.1068	66.4024	97.1596	42.024	108.264	75.8045	37.1776	35.5434	34.6679	44.3034	62.8211	65.0936	78.0255
Lchi06700	6.8323	8.33216	8.56777	0.985536	2.30184	1.33176	7.10175	13.1439	4.13152	3.77908	8.38153	3.64001	4.37963	2.61759	2.74708	3.66546	3.41012	7.10965	5.66389	6.43006	3.74438
Lchi06703	37.8506	40.488	42.2758	8.01631	17.9622	17.9913	18.9162	41.2671	18.4161	12.2204	10.7865	3.43094	18.0879	10.1079	4.99883	26.2632	22.9772	34.0881	26.6259	21.5259	20.5717
Lchi06704	3.13866	3.51477	4.92413	3.2669	3.06154	1.8635	11.4676	10.5598	13.3847	16.0275	13.2027	13.5342	10.6506	9.49436	13.7301	7.97772	9.32523	8.20285	6.96945	6.88578	9.01629
Lchi06710	8.67507	6.62401	6.90567	2.58629	2.87085	2.37513	6.48899	8.52372	3.94647	4.80481	11.0173	8.99724	4.43874	3.88337	6.47515	3.93261	4.11486	5.83099	9.2324	8.65484	4.22931
Lchi06712	92.921	110.536	110.313	43.0831	38.2083	30.4547	42.7136	54.7905	41.9219	38.4129	43.5257	22.0107	22.1617	24.6696	27.5408	13.2245	14.9833	17.8946	44.7228	37.1156	30.4374
Lchi06714	0.381842	0.790786	0.222082	0.418157	0.746311	0.442924	1.12404	0.93496	0.932824	1.04035	1.60965	7.30148	0.773359	0.192219	1.58987	0.928609	2.06821	1.95337	1.28077	0.847566	2.08231
Lchi06715	9.86214	5.20476	3.25328	2.35084	1.38917	2.07747	6.196	2.71327	2.87399	6.36391	13.0582	34.0637	4.41689	6.72271	6.97205	1.35061	2.07215	2.50151	2.79877	2.36922	1.84136
Lchi06717	3.45208	6.49952	9.81607	24.695	18.2627	27.5817	22.9269	42.2565	36.1474	28.6602	17.0103	8.10489	21.1143	25.6131	28.3629	7.83494	12.2695	9.94516	7.34013	20.4313	6.27419
Lchi06724	0	0.0566905	0.0583864	0.0338057	0	0	0.104512	0	0.0947116	0.270063	0.0282762	0	0	0.0516272	0.0915805	0	0	0	0.0302783	0	0
Lchi06733	9.19672	6.036	7.06483	7.38029	5.99033	10.6357	10.869	15.2231	8.30952	7.09801	7.34645	9.77497	3.48188	2.56194	4.72008	9.82382	7.88091	16.2296	18.2591	19.3689	23.7147
Lchi06737	34.1618	36.0825	50.0918	45.4447	54.8997	45.3945	59.4231	56.8375	69.1971	75.9179	80.8073	111.298	76.2366	51.3694	67.5466	71.4366	79.9226	72.1012	56.635	58.7305	79.4875
Lchi06739	0.88198	0.88182	0.990771	18.8527	19.6716	15.2519	21.0033	22.8528	12.6334	11.269	83.1392	26.3979	17.2682	16.7319	16.5616	11.7119	13.8129	32.4052	20.2525	26.0491	21.1831
Lchi06740	15.1682	17.6374	20.4674	34.2322	23.2051	36.8316	71.8693	88.4728	61.2255	40.8439	31.1693	78.822	21.0967	20.6036	25.7476	20.3842	21.9754	34.7849	26.5729	57.0553	100.613
Lchi06741	6.59363	4.82968	2.24578	1.90395	1.41354	0.920984	7.20022	3.33543	8.93619	12.3284	7.9753	7.70219	8.7055	11.4742	19.5229	0.39127	2.44366	1.96976	2.04865	1.93486	4.13944
Lchi06744	12.9804	7.77115	7.98968	17.6379	10.354	16.0408	54.2902	41.1958	43.0318	19.4342	19.8234	12.8943	25.5432	19.3132	24.2248	19.5873	21.7694	18.4115	25.7589	15.1413	17.5311
Lchi06745	2.06629	2.93856	3.28011	0.756908	0.983431	1.27884	1.55951	2.12469	1.35752	1.19371	1.81008	1.33025	1.16734	0.835463	0.919623	2.59359	1.4601	2.76854	3.98172	2.96993	2.79207
Lchi06748	15.5317	14.1177	16.8458	10.6126	12.4973	9.51849	15.784	15.8078	13.08	11.484	17.7161	11.4654	11.3285	8.4008	8.09138	13.094	10.8837	14.1043	16.7029	12.8194	12.5733
Lchi06749	63.721	69.598	65.7497	8.8945	16.5304	10.5263	8.14312	9.18954	6.1233	6.16692	20.4513	11.1158	10.3166	8.85785	9.22492	78.0883	59.4082	71.9621	96.4802	133.394	129.863
Lchi06751	15.123	14.5357	14.2735	6.38783	5.81788	6.58507	7.93377	8.68327	4.34137	6.82217	8.64792	9.71229	9.9979	7.03314	8.44155	7.4741	9.35605	11.8939	12.9136	13.9322	11.6178
Lchi06753	5.91216	3.08953	4.60359	2.73675	1.80207	1.61853	3.86912	2.94358	2.04363	1.18004	7.19468	4.2661	1.5017	0.92579	1.41255	2.81172	1.88986	3.19719	6.27188	2.22103	2.47238
Lchi06756	12.2051	11.4246	11.4206	2.02821	9.85969	2.94275	5.5401	11.2428	6.03106	4.99768	15.1085	1.86869	16.4548	8.41104	5.26646	37.1603	23.9969	49.5464	31.8187	70.7284	45.1846
Lchi06757	17.7968	22.8552	18.2042	5.96857	7.09491	2.33748	7.07587	10.5554	4.05953	3.67207	11.5895	6.61181	4.57467	1.45594	3.08453	18.053	13.8558	20.072	18.4061	28.1362	17.4349
Lchi06758	47.5242	68.8576	71.1825	25.5445	72.4694	42.7093	42.8406	53.8741	20.525	28.4108	38.0748	19.9195	41.1522	39.4201	46.7294	123.652	84.017	110.03	86.3476	154.149	60.6017
Lchi06760	472.883	411.295	407.683	200.756	242.782	188.507	331.048	282.735	272.441	246.422	206.456	157.116	237.399	208.424	140.028	59.1257	56.1228	67.4467	77.3367	80.8228	74.32
Lchi06765	5.34534	5.05775	7.05372	7.42713	7.55948	5.80763	6.88335	9.80602	8.44948	8.55691	10.436	13.2296	6.30872	4.97298	7.65174	5.75957	5.22065	6.52506	10.0622	8.22255	10.6342
Lchi06766	5.46261	1.40153	1.62366	1.50597	0.665685	0.603792	1.06053	0.974377	0.573481	0.364829	0.744574	2.83691	3.90409	0.419141	4.76789	0.505227	0.369402	0.660569	2.77007	1.25898	0.917929
Lchi06770	26.8134	19.6587	20.3753	13.768	11.6248	11.8704	18.7662	17.493	13.0239	15.5349	18.2952	19.4134	16.9604	16.5654	12.2628	17.6905	15.8156	20.864	23.9054	26.9051	25.5709
Lchi06773	8.88208	8.48368	10.8366	5.63465	11.0596	6.50041	12.5703	12.3127	13.2722	16.556	26.7649	20.1546	8.59734	8.3734	5.9992	14.2508	10.8596	16.0445	16.6247	18.9343	26.9648
Lchi06775	1.11002	0	0.542556	0.833087	0.913589	0.494925	0	0	0.253585	0.743536	0	1.98979	0	0.215506	1.77648	1.06672	2.43446	0.455894	1.02354	0.261965	0
Lchi06776	2.33095	2.5978	2.64052	1.36852	0.223466	1.20754	1.69701	0.927444	0.325826	1.00125	1.14513	4.05494	1.80097	2.00958	4.57252	4.66016	3.96354	2.78742	4.52961	8.08422	3.03819
Lchi06777	11.0067	16.098	14.9202	15.7206	12.8664	13.6727	20.4773	18.5142	24.5426	28.6858	56.3909	32.8677	31.341	38.4239	35.5643	13.5828	18.7587	25.7084	22.864	30.622	29.9947
Lchi06781	0	0	0	0.218123	0.536048	0	0	0	0	1.16655	0.548498	2.55963	0.374395	1.34905	1.39205	0.331568	0.172332	0.356217	0.399302	0	2.71044
Lchi06783	21.3668	21.6426	24.3656	13.9984	14.4295	11.7174	15.3751	19.8418	18.3343	14.5887	13.8299	10.0903	13.0792	12.8512	12.075	10.3812	12.1439	12.034	16.9907	14.8372	15.3704
Lchi06784	0.660801	0.859222	0.634305	0.142697	0.0922416	0.286401	0.382201	0.0580882	0	0.227966	0.14322	0.0792894	0.0237925	0.0217845	0	4.69783	4.15916	2.74666	0.766376	0.574552	0.831027
Lchi06786	0.495722	0.180891	0.739706	0.233764	0.143617	0	0	0	0.0798263	0.152579	0.252321	0	0.0730289	0.127496	0.180931	2.33802	3.32148	3.03689	0.38977	0.964648	0.447993
Lchi06792	0.0495722	0.21104	0	0	0	0	0.0688261	0.0828763	0	0.127149	0.378481	0	0.0912862	0.063748	0.0753881	0.638134	0.748665	1.06729	0.0866156	0	0.383994
Lchi06793	0.243411	0.34749	0.791864	0.174755	0.110817	0.0658856	0.0513822	0.0308976	0.0934443	0.121825	0.0507387	0.115858	0.103813	0.114213	0.067559	1.43831	1.49459	1.93029	0.352353	0.386202	0.475465
Lchi06794	1.36608	0.680937	2.41521	0	1.176	0.756055	6.87532	4.88679	0	6.62178	9.47349	6.89738	4.00139	4.24055	6.12361	10.9397	5.82135	14.0326	13.5969	10.0371	5.36173
Lchi06795	0.826301	0.922288	0.657408	3.57355	1.94347	0.63335	0.495056	0.886301	2.27244	2.33233	1.52998	3.82918	1.14824	2.44598	4.47503	7.45816	11.495	5.47913	6.64062	7.38513	5.62212
Lchi06796	11.7241	11.805	12.0164	6.97171	15.8095	7.11786	17.3587	18.7104	11.0744	13.5492	21.3606	15.8695	16.0981	15.4913	14.1192	21.7382	18.9995	26.2361	22.462	23.5832	20.2033
Lchi06799	0.111908	0	0.196038	0	0	0	0	0.0122759	0	0	0.00247174	0	0	0	0	1.07616	1.06794	0.740606	0.196795	0.705541	0
Lchi06800	0.996932	0.829708	1.53382	0.229298	0.391053	0.0897061	0.0262407	0.10372	0.0714346	0.0226107	0.106543	0	0	0.0194433	0	3.23686	4.07774	2.38159	0.65671	0.947336	0.75687
Lchi06801	0	0.680937	0	1.9323	1.176	0.252018	8.02121	8.14465	6.28378	1.49524	7.57879	2.29913	6.85952	4.24055	0	9.81768	6.26915	10.5245	7.85599	7.85513	7.50643
Lchi06804	0.475908	0.5963	0.652496	0.397974	1.18045	0.389588	1.59599	1.07964	1.60896	1.92369	3.66202	4.57649	1.25637	2.53418	2.39707	1.39676	1.562	1.9509	1.90335	3.12179	4.44847
Lchi06806	0	0	0.0386545	0.0445264	0.324185	0	1.14793	0.181188	0.290785	4.54616	1.78786	5.80123	1.26515	0	4.10338	0	0	0.21431	0.359369	0.0408258	0.89587
Lchi06807	18.6092	28.3941	31.1297	23.4589	22.7717	17.001	21.0728	16.3708	28.2396	43.0922	36.6657	56.794	23.9316	32.1678	39.2008	28.0431	37.8839	27.1161	31.3425	36.2757	64.6037
Lchi06808	1.08044	1.46149	1.7667	0	1.74613	0.524208	1.53473	2.18949	1.3819	2.17726	5.03361	3.62214	2.18207	1.4785	1.34399	2.19506	2.29232	3.16723	2.60641	1.57194	1.20922
Lchi06809	0.366278	0	0.4903	0.466873	0	0	0.0965996	0	0	0	0	0	0	0.286327	0	0.327926	0.415046	0.752772	0.54182	1.32045	0.308955
Lchi06816	7.47113	7.51164	8.70921	28.7328	14.5789	15.537	8.80305	13.0704	12.0628	10.9798	9.88481	11.0557	11.7362	12.9634	15.5566	8.57562	7.83829	7.07556	9.61291	9.21046	12.019
Lchi06818	6.71762	3.7666	7.74797	11.4048	6.60494	7.14856	6.01117	5.37788	8.26894	31.9896	32.8966	70.7092	42.3326	46.3232	95.378	33.5745	44.2421	23.9323	16.6475	21.7973	18.1337
Lchi06819	9.39981	11.7524	15.66	13.3535	10.0801	7.23936	8.96678	9.64743	10.8181	17.2219	24.1601	31.398	17.3813	20.298	24.8581	6.70665	8.51657	5.701	6.70686	10.2623	13.9602
Lchi06822	1.14673	0.443599	0.293698	0.11315	1.18936	0.365412	0.933058	0.49888	0.809828	0.970952	2.17684	3.62794	0.944609	0.547342	1.3626	23.5204	19.2981	35.9185	16.0871	22.7704	28.3328
Lchi06823	163.459	123.154	126.251	63.3495	88.5286	90.0404	120.933	100.491	84.1753	113.99	135.456	129.575	120.26	113.606	83.5277	108.845	95.5271	143.641	141.13	160.318	135.874
Lchi06824	105.843	85.3458	50.9503	23.1018	21.7895	35.6209	64.2498	38.9312	38.6511	28.7691	27.086	26.5963	22.5985	20.7146	16.7278	3.83244	5.68929	8.01805	18.7105	16.6219	8.39338
Lchi06826	138.003	99.6869	86.0719	47.2209	58.4789	89.0988	114.468	95.4798	69.6411	76.1702	102.654	40.5766	97.3696	72.0505	45.1447	13.9818	18.4434	26.5206	48.3156	37.3407	58.3433
Lchi06827	18.1446	8.28835	9.56897	9.64347	9.39141	8.1356	14.4185	9.49401	5.6734	6.73135	16.0918	19.4227	7.93812	8.87064	7.69046	4.55236	4.04406	6.41671	8.00705	7.85585	7.16362
Lchi06828	0.0693877	0.177506	0.062868	0.00427268	0.0137895	0	0.0937773	0.0894919	0.127988	0	0.0911103	0.36108	0.165729	0.199328	0.118813	0.426734	0.183912	0.502198	0.588254	0.612424	0.4691
Lchi06829	0	0.0667517	0.0687365	0	0.126304	0.0687212	0.482901	0	0.144849	0.311346	0	1.31315	0.457866	2.20673	1.30383	1.43958	0.601273	0.626856	2.10321	2.68148	3.24727e-07
Lchi06831	0.0801988	0.0615641	0.195199	2.03161	0	0.0724384	0	0	0	0.90767	0.16688	0	0	0.158388	0.666975	0	0.154824	0.103127	0	0	0.601639
Lchi06836	166.666	134.885	137.271	171.295	263.354	150.422	225.937	196.976	206.927	328.823	452.396	405.487	317.224	320.594	234.405	200.582	224.969	286.18	271.83	298.077	446.364
Lchi06840	10.4798	10.3926	9.74732	3.09	6.95323	4.9762	6.22703	6.98884	7.25653	8.78483	6.52872	6.39517	5.51462	5.1469	8.10943	5.14023	5.30781	6.21781	6.74528	6.6849	6.43668
Lchi06841	18.1702	21.7274	19.7259	4.92749	4.33796	5.07904	14.4838	21.0204	12.4385	8.65087	12.1511	3.30892	7.28129	5.04554	4.45016	0.669302	1.28772	1.87235	8.2408	4.7141	3.49735
Lchi06843	10.4845	8.0278	6.84969	3.49733	1.74397	3.73717	5.27898	4.03463	0.876584	3.04676	4.27675	9.41649	4.06074	2.11037	4.38008	1.88586	2.74748	4.59667	9.13135	7.48258	5.92673
Lchi06845	0.0572874	0.0538062	0	0	0.0778636	0	0.0992667	0.0326779	0.119977	0.199522	1.63844	0.980899	0.026786	0	0.115982	0.023534	0	0	0.0287563	0	0
Lchi06848	38.4536	40.8063	42.4808	48.9008	44.461	35.8013	55.2132	57.521	61.4193	84.0064	75.9432	99.8992	58.6312	79.663	141.076	61.045	72.3005	60.2565	63.3223	70.6153	96.5567
Lchi06849	18.898	20.5768	18.4074	34.973	23.2318	17.717	23.0395	17.9545	35.0454	70.8251	36.2769	68.9341	50.1974	64.9746	95.519	25.7911	35.2535	24.6299	29.4615	30.8083	49.7027
Lchi06851	7.87064	4.12039	3.44363	49.5921	16.5536	35.1695	113.29	101.622	60.8697	31.8123	45.3571	33.3616	28.518	27.3595	29.7399	11.7739	12.675	18.5649	14.9728	12.6739	13.3321
Lchi06852	3.10411	2.41789	2.31163	1.52123	2.02127	1.18148	2.57386	4.04894	1.57542	1.35493	3.9836	0	1.95024	1.02728	3.6355	1.86888	1.7949	2.16784	3.46956	6.03569	6.54692
Lchi06853	28.4562	21.5742	27.6072	0.818477	3.65656	1.53668	5.29518	6.96294	2.56318	6.36538	13.444	8.72137	5.17494	1.25558	3.05894	2.50812	0.951652	3.3022	7.94305	6.61252	4.79967
Lchi06854	34.0373	40.7269	36.858	24.7837	13.1509	14.2602	17.8987	13.1578	13.623	18.8133	15.9567	25.0686	13.1733	15.8388	24.8046	7.26065	7.4343	6.81011	19.6488	15.8014	21.6936
Lchi06857	11.447	11.6718	12.9525	1.95003	4.8227	2.9878	10.4132	16.4905	5.82834	5.64034	8.81905	8.25429	7.42103	6.00727	4.75863	5.67226	4.75424	5.74294	12.1045	11.4275	6.92131
Lchi06858	0.832283	0.690417	0.616212	0.543372	0.131966	0.23948	0.616775	0.221059	0.759706	0.434268	0.318207	2.05576	1.04596	2.40984	3.33997	0.39994	0.752296	0.610855	0.73175	0.249407	0
Lchi06859	36.9819	48.377	67.0849	17.0475	20.6777	12.3515	46.1271	34.5683	39.8449	39.2754	37.9328	15.9676	45.9302	40.2422	24.4485	356.251	294.677	304.161	118.073	164.039	192.436
Lchi06860	4.53757	4.35835	4.91459	2.80201	3.39846	3.10158	4.8008	7.47411	4.63059	6.92428	11.0855	9.70073	5.9746	8.50283	11.7304	8.83428	10.428	9.16689	13.4702	15.7838	14.7301
Lchi06863	4.53672	3.60849	2.61473	2.661	4.37686	9.16973	3.77113	0.309148	1.34372	2.83688	2.99005	0.489621	7.2778	4.42469	9.97592	196.936	157.221	228.523	92.2064	159.071	159.181
Lchi06865	18.4203	18.9028	21.2946	23.2521	28.6297	13.1666	18.7425	23.878	22.8284	27.7833	28.0672	30.0608	19.1828	16.3979	17.0314	22.0376	20.3724	21.6292	19.9156	26.9618	26.9897
Lchi06866	49.7369	69.0786	69.7014	18.9808	21.9761	26.0964	40.8832	27.1107	34.6459	47.4372	40.8877	28.6068	37.032	41.0651	41.518	34.7967	36.7587	47.13	53.2994	58.799	42.2738
Lchi06868	4.76742	2.33193	2.84567	9.5673	4.37061	3.78572	2.57856	3.23965	4.53232	5.04891	5.92211	18.8248	5.45886	6.03789	13.452	2.44189	2.08485	1.84911	1.97875	2.1158	2.29003
Lchi06872	4.49609	6.13605	6.53134	4.30823	4.37399	4.17319	4.07165	3.08529	3.10887	7.27527	5.48282	10.4055	2.99916	1.90315	3.12744	2.01228	2.47617	3.55926	5.34269	3.51206	5.28943
Lchi06873	1.49687	1.20589	1.1591	2.23778	2.58122	1.80406	2.40637	3.63246	3.46374	6.34115	8.56338	6.28859	3.98077	4.25765	5.07683	3.60484	3.54846	3.47675	4.1004	4.10515	4.69839
Lchi06874	82.4008	70.4489	74.5678	3.53654	3.22257	2.29682	25.6273	37.6109	5.6313	1.84381	15.506	3.81159	2.51366	0.588082	1.15084	16.5761	6.63346	20.0666	39.6952	38.4236	24.5362
Lchi06875	1.69223	0.719896	1.07894	2.534	1.86596	0.707148	0.772278	1.3858	1.04893	0.594819	1.84896	3.30126	1.52532	0.355355	0.847696	2.62715	1.69022	3.26608	1.32815	1.89341	2.41417
Lchi33062	24.7629	39.0357	27.8387	51.7507	51.9814	39.3235	37.7391	27.6211	35.4385	132.049	57.4896	155.045	80.7704	131.703	108.207	103.956	90.2784	82.8703	105.547	137.887	272.788
Lchi33063	1.364	1.46517	1.46959	2.73333	2.56374	1.80335	3.4547	2.02598	5.27311	8.61906	4.64393	16.5712	4.3073	8.99098	8.18779	7.44166	8.8393	10.1135	6.57209	12.3719	27.4946
Lchi33064	2.46438	2.85359	2.24954	5.38713	4.44415	1.88248	3.8028	6.94592	5.08795	9.86789	10.8114	8.22134	8.56973	7.59856	11.3187	18.5076	12.3282	12.132	7.10118	5.33184	18.4989
Lchi17158	8.18031	2.6852	0.996814	0.983516	0.192993	0.206875	1.90401	1.81136	1.52591	0.302517	0.411745	0	0.72784	0.510864	1.12858	2.89434	2.10719	2.35229	2.47502	1.14476	4.33772
Lchi17162	18.4624	10.5977	11.7673	0.281283	0.303505	0.648004	1.69582	2.48394	2.67961	1.74084	0.528691	0.849375	1.41558	0.974188	1.05025	1.31142	3.06142	2.6844	6.85009	4.01037	2.56765
Lchi17168	1149.21	963.896	798.275	75.5913	81.8182	185.969	317.437	302.079	142.062	142.502	295.059	235.795	257.978	226.864	145.54	72.5648	60.1906	93.0179	173.078	143.106	86.6267
Lchi17170	12.2121	21.8908	26.8208	3.51304	5.17637	4.72178	11.2937	21.9635	14.3816	20.151	14.2136	30.3309	8.96954	11.4833	19.8052	11.6989	12.1833	13.9707	21.7241	17.2948	38.2322
Lchi17172	20.0499	11.0027	12.9005	44.2069	19.7134	27.4396	25.2827	17.419	24.1469	50.5598	33.1905	44.3345	50.5628	47.6986	50.2584	16.646	19.461	12.7123	17.1781	13.4586	40.177
Lchi17173	46.3139	32.1746	31.173	6.99977	4.25663	12.645	17.9084	19.447	9.32289	9.66144	19.1149	7.53298	13.967	14.8449	9.06083	10.3096	9.82161	15.8659	25.8544	28.3746	25.0311
Lchi17175	3.27908	2.93679	3.33423	3.75961	3.83112	2.77885	4.34003	5.15339	6.09298	13.0524	11.5604	10.7614	8.16333	9.98339	12.6663	11.3346	11.2234	9.51011	11.2682	14.6671	12.8935
Lchi17176	8.15243	8.74078	8.81789	5.69903	7.85277	4.13596	5.89901	10.6477	8.78246	7.68858	15.0763	13.7135	9.77956	8.74224	8.02159	8.76886	11.7528	14.5341	14.2393	17.4766	11.7896
Lchi17182	0.397428	0.44756	0.592697	0.218294	0.16582	0.135556	0.0792876	0.143801	0	0.205073	1.64297	1.23945	0.106798	0.0195824	0.138999	0.187509	0.117732	0.18481	0.458926	0.551211	0.479981
Lchi17183	19.8931	26.3532	25.358	10.355	13.053	7.57532	10.8492	15.5992	13.5694	15.0831	17.7308	16.4277	18.0944	17.9026	20.6428	6.61393	11.6616	12.4992	12.0895	9.25821	11.6621
Lchi17185	3.67404	1.7494	11.0868	0.21196	0	0	0	0.0538963	0.0493976	0.141163	0.132992	0.537971	0.17736	0.16206	0.0478962	0.467906	0.0407491	0.170179	5.8031	1.26455	0.253822
Lchi17186	69.6705	54.4432	84.8865	7.05755	10.3179	4.8216	6.00333	9.84875	4.57263	4.91695	7.0051	6.49905	10.5631	9.26812	8.19944	4.85215	2.2406	5.89845	56.1907	17.1812	7.42261
Lchi17187	23.2542	13.9807	61.367	1.23303	1.40028	0.435324	0.934766	1.75447	1.68117	1.899	4.26483	7.02698	2.07266	0.692689	1.86021	6.02237	3.87424	3.30982	14.7338	6.36056	2.44036
Lchi17196	7.68977	6.85953	5.65799	5.38737	5.14481	4.23515	5.44083	8.93993	5.94155	6.32282	8.43791	9.96773	6.85035	5.05323	9.40377	6.70923	5.37947	6.28855	10.301	10.4652	9.59666
Lchi17199	7.24215	5.90794	7.43678	7.46663	5.26021	4.79082	8.42824	7.23566	7.63578	6.94346	3.83648	6.21717	5.51919	6.40807	9.11912	20.3642	14.1507	16.8409	14.8748	18.1384	16.2849
Lchi17200	7.12119	4.49036	6.40142	10.0781	9.63992	9.6206	59.3968	34.1268	41.6612	40.648	25.495	26.7071	14.1392	14.2351	16.4463	19.9827	17.3507	17.6524	27.9299	28.0482	17.8222
Lchi17203	0.0701114	0.607213	0.101761	0.117528	0.0316798	0.276057	0.0807713	0.318872	0.0365674	0	0.0983092	0.144906	0.163563	0.0299252	0.176929	0.115	0.270534	0.157046	0.14044	0.323068	0
Lchi17204	1.49386	2.37627	0	0	0	1.26315	0	0	1.26691	0	0	0	0	1.83815	0.864769	0	0	1.56068	0.439923	2.71059	3.12945
Lchi17205	39.7581	53.1215	41.1781	10.6108	8.16562	7.27896	16.2869	15.9495	9.45356	6.45159	7.39002	9.40813	9.79613	9.55107	6.8031	2.19205	1.92916	2.64371	5.34845	6.5721	2.85428
Lchi17206	1.79316	2.20303	2.36899	1.8503	1.87023	0.950682	1.50999	1.01974	2.55481	2.29272	3.32115	5.56123	4.76339	6.35994	7.27683	3.05484	3.48978	3.02855	5.66533	6.85174	6.50058
Lchi17207	2.05736	2.18369	0.499628	0.54935	0	0.364694	0.142487	0	0	0	0	0	3.60853	1.16161	1.37124	0	3.74744	4.89331	0	6.62277	3.023
Lchi17210	2.59717	2.38996	2.22951	0.159918	2.04854	0.899541	5.66651	12.6563	3.55147	8.98476	22.3465	4.7825	7.54782	2.78035	1.54077	22.5301	18.5994	62.3994	25.6229	42.6289	31.5758
Lchi17212	1.35695	1.12502	0.956893	4.97613	6.47993	2.77422	8.24983	8.58611	9.73889	28.1412	26.5311	12.2654	16.8901	15.528	11.6116	46.7723	42.5804	66.5859	22.9839	40.4279	89.4017
Lchi17215	10.3553	12.2787	14.0539	1.61873	3.63313	2.84916	9.91381	14.8075	5.05159	6.32412	14.6468	9.45215	4.35901	3.99361	4.02192	7.74819	5.83823	10.0771	17.2218	23.6402	9.61007
Lchi17216	20.8074	13.3508	16.3985	7.49498	9.80009	7.7146	12.0052	14.1803	10.8962	9.02894	18.4158	12.3846	12.2788	12.9032	15.7278	12.9186	13.3397	16.4527	25.3101	17.6057	17.8251
Lchi17217	52.8657	23.2465	19.1828	42.3718	38.4382	43.7431	105.581	84.0818	71.6358	95.3791	124.981	115.95	57.6472	43.5342	59.0767	23.8736	27.3767	37.3686	45.3191	39.3195	58.3831
Lchi17218	17.3667	11.0576	10.1781	11.5604	11.7997	12.3004	36.6138	37.7671	28.4856	30.9597	37.639	25.6009	22.5004	11.7323	14.6512	29.232	25.4314	37.6056	52.9736	57.9046	81.34
Lchi17220	0.0307143	0	0	0	0	0	0	0	0.262596	0.12342	0.0290173	0.224518	0	0	0	0.0254572	0.0263784	0.0560875	0.0312101	0	0.132429
Lchi17221	0.835499	0.607706	0.491534	1.07974	0.388084	0.422711	5.04122	2.22845	1.86624	3.28004	4.03965	10.725	3.5979	2.38216	4.02729	0.469637	1.13244	0.908848	1.62112	2.26375	1.26828
Lchi17224	1.12181	1.47049	0.778202	0	1.10979	0.889003	3.45476	3.45252	2.19933	2.86392	9.57401	1.49287	2.31205	1.30892	1.66595	1.47509	2.15795	4.16959	5.48139	5.78724	5.58385
Lchi26828	3.07825	2.3259	2.85511	2.66201	2.92318	2.6458	4.22776	4.18249	3.18548	6.58593	5.82223	4.51372	3.61904	5.02568	6.66129	3.03686	4.15633	4.24671	4.07084	4.86255	3.34869
Lchi26829	0.496868	0.222919	0.459119	0.52341	0	0.057701	0	0	0.304599	0.290563	0.0547408	0.0602802	0.0550768	0.400526	0.204994	0.434342	0.151241	0.169569	0.352887	0.18043	0.188008
Lchi26831	231.254	152.622	98.964	87.4551	69.1342	89.3272	141.273	110.32	89.5999	66.6347	98.1071	59.6538	87.0138	65.3433	50.34	83.0559	65.4864	88.5512	109.369	80.6662	94.9341
Lchi26833	32.2524	28.2797	41.6613	34.8876	50.1821	33.9141	61.2479	33.9255	37.2133	150.96	124.722	123.049	69.569	93.1247	100.954	31.372	52.1678	39.4453	55.3801	72.5612	65.2925
Lchi26834	0.120103	0.188111	0.232477	0	0	0	0.276145	0.499421	0.208183	0.87172	1.64267	2.30935	0.708647	0.613866	0.322582	0.491804	0.514109	1.10985	1.36078	2.86447	1.75313
Lchi26837	105.339	81.5241	94.1829	16.6311	26.9651	25.1771	62.3852	88.2446	34.9898	30.6235	43.6193	14.9497	47.4063	33.4506	30.7697	20.6697	11.3306	32.4848	38.8315	32.1421	32.2057
Lchi26843	4.17016	3.63942	3.99522	0.142133	0.460023	0.333982	0.733003	1.54222	0.309324	0.546857	1.7835	0.175044	0.396102	0.181052	0.128435	0.452718	0.618808	0.418186	0.722517	1.1733	0.272345
Lchi23560	4.31974	3.9751	4.12228	1.04683	1.00477	0.633728	2.73045	4.46069	1.43602	1.71317	3.11929	2.39194	2.15587	1.19893	1.92002	5.1311	2.88357	8.36109	6.12292	7.06843	3.63622
Lchi23563	2.56785	3.63607	2.3574	0.302681	0.98707	0	0.157171	1.68934	0.559165	0	1.6478	0.551289	0.128564	1.16483	0.549977	2.61136	1.65595	2.94604	3.71066	2.67154	3.90957
Lchi23564	0.53681	0.51252	0	0	0	0	0	0	0	0	0.423041	0	0.44599	0	0	0	0	0	0.473249	0	0
Lchi23570	18.7529	16.155	10.0067	57.7112	20.0612	47.3955	65.143	52.3296	90.7427	161.757	91.3472	286.781	80.9059	123.561	191.263	70.6771	113.402	46.1041	40.4913	33.7579	46.3801
Lchi23575	1.99561	2.36723	3.40855	6.05642	7.04459	2.69502	1.05538	1.2776	3.69525	2.92612	5.28876	10.6572	2.61103	8.21189	13.5931	9.07209	12.0206	5.16702	4.63673	4.51052	9.15806
Lchi23591	3.3208	1.75791	1.47498	1.5966	2.40419	1.07337	1.41417	1.70031	0.848664	1.01317	3.37176	3.91697	1.53217	1.04795	0.412797	1.34873	2.58209	2.99818	3.28463	3.77898	2.2573
Lchi23592	17.7434	17.8129	19.1136	3.40404	6.19893	4.85166	20.7599	19.384	9.46723	10.9335	11.4334	10.9357	10.8309	8.63966	7.36503	11.3732	9.28921	13.4773	21.4461	27.832	21.5657
Lchi23594	24.5481	31.3422	33.4639	12.5995	13.4926	11.6407	16.5873	17.4148	10.852	17.6887	17.9241	18.6027	22.8797	19.8855	13.1549	18.9033	20.8386	21.9876	26.4093	27.0096	19.6269
Lchi23595	36.4786	25.8107	22.1447	37.2361	33.8453	28.2827	24.3026	14.4328	24.7982	29.0285	24.9404	22.4877	25.0119	23.3185	19.0486	12.6558	11.714	10.9624	10.7985	19.8357	25.2695
Lchi23596	26.4976	4.40591	1.12312	1.1861	1.37741	6.09034	2.60703	1.36378	0.240398	0.641081	2.67477	10.4254	1.76882	0.275976	2.79653	5.08347	4.55947	9.89416	28.4181	21.2013	30.7295
Lchi23597	58.2875	44.0889	27.2412	11.6075	8.70649	21.2938	36.304	31.0232	24.949	16.1428	19.3127	12.1597	16.9065	11.7254	10.9187	5.8232	8.53645	7.46584	19.7978	13.4155	7.81457
Lchi23602	12.4045	6.66137	13.3886	39.4942	17.3191	23.2264	29.9507	26.6354	45.6865	73.3681	50.2321	121.889	54.5416	58.7709	100.776	54.5326	46.981	32.2699	42.0482	34.7627	49.362
Lchi23603	26.0402	22.4107	18.7401	56.7451	47.5094	48.782	28.3583	60.9858	47.6188	71.9496	25.5517	381.807	27.4768	15.6161	76.9192	492.644	428.644	437.175	1076.86	1218.64	2766.18
Lchi23611	12.9741	10.941	13.6812	15.5536	12.9145	15.2035	39.3071	29.3366	41.2193	42.3086	31.826	21.1265	18.5594	16.4832	31.7197	13.1974	16.0431	15.8209	19.4427	14.9868	24.57
Lchi32168	0.855728	0	0	0	0	0	0	2.46129	0	0	0	0	0	0	0	0	0	0	0	0	0
Lchi32170	1.39041	1.00432	1.72461	1.32551	0.693213	1.04257	1.93985	1.56742	1.46061	1.18527	0.896455	4.80286	0.250984	1.19719	0.861267	0.53981	0.18807	0.746335	0.840103	0.858733	0.646743
Lchi32173	2020.63	1889.67	1578.22	861.294	773.945	1288.02	1707.63	1867.13	1587.44	787.174	1090.64	639.332	243.104	180.292	107.274	152.496	106.057	129.998	375.033	174.086	223.096
Lchi15394	13.6296	8.78466	11.563	3.36837	3.66863	2.6609	13.2011	10.1787	13.6704	17.3288	19.88	23.5262	12.6776	12.6355	12.4408	6.04243	7.0616	7.21423	8.6291	7.51775	9.84607
Lchi15395	73.218	54.6053	49.8766	127.668	107.166	100.148	250.809	117.035	281.984	508.769	324.809	845.445	199.546	225.18	339.508	79.9444	90.4982	72.3013	54.8715	74.6448	226.381
Lchi15397	19.5831	7.98299	5.12142	0.464124	0.375657	2.22706	5.26727	1.88831	1.05775	2.47274	5.04755	5.80778	4.40048	2.28665	4.38123	9.10472	3.56828	10.0183	18.1432	4.82709	7.65766
Lchi15402	0	0.258389	0	0	0	0.580462	0.169173	0.515876	0.403732	0	0.560011	0	0.127471	0.336106	0.269048	0.112776	0.124854	0	0	0.145307	0.439015
Lchi15406	88.2182	95.2929	100.691	162.274	231.69	156.62	127.777	113.873	118.357	266.988	369.888	377.939	424.607	432.407	284.298	218.826	283.589	209.077	266.018	330.199	453.976
Lchi15410	7.1604	11.7439	10.6294	2.31402	2.11027	4.27431	5.82719	9.63064	6.05601	5.26758	6.47423	10.9827	4.73352	4.20748	6.8042	6.40943	6.08028	5.7593	11.1248	9.97957	7.06457
Lchi15412	2.44299	2.25655	2.30511	1.68616	1.80979	0.956793	2.90144	2.66469	3.13204	3.87863	6.25313	6.2722	4.56419	5.12914	7.16816	4.2031	5.53446	5.59335	6.82655	9.2304	9.41907
Lchi15415	2495.52	4691.23	3826.68	2644.99	2514.38	759.32	3704.01	5353.63	5831.22	5836.01	5849.81	2971.21	7894.37	4109.75	3834.45	14189.3	18409.2	14202.8	6043.08	8103.07	12967.9
Lchi15419	42.7692	51.3297	48.9042	64.0899	49.513	46.4418	46.5103	36.343	49.5876	68.9084	64.9628	85.4592	67.0676	79.2956	108.082	74.7523	72.664	59.4355	63.4094	57.1582	57.6792
Lchi15420	10.3155	7.70626	8.67759	2.65488	3.20263	2.25141	5.06422	4.89142	5.23139	3.86962	7.58482	6.70633	5.57227	4.86307	4.66285	5.08378	4.04278	5.58866	11.0128	9.46784	6.67059
Lchi15427	15.4285	2.69096	4.50992	4.40551	2.11095	0.820712	15.8871	7.88715	3.46763	7.71531	11.1615	6.46312	8.11072	6.12374	7.35044	1.32644	0.573428	0.69811	10.3708	0.399107	2.61524
Lchi15428	0.0659479	0.124103	0.255593	0.36293	0.0588409	0.0640373	0.224972	0	0.405247	1.16067	1.70059	1.20259	0	0.0555715	0.197018	0.0536164	0.223981	0.116792	0.26122	0.0667838	0
Lchi15429	0.796881	0.49658	0.639166	0.561325	0	0	0	0	0.138831	0	0.379319	0.783557	0	0	1.05482	0.210083	0.112707	0.113681	0.381762	0.291499	0
Lchi15430	7.43848	7.28188	8.36424	8.14263	9.48839	5.84422	10.7899	10.7784	10.2258	14.3755	13.0041	22.9197	9.98716	8.04	13.1844	12.2961	13.4027	14.7686	15.2654	16.9022	19.3938
Lchi15445	18.5071	16.9328	20.8798	150.798	138.314	112.247	51.9324	74.2452	77.796	71.4633	97.5955	82.5222	47.4695	35.2513	50.9832	81.1273	100.191	87.3765	124.916	190.844	315.566
Lchi15447	141.411	158.284	98.69	66.784	61.8155	23.1206	76.4279	76.5595	45.1685	31.4624	46.2622	35.5128	67.3036	59.1124	51.4399	52.6133	58.4366	52.9634	127.232	153.908	133.112
Lchi15452	10.3152	9.57312	8.87856	14.2483	11.9407	7.4048	16.2812	11.4255	15.6784	18.2855	20.9974	23.1481	17.2897	16.1878	15.9045	15.2219	14.3044	13.8285	10.2631	13.8489	12.8874
Lchi15453	3.11147	4.23086	4.06863	0.838757	1.03915	1.03376	2.82247	4.23957	1.54133	1.71216	2.99317	2.77067	1.77128	1.3231	0.605746	1.94495	1.62587	2.52744	3.37829	3.68391	2.38449
Lchi15454	5.73411	5.84993	4.94468	13.7737	10.549	9.63427	5.18401	5.26212	9.53007	11.473	13.0587	16.8983	7.95344	10.4788	31.0951	14.4334	15.0003	10.5157	11.7896	11.858	15.9681
Lchi15459	0	0	0	0	0	0	0	0	0.070835	0	0.0317352	0	0	0	0.171335	0.0556719	0	0	0.0339972	0	0
Lchi15463	47.2626	47.5275	62.1076	27.4275	39.0843	35.7706	41.2864	35.8412	42.3232	86.3288	65.4187	70.9102	87.2166	71.3057	102.044	76.2161	74.4821	59.8883	88.8486	59.1065	68.829
Lchi15464	7.10783	4.96929	4.07406	4.57988	5.82596	3.19975	6.48389	4.45029	6.23872	11.9848	13.8396	14.5006	9.09101	7.80426	15.0986	5.19443	6.54193	7.05251	7.82964	4.75939	10.0516
Lchi15465	18.8721	19.4133	23.0653	77.7773	58.9053	48.0121	60.4331	47.8279	116.902	113.209	78.665	124.963	68.7471	99.092	92.8372	78.4161	81.2998	60.8147	51.7566	63.5775	162.863
Lchi15477	194.413	176.562	145.917	88.0471	86.0237	179.873	173.944	164.884	116.057	145.234	165.132	76.2017	128.83	109.043	92.0894	85.0484	74.5641	100.827	128.66	108.933	108.895
Lchi15479	24.4955	22.5899	26.1188	1.74515	4.23354	3.82577	3.35811	3.11715	2.96841	4.20008	7.42859	7.6389	4.79237	3.58435	3.18758	3.72799	4.70119	5.87624	8.58438	14.8883	10.2557
Lchi15480	7.18483	8.6559	7.20902	17.5612	21.1779	20.6115	20.8623	23.8495	15.8043	12.9468	17.5212	5.74717	12.2369	10.4573	10.5849	4.01217	4.70886	5.30859	6.23398	5.89635	6.2387
Lchi15482	9.54385	4.42423	4.21064	9.61762	5.19962	6.00314	6.06092	2.2255	5.09016	5.48811	12.3662	41.7824	6.89624	2.99425	11.1808	1.85027	1.81125	2.39181	4.99802	3.52759	3.29493
Lchi31102	1.29523	1.30658	0.999488	6.91083	2.02097	2.87736	12.6567	3.03729	0	26.9483	12.9883	9.31644	15.3622	4.96258	19.5181	5.97009	12.5035	7.38416	6.10812	11.6185	0.670315
Lchi31103	13.9368	8.03302	9.20301	367.701	184.198	368.596	807.025	698.921	454.801	366.658	314.689	246.95	295.046	198.658	229.628	123.115	156.417	207.929	310.672	270.789	371.327
Lchi31105	0.746898	0.201181	0.414277	0.575857	0.561784	0.712737	9.90356	3.27449	4.37569	16.1768	10.9902	14.1203	8.46317	7.78015	13.782	5.23144	9.66057	4.09396	3.95611	5.43159	2.31509
Lchi31109	0.659921	0.314238	0.32308	0	1.60366	0.867768	0.510478	0	0.147399	0	0.815274	0	0.564273	0.882576	1.92935	1.63005	0	1.06812	2.09976	1.22971	5.25395
Lchi31110	6.99422	7.92339	7.55507	11.7473	9.37633	8.30674	42.3418	25.2608	41.3175	37.9397	35.5228	35.7588	28.7719	27.831	47.1113	13.6262	17.546	14.6256	13.0121	8.2443	15.7699
Lchi23408	8.13069	6.57748	9.36171	4.27452	6.26325	7.53869	12.7208	16.3637	10.7137	11.6128	18.0394	15.7588	9.21863	9.18596	4.88875	6.76629	7.74666	11.3672	19.4895	16.2324	17.0404
Lchi23409	20.2831	20.4839	21.991	9.40234	10.7688	9.79329	15.4525	17.359	14.9935	11.3582	11.1492	9.86177	10.2422	7.96836	12.0325	12.9841	9.95341	12.1536	10.0684	9.94516	8.79172
Lchi23410	3.10005	3.34552	4.01885	1.40623	1.27436	0.553784	3.5709	2.69519	0.432785	0.695322	2.22491	0.284399	1.59411	1.20298	0	0.938703	0.733215	2.91634	4.54324	2.90513	5.08261
Lchi23418	62.2284	102.356	94.1886	9.14348	8.65099	5.1461	27.5321	52.3833	30.6361	12.7308	21.7386	6.77225	9.09053	7.33153	2.63855	0.835079	1.13509	1.33822	3.09375	3.51059	1.89033
Lchi23422	20.6128	16.5261	19.374	8.03386	5.37628	7.11337	18.0184	11.0656	11.4036	31.2752	29.1915	72.4528	32.012	46.1282	69.8259	22.3503	16.5714	17.0905	68.1982	73.8992	61.7753
Lchi23423	12.2594	9.49474	12.0078	18.052	13.1439	19.4054	17.1179	11.3817	17.4902	15.3158	16.2972	35.721	19.5427	18.7532	21.2898	15.2087	12.4694	10.0121	22.5131	14.1893	21.4593
Lchi23424	1.72326	0.512626	0.879734	0.887735	0.64081	0.784195	1.93955	1.70346	0.549338	1.22734	0.742984	1.26641	0.166217	0.075643	0.268055	0.878676	0.458473	0.795648	1.60218	1.36554	0.188881
Lchi23425	22.706	15.3292	19.6152	1.15381	3.6513	2.26843	9.17237	14.3171	4.27164	4.90269	4.29316	4.44959	2.82092	1.47765	3.25668	4.78575	1.99579	6.22267	16.7154	9.50019	6.25753
Lchi23426	2.41284	2.41036	4.33177	1.89566	2.16677	0.982976	1.72615	0.907272	1.81865	1.33683	0.979536	0	1.0268	0.298458	1.05844	0.164195	0.686309	0.313441	3.3543	3.42983	1.49552
Lchi23447	0	0	0	0.100394	0	0.0353733	0	0.265568	0.16866	0	0.403092	0	0	0	0	0	0	0	0	0	0
Lchi23455	1.48036	1.6953	1.08033	0.860057	0.492369	1.61119	2.0177	0.893383	1.61755	0.60842	0.923346	1.62092	0.961652	1.17506	0.47059	0.721923	0.973748	1.21156	2.12868	0.49068	1.43036
Lchi23459	14.4949	13.7519	13.0932	3.8277	6.97059	5.24538	7.5899	11.0553	4.62935	4.56159	7.55607	12.3963	5.19276	3.90666	5.07386	5.31914	4.98424	6.6451	11.3618	7.54754	9.21339
Lchi02338	0	0.133536	0	0	0	0	0	0	0	0	0	0	0	0	0	0	0.117336	0.121778	0	0.139492	0
Lchi02339	0.324771	0	0.314514	0.359539	0.825024	0	0	0	0	0	0	0	0.25097	0	0	0	0	0.0481457	0.0538332	0.16538	0
Lchi02343	3.08066	0.101803	1.84053	0.119846	0	0.0528339	15.5726	0.128197	0.0558245	61.1426	33.7772	38.332	124.255	134.8	128.508	5.33646	4.23144	5.75267	19.3462	29.7966	11.1968
Lchi02344	8.30073	8.07455	7.97669	0.68971	1.2428	0.33811	3.00939	3.97299	1.06918	0.680837	2.43676	0.986962	1.09403	0.645545	2.84334	3.34245	3.07618	3.82408	5.72533	6.20787	4.77073
Lchi02345	0.454109	3.20598	1.10044	0	0	0.365909	0	0	0	0	0	0	0.0696917	0	0	0	0	0	0	0	0
Lchi02346	0.683898	0.958743	0.666956	0.0769516	0	0.0205904	0.289078	0.119098	0	0	0.155398	0	0	0.0157914	0	0	0.0784434	0.169023	0.360355	0.231849	0
Lchi02352	4.15538	1.95948	2.69017	10.0499	3.3308	4.17036	4.50174	3.77911	6.20361	9.48835	2.49292	87.7619	5.14225	0.953069	12.0416	2.59149	1.15816	3.11035	2.24564	5.05403	2.13747
Lchi02357	41.7894	38.0155	42.6929	19.5488	19.2424	17.1298	20.1743	16.1951	17.0899	21.0773	20.5695	33.4964	21.1641	23.0089	39.8268	7.09329	9.67497	8.95958	18.7102	12.6182	10.3268
Lchi02360	33.2268	22.1659	36.2604	32.6165	35.9774	23.1982	41.3126	28.6358	42.8162	55.7507	53.4547	46.2945	23.8965	24.772	30.8965	24.9576	32.8141	24.6723	30.7394	30.4078	40.5926
Lchi02364	147.213	132.756	142.351	128.514	109.576	107.971	116.829	115.138	117.389	133.817	90.1196	66.0417	110.959	125.152	186.478	32.6794	43.429	46.5826	54.448	53.4107	68.3047
Lchi02365	56.3131	44.936	39.8364	632.416	148.517	369.042	189.223	103.05	161.081	129.668	71.6393	74.6112	66.8886	69.0938	78.6328	40.9118	42.9726	44.013	30.0963	24.9327	36.504
Lchi02367	10.2147	13.5029	13.9545	3.19655	2.99675	2.71899	7.6974	4.39167	2.35182	4.88052	4.83242	3.10416	8.77914	5.27503	16.0202	2.6426	2.50251	3.01767	8.00691	3.96489	2.95474
Lchi02368	26.9011	20.0563	27.4656	12.2794	18.1028	9.41187	11.5907	10.4842	7.35572	19.3194	22.0111	7.36434	16.8716	18.0943	16.9392	13.9008	15.0918	15.1785	43.7807	30.8268	55.0315
Lchi02372	89.6409	85.8505	80.5251	54.6766	56.0599	54.9264	72.8549	86.3753	67.1346	52.5444	54.2425	39.4351	65.5573	54.104	37.2105	51.1591	40.2136	54.3626	45.4614	45.9343	44.0256
Lchi02375	7.82484	6.09218	6.59104	14.835	10.3475	10.5975	2.98873	2.10322	3.02002	2.81112	2.03553	2.83841	1.97468	1.32366	3.04039	2.71252	2.65773	1.70955	7.79265	7.38689	8.52907
Lchi02378	7.62906	6.70333	7.37854	13.6963	9.77472	7.76329	14.6479	18.7909	15.2446	21.5721	25.2387	39.7927	15.7352	9.10774	20.8721	11.2999	8.61103	13.3733	17.4379	13.5909	13.4682
Lchi02380	104.101	73.0966	82.8254	27.5628	43.6649	31.328	73.3251	60.9121	35.8048	41.6279	91.2484	83.9994	63.2384	56.1618	41.3389	47.4215	42.2026	57.8447	91.995	110.444	42.8841
Lchi02382	1.55666	1.21299	0.661361	0.932113	0.993819	1.08243	1.22321	1.85348	1.02793	0.789905	6.87564	1.68395	1.45122	2.36308	2.02861	1.5245	2.50448	3.02422	2.01323	2.56325	2.02971
Lchi02383	103.998	79.7186	79.6958	35.6549	49.3915	30.9162	66.185	72.9674	48.4297	54.4005	78.2462	81.9635	67.7253	65.2019	57.904	51.4849	41.0589	54.2649	87.6465	84.9327	58.4173
Lchi02385	17.8237	15.3161	13.5559	27.5952	18.3534	17.6237	27.6712	20.4571	30.2857	65.592	42.0329	85.511	47.8808	60.8939	82.6713	26.4019	41.7292	22.2037	30.0238	27.3681	46.1991
Lchi02387	3.70364	3.56625	5.85884	1.25557	3.78006	1.54913	1.19165	1.78798	2.29468	1.73919	2.14274	2.45764	2.01633	2.22675	2.58717	5.54042	5.40457	4.95834	2.74915	5.16109	5.19643
Lchi02388	7.07792	7.57588	8.30466	8.93832	6.66556	7.69598	5.68802	6.32471	8.91685	14.7369	13.0433	24.4876	8.34028	11.3314	13.0032	9.39982	11.4718	9.83612	12.1576	12.3012	17.2592
Lchi02389	2.43351	2.29425	2.7253	0.144627	0.430579	0.212409	5.66886	7.97259	2.293	3.3454	3.58928	1.55832	1.24962	0.405324	1.04555	0.886028	1.11132	2.47598	1.42728	2.74178	0.923735
Lchi02391	1.92737	2.20438	2.12698	1.38784	1.34561	0.708631	1.68696	1.58191	0.881834	1.50272	2.46083	3.26491	1.52707	1.822	2.85651	1.84955	1.59438	2.68956	2.73275	2.97151	2.60668
Lchi02395	19.614	15.4459	16.9142	58.1141	33.0855	47.893	83.0494	63.1052	100.207	121.682	93.1479	145.745	80.8206	93.8865	165.511	61.8224	92.4911	63.2468	67.5098	62.9691	84.492
Lchi02396	18.6637	15.8716	18.9392	4.3489	6.30688	5.30106	12.0612	15.8594	6.56429	8.06586	12.311	11.3863	6.22792	5.04298	8.27967	11.9011	8.88212	13.0153	23.205	19.3098	10.2316
Lchi02399	1.96311	2.14509	1.81285	1.00892	1.7759	1.48438	4.10305	3.82198	2.42895	2.92048	5.96159	2.66963	3.33083	2.35895	3.38741	1.83687	2.36453	2.71209	3.08991	2.90168	3.59831
Lchi02400	4.88757	4.02582	2.07276	3.59615	2.51032	3.17429	2.76687	0.339985	0.466412	0.891729	2.79939	0.461146	1.82794	0.83295	1.8927	1.05242	0.38779	0.606217	1.50678	0.462308	0.800889
Lchi02402	13.8329	12.7083	12.4851	5.4791	5.4988	4.71829	8.26011	10.756	7.28292	6.16429	8.83724	8.50976	5.7509	4.06032	5.19136	8.12575	8.00871	10.2867	12.7732	12.4314	8.88918
Lchi02404	236.852	261.826	273.848	133.707	146.576	108.345	144.841	252.673	150.989	130.273	180.825	105.768	187.197	159.408	134.975	198.43	217.275	277.602	238.254	258.484	281.689
Lchi02408	13.7919	14.2635	19.7127	1.97908	2.64841	2.37785	5.42823	12.0518	2.22155	2.13812	6.39165	4.64026	4.67583	1.19601	3.59378	6.45578	3.19827	9.50586	9.87176	16.133	5.00498
Lchi02411	2.74152	1.49534	1.75231	0.728151	0.393167	1.17705	0.814331	0.370235	0.395674	0.808364	2.23374	2.51746	1.11833	2.32092	1.64602	0.536607	0.934402	0.585084	1.36293	2.11838	0.348754
Lchi02413	5.30964	3.4708	5.23907	5.5519	3.4054	5.43797	12.3853	8.72631	8.78014	9.31282	7.78817	10.6576	6.47872	7.71955	9.68309	4.78971	6.94661	5.04446	6.89904	7.00292	6.4467
Lchi02414	43.7774	41.5013	43.6339	21.472	28.4738	25.8106	31.6065	37.494	28.149	20.036	24.7552	38.6323	23.7812	19.9497	20.9212	21.0172	22.99	25.837	32.6814	35.4751	35.2587
Lchi02417	6.31051	5.47986	5.64356	2.84969	3.92624	3.92299	9.18346	11.0072	13.1684	37.3181	30.3191	61.9621	15.3306	18.3732	23.6548	9.94396	8.37753	10.3583	8.90437	7.18533	10.0252
Lchi02418	20.1518	19.152	23.1723	12.9946	16.8727	10.8454	14.2364	18.6559	16.393	12.0299	16.7698	21.2156	14.642	18.7466	16.6824	25.0815	21.7576	27.3924	36.7152	37.7735	35.6717
Lchi02419	1.12385	1.22941	1.33319	0.91519	1.2961	1.98754	3.38212	3.82367	2.44794	3.47425	6.50514	2.89272	3.09083	2.56668	3.88414	1.71578	3.1411	3.1325	4.10214	4.00646	2.27245
Lchi02420	241.118	249.432	242.332	188.13	223.234	196.17	151.304	153.317	178.738	202.326	175.876	223.277	208.514	200.803	201.659	177.855	182.805	149.374	175.517	140.69	171.661
Lchi02422	0.191124	0.287349	0.184959	0	0.0689966	0	0.263865	0.520687	0	0.30292	1.32006	0.709569	0.463224	0.162935	0.770617	0.0939628	0.163718	0.92359	0.688309	1.05561	0.367777
Lchi02424	42.6478	32.0036	29.1676	36.7367	46.0288	32.6026	49.0715	35.9225	43.6068	65.4436	66.5674	79.5488	60.8871	55.489	53.3346	68.8711	55.4199	65.8904	74.4052	71.8937	73.2708
Lchi02425	8.13713	10.3782	11.1733	0.431562	0.948804	0.869799	4.90095	5.14085	0.746532	1.09511	4.79703	2.72795	1.85959	0.80181	1.28224	3.58996	2.23139	3.71575	8.36497	6.11789	2.95282
Lchi02426	17.7771	25.0826	16.5456	1.71511	3.76428	4.58711	5.98988	9.25725	2.60917	12.2501	17.74	4.348	9.41312	5.32722	5.22804	17.1572	13.2305	11.0365	16.8749	18.0874	15.0079
Lchi02427	1.96627	1.61171	1.41569	1.11833	0.950728	1.42947	1.26954	1.42173	2.39714	9.83194	12.0225	26.9798	12.4982	12.187	17.035	7.82216	9.76556	8.30801	6.47717	7.13645	5.03524
Lchi02431	0.133659	0	0	0	0	0.378233	0.147802	0.144525	0	0	2.62331	43.234	3.98641	0	1.55168	0	0	0	0	0	0
Lchi02432	20.6664	26.1133	31.1262	21.7651	17.1866	12.5757	6.79398	4.07844	5.74264	4.28031	4.87128	9.03733	8.61996	7.33263	16.4329	44.3839	40.5609	28.7643	16.4854	21.6715	13.6271
Lchi02434	64.752	62.4318	71.1461	131.983	128.528	75.5798	76.8987	94.9148	93.9762	104.319	118.008	147.243	127.252	120.954	152.151	98.9251	111.719	126.729	98.4545	93.4958	111.683
Lchi02435	2.72962	3.89434	3.28838	0.270918	0.146577	0.478427	1.58791	1.65174	0.922736	0.641965	3.02293	1.4095	0.759905	0.692151	1.55377	2.61021	1.95615	3.71187	4.88492	4.99568	2.76711
Lchi02442	43.394	37.022	56.9429	56.9727	56.8625	52.7602	63.5135	71.5389	48.0994	27.0506	39.4525	39.1838	34.6631	28.7305	28.4552	34.1837	30.772	36.6522	65.0413	56.8722	44.9051
Lchi02443	341.785	276.845	321.105	84.36	84.6636	98.2342	141.092	207.306	241.354	135.183	139.624	176.763	70.2745	44.1151	87.4802	53.4917	37.1108	41.3362	149.014	95.4541	125.869
Lchi02446	31.0345	23.297	7.58188	14.844	2.9057	8.2352	10.4082	4.96867	12.7316	18.2374	15.7311	30.6162	15.4433	17.3182	16.9466	26.5792	20.1001	18.7383	38.6813	35.0645	28.2012
Lchi02447	7.96686	6.69677	4.30082	11.2021	6.6071	10.6953	20.8029	12.2585	15.6554	17.8703	26.0588	20.413	10.5178	9.24209	13.3468	2.2623	2.84473	2.2913	6.36366	3.84657	7.48289
Lchi02455	1.84146	1.68208	1.52844	0	0.188806	0.411112	0.421146	0.711341	0.434483	0	0.780255	1.45145	0.683382	0.445825	1.00129	1.63156	1.61504	0.280949	1.88478	1.12424	0.614211
Lchi02457	5.67304	4.23201	3.75448	9.42755	3.7604	6.64147	8.64218	8.73343	8.41592	11.5501	11.9602	8.95307	9.06532	8.73295	11.8335	6.96846	5.75102	7.52604	6.4324	7.48798	6.33501
Lchi02459	0	0.881954	0.453494	0	0.388538	0	0	0	3.03987	1.26732	6.94969	2.98566	0.203804	0	0	1.80647	0.187647	0.387484	0.43447	2.44666	0.226303
Lchi02460	4.46803	4.9992	4.86016	1.18445	1.64842	1.79515	1.75921	2.89167	1.41405	1.7247	3.9237	1.7942	1.66363	1.7381	1.45559	4.35305	3.67645	6.00667	6.20514	7.43088	6.26394
Lchi02462	675.957	480.61	410.276	50.4973	58.1774	47.3955	205.715	246.351	53.5882	33.9401	220.587	12.4989	103.817	39.0856	40.9318	78.9546	61.0118	206.466	277.327	272.418	82.876
Lchi02463	2.37606	2.72005	2.70076	3.51869	3.60002	1.71369	7.53713	10.3859	14.1437	25.2725	24.2295	32.4135	10.3765	9.45101	17.1491	10.3833	12.0109	12.7683	11.5838	12.8073	15.7587
Lchi02467	6.42936	5.54948	7.95804	8.13646	14.444	6.39575	11.9598	14.8576	20.4034	44.8589	70.2599	63.3711	18.1942	19.9876	31.6247	22.6094	24.63	34.2315	23.9024	30.1366	30.2635
Lchi02468	5.77829	2.52773	2.36708	7.05458	7.31214	2.16334	3.06418	2.00595	4.11114	3.06177	6.1662	4.35791	3.47194	5.51443	5.01676	39.1914	18.4207	22.694	22.5746	23.9164	11.6688
Lchi02473	2.14103	2.57397	2.34723	1.05619	1.26753	0.563636	0.494679	1.04222	0.807155	1.22156	0.990497	0.82952	2.02893	3.27445	2.4275	1.47768	1.74158	2.12824	1.49033	2.34405	1.65612
Lchi02474	4.58158	3.69778	6.94425	5.09172	3.24695	2.5384	2.38779	4.13273	1.63036	3.65351	3.01182	3.98818	4.30257	4.01057	8.69249	42.7144	48.9119	38.9335	27.0492	36.2945	43.4089
Lchi02478	16.7979	12.316	17.4852	6.60241	4.79704	6.91878	6.32923	6.02808	7.12474	5.86272	8.0894	6.7663	5.56729	5.76315	7.09515	11.6271	8.75382	10.7678	10.872	12.1185	8.91502
Lchi02479	23.6808	18.9565	21.8511	0	1.11265	0	0	6.78759	0	0	22.6945	9.44268	4.71378	2.12595	1.24895	3.12916	3.31972	6.62828	20.3613	20.717	7.6648
Lchi02480	7.17298	4.73537	5.51695	7.33313	7.21628	4.67432	9.02346	8.20373	7.67488	10.4195	8.35299	12.697	9.58667	9.44742	8.00621	7.10256	7.24814	9.15172	8.96598	7.25147	7.83542
Lchi02481	172.163	136.105	164.059	128.109	199.242	139.748	218.447	216.116	187.872	235.455	513.447	403.94	264.698	247.237	230.667	172.542	221.065	242.826	228.309	248.399	335.63
Lchi02482	3.9081	4.14667	5.05625	0.142485	0.437497	0.677378	3.61084	4.06016	0.852035	0.581717	2.4073	1.16119	0.712714	0.413291	0.154357	1.89914	1.11322	2.60173	3.59661	3.72903	1.72039
Lchi02484	1.69558	4.31741	2.78805	0	2.63713	10.4385	17.9214	9.0369	0.949202	0.948744	3.11102	4.15261	1.40628	7.05159	5.86137	1.25771	3.45964	1.76187	0.996251	6.13555	0
Lchi02485	2.26658	3.47825	3.33753	7.41928	5.42699	4.85291	3.78994	4.37434	3.65814	5.29061	6.59223	4.20405	5.47347	3.93175	3.64985	4.82088	6.94576	6.12788	6.35949	5.32114	6.49025
Lchi02487	2.4063	2.66128	3.7913	1.20549	1.73941	1.24727	4.00174	6.45046	6.15659	21.8742	15.3465	18.3834	11.4894	10.3786	13.2644	4.78179	7.13332	4.83904	5.31606	5.96478	5.17178
Lchi02489	17.1912	18.19	21.1007	8.62565	5.31908	4.41655	5.08406	4.38294	4.72918	2.52931	4.11436	8.95428	4.64263	4.36234	8.9028	3.32193	4.93497	1.9457	6.91777	3.57717	1.32158
Lchi02491	19.7732	27.0067	22.2206	26.0644	24.8294	11.5874	40.8659	35.6159	22.7676	22.8826	20.4557	23.8159	26.1692	24.0007	26.154	32.5664	32.847	36.5353	38.3081	45.649	39.4661
Lchi02497	49.7847	45.9181	43.9011	52.1541	38.3631	51.4062	34.5068	32.9056	47.0476	70.3729	223.638	126.498	47.8796	31.4995	88.1729	24.3426	17.9313	31.786	24.075	16.2701	10.3341
Lchi02498	28.1759	19.1233	19.0296	16.5648	24.4406	13.6555	9.37	8.05651	10.4434	7.40069	6.682	13.9131	13.869	16.1167	35.029	14.7898	21.4632	11.8141	15.0391	14.204	21.5847
Lchi02499	323.331	278.483	259.991	316.42	332.222	297.069	316.318	248.661	265.672	229.021	205.302	144.384	322.95	319.112	166.101	105.068	108.893	105.263	123.798	124.392	181.66
Lchi02501	169.058	156.949	133.486	66.169	63.9734	70.6774	62.7417	58.3661	46.2767	43.6034	86.2963	117.49	75.1522	63.1234	47.4509	107.463	81.613	86.6536	104.53	113.513	77.404
Lchi02502	0.142446	0.268135	0.207081	0.547344	0.19023	0.207005	0	0	0.145433	0	0	0	0.262714	0	0.353824	0.636029	0.301874	0.314712	0.492763	0.359958	0.599078
Lchi02503	8.2106	7.95585	8.19415	1.77331	3.48169	2.34134	4.03315	6.21669	2.71644	3.89065	5.64412	4.51861	3.1602	2.34937	3.26785	4.55999	3.94041	7.05865	9.65178	11.4438	5.31058
Lchi02504	10.5627	14.9185	19.2751	2.64756	5.99247	3.38146	7.30382	10.4414	4.83494	4.89402	5.37911	3.14124	6.14977	4.99907	4.88405	18.5712	10.5556	20.0009	20.3247	21.9725	15.1663
Lchi02505	34.6173	28.0284	29.5243	20.3337	17.6356	31.3103	32.8859	26.6154	20.0785	20.1504	19.9967	17.8032	28.3816	24.0853	15.2202	3.7454	5.90608	6.73473	9.53152	10.4309	8.32391
Lchi02506	26.0016	17.4707	20.7397	26.3087	22.3225	14.2616	21.8394	21.1699	24.53	22.2311	23.7544	19.7784	25.0293	31.3159	26.3527	13.9987	15.5302	16.1348	20.4591	18.5844	18.7692
Lchi02507	17.7936	15.5855	23.9243	3.50648	9.93469	3.27973	8.72645	13.665	9.03093	8.03674	15.1319	10.9424	9.14228	5.42644	8.13652	10.1964	8.59842	12.5378	12.3991	15.3859	7.85392
Lchi02508	121.707	131.831	177.816	136.478	216.076	123.568	241.248	162.489	208.102	228.351	352.92	276.439	434.659	297.241	310.59	361.297	408.932	461.326	354.555	401.07	337.649
Lchi02510	1.15837	0.925605	1.67373	0.0848133	0.529073	0	0.454198	1.82423	0.167509	0.0533102	0.973294	0.574077	0.376795	0	0.102291	0.486842	0.57002	1.0083	1.60342	2.00145	0.541962
Lchi02511	56.3554	65.034	74.8067	38.2055	31.443	27.388	43.3653	72.9655	43.7307	25.4005	30.2949	17.5704	26.8641	18.7867	24.6099	43.3971	31.1042	37.812	53.8489	38.7993	42.4511
Lchi02512	0.50643	0.499672	0.552316	0.777639	0.307934	0.258579	1.23831	0.776716	0.590258	2.4605	2.3927	4.22041	1.07418	0.492324	1.0254	0.300064	0.403695	0.586697	1.20634	1.11251	0.829681
Lchi02513	4.65936	8.90842	6.61466	6.70763	6.07013	7.99168	1.40863	2.02098	2.54665	0.61384	1.04392	1.04656	0.875884	1.07813	1.1741	0.659128	0.41382	0.144336	0.322586	0.810644	0.230626
Lchi02517	48.0307	55.5492	58.0108	19.141	51.1802	18.3855	53.4217	71.8188	41.642	67.3223	87.436	36.3209	84.067	47.5988	46.6202	53.7971	57.6591	67.8052	58.4542	74.3528	80.9671
Lchi02521	1.74012	6.09255	6.29108	6.48492	11.7217	0	6.31538	18.528	25.7754	48.1776	45.1325	56.2584	44.7403	25.5448	4.51085	28.8465	14.2089	17.6227	37.8171	50.876	60.3706
Lchi02526	10.6973	10.3341	9.77232	12.1141	13.6108	9.15921	11.4005	9.73341	14.1535	20.8727	14.3839	22.8733	20.7061	19.4377	22.6282	11.4039	13.4323	11.9963	10.7633	16.3525	18.8963
Lchi02527	11.4169	10.9644	10.3569	133.944	124.622	174.417	160.366	98.7024	108.432	53.1378	64.0129	33.0878	26.5569	15.6487	17.6452	23.8417	24.867	45.0336	40.394	53.1444	34.0649
Lchi02529	0.672421	0	0.490791	0	4.03093	0	0.183335	1.43002	1.94934	0	2.06735	0.48	3.00628	0.951227	0.962086	17.9393	16.1834	26.656	16.534	36.7937	33.8891
Lchi02530	10.8011	4.67175	5.29193	1.71132	2.3299	1.4491	5.86825	4.87189	4.26925	12.769	17.5261	19.4801	10.564	9.9546	10.5884	5.96168	5.54103	7.32131	14.5275	18.3811	13.7034
Lchi02532	4.42755	5.64634	5.81384	3.70302	4.95427	3.59153	5.44725	4.36646	4.96885	5.20424	4.59996	3.29539	3.53369	3.30226	2.59969	4.71854	5.2832	7.04828	18.9041	19.5574	20.466
Lchi02534	4.21451	5.55123	5.64429	1.38596	2.85343	0.998957	2.5116	3.07642	2.46908	4.73529	6.95609	8.30781	4.45574	5.16608	4.477	10.3	9.34953	8.75731	11.6345	9.16209	6.67982
Lchi02535	12.6653	8.74723	7.73729	3.06499	3.29052	1.4799	2.74672	4.94919	1.80343	1.61128	4.89938	8.51351	3.66177	2.78565	1.89715	3.75336	2.93365	3.61106	3.78952	5.42798	3.0664
Lchi02538	7.18453	6.20692	9.10096	21.1792	18.3515	11.8416	11.0776	7.46279	17.8361	16.5212	13.657	17.9131	7.2936	13.5976	16.256	11.5711	18.0242	20.9373	13.665	20.2678	12.6204
Lchi02539	174.334	158.835	141.275	247.016	184.646	252.593	464.46	417.219	436.865	666.823	635.217	250.132	722.244	657.93	385.687	336.007	303.713	316.679	237.427	165.26	416.986
Lchi02540	2.24144	2.30367	1.71618	101.78	54.4924	82.9055	78.6384	33.1322	30.6795	30.6765	20.2971	8.73744	17.9934	9.54273	12.9515	9.14707	10.5802	15.3585	5.03239	8.06351	12.727
Lchi02541	9.81791	0	5.98535	235.908	132.34	122.935	180.559	54.0549	92.5657	123.413	52.9298	72.102	74.4665	100.226	157.87	52.8529	52.7485	30.13	25.9693	22.7035	38.5141
Lchi02543	4344.01	4153.34	3304.57	1464.72	1324.78	2620.44	2587.42	2658.88	1971.01	965.327	1264.57	719.174	747.849	610.293	378.987	652.799	462.402	632.106	735.019	396.757	481.52
Lchi02548	83.5241	57.1129	49.9378	86.4262	111.945	85.0279	157.003	144.442	113.653	179.956	226.768	142.027	194.412	210.15	135.465	105.098	101.504	135.987	123.11	140.799	143.126
Lchi02549	10.5864	6.49952	6.17223	22.6791	25.8949	9.93535	17.5425	38.5858	32.3218	21.1966	38.1678	13.2766	22.9503	25.2913	28.515	12.8717	12.3993	11.1629	13.6965	16.1748	23.1662
Lchi02550	67.2233	45.5033	56.9281	86.8829	141.531	80.7112	176.557	170.105	158.984	246.788	349.678	279.894	165.066	162.451	132.068	108.151	102.361	124.979	126.522	166.142	186.483
Lchi02551	23.5343	12.529	9.83433	4.4919	6.64816	4.8812	6.12315	9.39906	10.1805	5.43437	4.87836	9.75183	4.35383	4.4818	6.8048	1.70042	2.25032	2.90343	14.0851	4.81115	5.4495
Lchi02552	5.68984	3.56372	4.67125	0.462576	0.374046	0.305576	2.54314	3.13765	1.00753	0.307978	1.80567	2.35283	0.675887	0.264998	0.243722	2.63056	1.89276	2.96674	4.62899	3.31991	1.66208
Lchi02553	15.6075	9.40481	9.6825	7.54039	8.36064	9.71545	14.3829	7.64717	8.76746	32.1325	16.8482	52.2957	21.7542	16.1992	26.4658	23.8379	32.7055	22.6343	37.4609	23.6006	20.9514
Lchi02555	13.8563	10.1936	9.39505	336.311	322.639	355.53	314.153	342.572	235.345	116.752	174.63	123.449	60.3722	56.5581	55.6105	44.4698	40.5692	72.553	125.685	116.254	89.0812
Lchi02558	1.27889	2.00162	1.13991	0.535102	0.0910236	0.297526	0.29012	0.200632	0.368411	0.174969	0.518218	0.339078	0.657375	0.6879	0.813583	0.164991	0.323566	0.112771	0.579787	0.38656	0.782654
Lchi02560	179.273	87.0046	82.9888	37.7792	11.4572	32.6492	47.1836	33.3666	27.9259	34.5592	26.9276	66.6275	26.655	31.694	48.8875	4.91251	5.13216	5.00158	72.0829	39.4545	39.199
Lchi02561	164.086	85.0707	81.839	37.1204	16.2895	28.5777	63.5784	55.6336	34.2484	68.7166	85.4242	177.568	42.0121	40.7546	59.9947	26.9863	24.4666	29.9869	121.29	95.5525	90.2667
Lchi02566	1.63579	0.909868	0.864819	9.37309	13.4867	5.03557	0.252764	1.40828	5.30419	2.38981	3.41021	2.023	1.23292	1.93549	0.959081	91.4274	86.7683	57.4936	13.8003	11.7114	16.8598
Lchi02567	4.27401	2.65243	2.02924	2.20219	1.3089	1.86107	3.33703	1.82879	3.18647	6.66357	16.0532	18.8111	8.22573	8.13939	13.197	6.5047	5.52254	7.53523	8.78649	10.1375	5.5546
Lchi02569	16.8243	9.68087	10.5629	6.80081	10.6744	13.8599	14.0226	14.4935	7.81209	7.64502	10.0311	11.1991	7.83058	5.4412	7.01556	5.93713	5.40437	7.29231	20.4153	17.4431	16.2325
Lchi02570	0.18573	0.209027	0.0715538	0.0413003	0.0333845	0.072724	0.256104	0.251972	0.154144	0.110478	0.0345284	2.25137	0.793005	0.378421	0.411297	0.0606093	0.0316826	0	0.222016	0.037832	0.474593
Lchi02572	6.11727	5.50108	7.01264	13.2928	13.4955	8.71869	10.3187	10.025	14.6725	20.0495	17.194	18.7421	25.2075	29.9664	30.5627	20.1924	20.368	19.8242	15.5432	10.7839	29.9853
Lchi02573	8.96974	7.64428	9.51436	2.24928	1.76108	2.87461	7.61494	9.69761	1.80336	1.17145	8.1776	0.499386	3.25713	1.24739	3.01825	3.89962	3.59291	4.49502	9.56559	10.3538	6.53676
Lchi02575	15.4082	14.8013	13.5687	3.21236	3.84944	4.6703	11.7297	11.8135	7.15325	8.62375	10.0683	11.5607	6.85086	7.89331	5.2087	7.95207	7.92834	9.30853	17.7584	17.4114	11.4959
Lchi02577	3.22058	5.16529	4.59245	5.5487	4.09854	1.67467	1.49686	2.50087	4.39526	9.84889	7.18217	8.81157	6.89248	6.25137	7.99088	10.0194	10.0553	7.04502	6.28962	4.9312	8.12784
Lchi02581	25.839	18.7605	22.3908	9.61369	7.49668	11.6247	46.6386	28.1784	16.2816	25.2945	32.876	35.4613	16.2922	12.5961	14.6244	10.7321	8.65358	14.6896	21.1062	14.6885	13.4771
Lchi02582	261.461	241.096	241.45	423.526	327.889	337.018	479.719	317.1	395.335	791.624	567.326	911.488	616.559	691.693	672.966	414.685	470.084	427.674	433.481	444.24	585.415
Lchi02583	7.70624	7.8351	8.29216	25.4782	14.0313	20.8518	40.4453	29.4947	38.0046	75.1886	58.8797	82.9507	46.1754	84.4823	136.635	16.5517	19.4967	12.7752	20.7498	16.7129	16.5621
Lchi02585	2.94174	4.29194	4.37083	3.9933	3.46093	3.52026	9.46134	7.37896	9.69673	12.1371	12.187	14.113	7.53371	9.72077	8.44034	5.01093	6.53437	5.60136	4.74758	5.73245	4.36424
Lchi02586	34.6621	30.8846	34.2708	64.8786	45.2205	33.9583	38.1279	34.5957	48.3679	59.3499	45.9582	75.662	35.1988	38.1834	47.3981	39.1941	40.2896	37.044	29.709	36.4633	53.8761
Lchi02587	3.08669	4.08248	2.55188	16.9365	20.8636	22.0853	78.868	61.2978	59.5057	28.845	44.3344	17.6223	39.6411	29.2268	23.6865	18.0011	19.8914	28.2993	38.65	31.8177	18.5399
Lchi02589	0.175509	0.206206	0.127418	1.07406	0.237042	0.0860444	0.604319	0.0496606	0	0	6.00363	7.84473	0.408255	0.11195	0.750016	0.215371	0.412696	0.156722	0.394225	0.403082	0.0935451
Lchi02590	18.4654	16.5678	19.2973	5.87946	4.11886	6.65987	9.52383	6.78898	11.2794	10.9619	8.19927	17.2371	7.67562	8.66915	13.1345	5.5761	7.33539	6.83232	10.71	10.5518	8.06451
Lchi02591	7.73954	5.67041	6.68551	13.5343	9.07525	8.41312	12.429	11.0332	12.7543	19.0126	17.2542	25.2198	14.7619	15.2317	24.7516	18.9046	22.4669	18.2967	22.2838	22.104	23.3137
Lchi02592	35.734	30.6992	29.1175	3.74344	3.95278	3.93612	3.81447	6.07725	3.60844	3.62841	3.98161	4.93097	4.60273	4.81795	4.55583	0.210504	0.323016	0.78334	2.78074	1.68451	0.73592
Lchi02593	3.35313	3.5318	2.58349	0.961708	2.51787	1.2276	4.31507	3.69005	4.75694	7.21877	10.0172	8.6138	7.93238	4.26318	7.74672	1.35061	1.74061	2.15647	2.79877	1.77692	5.11489
Lchi02594	1.57848	2.28487	1.75968	3.05795	2.82877	1.93191	5.74001	4.06611	4.17207	8.31654	9.75581	12.7962	5.26008	6.54905	8.36932	4.67414	5.36133	6.37674	5.93531	7.33076	5.50645
Lchi02596	50.9057	44.5307	38.579	26.5329	19.829	19.5612	13.2703	18.0128	19.4926	27.3014	29.1174	13.9033	16.8338	23.0092	10.4638	6.70979	10.4467	13.4626	20.8941	18.0302	14.5792
Lchi02597	9.46732	4.76216	5.08862	9.49893	6.2617	6.59619	12.2293	9.45008	15.4869	23.5548	15.6455	38.2001	13.9553	17.3472	24.9605	6.75326	7.29995	5.31453	10.2795	8.17742	12.9665
Lchi02598	0.174275	0.107654	0.332079	0	0.404748	0.0744071	0.259303	0.248281	0.0666437	0.446885	0.728532	0.561281	0.772966	0.816549	0.827322	0.551934	1.60241	1.2951	1.76353	2.79455	1.61962
Lchi02602	1.03254	1.42837	1.00022	0	0	0.118226	0.138434	0.136291	0.249585	0	0.112154	0.926051	0.505806	0.102585	0.121244	0.197811	0.15497	0.269443	1.08468	0.739467	1.09134
Lchi02603	13.4676	11.2685	10.4612	1.0106	1.81925	6.46133	1.89556	1.02442	1.67278	3.42146	2.71017	3.65688	28.9014	4.68327	38.2972	4.74818	2.70793	1.48315	11.0796	3.40181	4.05797
Lchi02604	4.65562	3.0579	3.08294	4.56392	3.14541	3.72237	5.17877	4.74992	5.20519	7.98639	7.7852	15.8856	4.96357	5.64767	10.683	4.49189	4.93546	4.70692	7.24491	6.7696	3.8547
Lchi02606	7.47043	5.9897	7.29722	3.26167	2.20741	2.03698	3.33118	3.31942	3.46449	3.14222	2.98449	5.03477	2.90481	2.27679	3.14577	4.16436	4.1635	3.72822	6.73693	6.47912	4.78187
Lchi02607	7.8758	8.43698	6.71421	8.23075	7.83615	6.49075	13.1312	12.3976	12.9383	26.687	25.1824	23.5275	21.2842	18.8696	27.857	8.85431	11.3163	11.5283	15.4571	13.6357	19.5619
Lchi02608	180.054	281.179	299.24	44.0545	31.9576	44.0564	85.232	83.202	71.0072	24.4075	26.8492	46.8354	20.2058	19.327	35.7391	28.089	22.082	20.6341	73.1115	62.1616	60.3459
Lchi02609	0	0	0.165269	1.27158	1.15883	0.656474	0.0961301	0.90638	1.20813	0.123864	0.388821	0	0.0782242	0.142467	0.168318	0.330728	0.719177	0.665867	0	0.399936	0
Lchi33753	68.8182	64.4086	56.6303	5.51333	11.4636	20.9342	16.5757	11.8427	4.84461	5.52959	5.81722	0.561308	12.6872	8.24096	3.1576	6.76354	5.18295	7.4592	15.6886	8.72898	4.61893
Lchi33754	2.69938	1.43406	2.07675	1.56375	1.2586	0.859592	1.55967	1.66669	1.45233	3.12648	6.71392	4.53158	3.05274	3.49028	2.52848	2.05637	3.55953	3.9556	2.74033	2.66952	2.81158
Lchi33755	7.57012	3.87445	6.38125	1.47669	4.14513	1.12446	2.41952	1.71055	2.90781	2.06806	0.530484	1.33425	2.17055	3.09757	8.2673	11.0498	8.99106	8.78026	21.9953	24.0932	17.9498
Lchi29560	16.4868	12.5969	13.0728	4.40396	8.44168	5.89826	14.1215	13.6188	9.70546	5.8729	12.0652	5.12034	7.63071	4.64752	5.73363	1.99401	2.46437	3.64816	3.32673	3.4074	4.91549
Lchi29562	7.71084	8.78417	12.9273	4.67616	6.10109	5.42082	12.0649	11.7006	16.3134	18.3429	15.86	14.6893	19.5132	21.7397	16.4278	8.76638	11.8604	8.00051	15.3559	19.0345	20.9351
Lchi29564	0	0	0	0	0	0	0	0	0	0	0	0	0	0	0	0	0	0	0	0	0
Lchi19365	33.2267	61.669	47.5973	21.2679	10.9843	12.8442	73.9469	62.5794	115.528	113.486	57.8956	53.3979	37.1817	55.7759	51.6442	3.42236	6.04604	4.94514	20.7539	14.8622	9.2633
Lchi19374	17.2046	13.1143	16.0224	55.4137	31.2932	25.5184	39.746	33.0112	63.9471	77.971	56.2433	59.9878	69.2617	67.848	88.3732	54.0109	71.8718	49.6346	56.1197	53.4277	91.0561
Lchi19381	1.07266	1.10563	1.56892	8.07597	6.43103	8.94589	6.92829	2.80929	2.74369	0.834074	1.32638	0.57106	0.391772	0.246594	0.503745	1.26912	1.03489	1.15254	2.12944	2.17698	1.21008
Lchi19387	23.7383	17.5837	13.5069	2.58772	1.81409	2.62172	12.8079	20.5781	6.55944	6.3944	14.3227	9.8055	3.49536	2.10901	3.23399	3.51593	3.64245	6.95304	21.0366	18.5431	9.79332
Lchi19393	44.2045	40.5464	39.3541	31.7192	30.959	42.8	79.2469	72.279	59.3157	65.6791	67.7315	80.1808	57.7597	49.1724	73.5568	40.7194	38.025	43.7202	61.5957	59.3571	53.9333
Lchi19395	1.19978	0.953785	0.453386	2.25096	0.590558	1.5957	1.62628	0.505748	1.14711	3.42486	4.13215	14.5094	1.65741	2.94561	4.46022	0.856476	1.43325	1.33458	1.62249	1.36442	0.868407
Lchi19398	8.16558	8.84266	10.0692	8.30929	8.31852	6.88125	12.5849	19.8832	12.1171	12.4758	16.6798	15.845	8.14298	8.80599	12.805	10.3888	10.0797	16.1993	16.2657	16.0057	12.385
Lchi19401	39.5537	34.8842	38.9293	101.254	47.3246	35.3043	43.3842	27.1068	63.7976	76.5523	78.2528	129.607	143.913	124.186	143.039	146.72	126.263	110.596	101.581	85.8126	129.931
Lchi19404	5.17296	3.74162	4.68175	1.16327	1.41126	0.805158	5.18299	5.49472	1.08556	1.36466	3.78799	4.18611	3.74795	1.30134	1.9891	6.19203	4.17749	7.96269	10.8379	10.4715	5.29414
Lchi19406	0.195556	0.144389	0	0	0.116358	0	0.661854	0.505894	0.667903	0.883521	0.970211	0.764288	1.10287	0.25027	0.355364	0.302299	0.800447	0.749485	0.176737	0.133388	0
Lchi19410	0	2.10184	0.543057	5.14702	0.428765	2.31427	2.18523	1.03774	0	2.31302	2.60192	7.20993	3.19937	1.21363	3.8095	1.63449	0.42148	1.71879	0	0.498222	0
Lchi19411	17.2668	17.9464	17.6315	1.845	4.26277	3.54169	11.1794	9.36114	7.80952	5.88386	13.1357	11.6181	18.2935	9.94205	5.7281	16.5029	16.4673	23.4521	30.1677	39.5805	19.8593
Lchi19415	8.13095	8.89103	9.72787	2.90985	2.57345	3.35769	3.54173	3.725	1.75679	4.16295	3.17759	6.935	5.13842	4.66576	3.55788	3.02159	4.03663	3.8889	8.36069	10.1934	4.84341
Lchi19423	4.56817	2.91664	5.02574	4.34889	3.19078	3.35822	2.44758	2.45094	3.24918	2.8209	3.88936	3.34358	2.76305	2.55437	2.62808	7.60204	5.23147	6.35276	4.19456	5.78924	5.89815
Lchi19435	2.88312	2.57314	4.20741	3.20234	1.10079	1.04609	2.45335	3.24854	4.19702	16.9551	8.18949	15.7747	8.47101	9.0915	21.3052	5.20235	10.568	9.31265	10.4295	9.10135	9.35177
Lchi30079	59.5207	49.8241	52.49	55.065	52.9213	55.1877	51.0204	34.5059	35.0502	28.3468	43.8405	22.5666	121.669	107.958	59.4428	33.1471	38.8067	41.5298	42.357	34.9784	34.8199
Lchi30080	1.26842	1.74913	1.49037	2.01571	6.49813	0.721245	0.231738	0.340571	0.0512444	0.319213	0.150381	0	2.83636	1.45854	1.42171	14.7942	17.5291	8.88361	4.24255	6.60514	5.4498
Lchi30081	13.9561	11.8727	10.2973	33.0934	35.7136	21.4425	0.698506	2.4316	1.84239	0.208785	1.41633	0.738515	8.1567	5.91593	8.58435	31.7483	40.6505	37.2059	19.7164	26.9395	21.9964
Lchi30082	1.7012	1.44775	1.315	0.534319	0.533441	0.332094	2.20215	2.28979	1.57065	1.45066	3.81189	2.15307	3.03828	1.43347	1.87299	1.37174	1.5611	1.35877	2.56689	3.7024	2.18005
Lchi30085	59.7581	39.5206	23.1737	50.7526	16.5479	40.7782	29.4762	16.9038	16.4702	10.7439	9.78292	57.6561	16.7934	24.7747	36.5542	13.7345	14.6346	13.6926	25.836	18.5904	9.25785
Lchi30090	2.96964	4.39933	3.2308	9.06773	12.2947	15.3306	38.1157	36.6807	49.8208	54.9899	64.9501	90.2958	21.7245	15.6342	41.5552	10.5327	15.8536	16.0218	11.6986	18.4457	19.4705
Lchi28676	11.4365	13.2612	15.9838	15.8568	19.8072	10.1113	9.45904	13.0084	16.9165	20.4498	18.1452	19.8131	13.1429	13.6954	15.9866	15.7762	17.3494	13.42	10.0466	11.749	13.9425
Lchi28679	1.57555	0.496585	1.36338	4.02468	1.64445	3.08402	2.66524	2.04067	2.35915	1.79204	6.28483	8.62841	3.4361	6.35045	6.16074	6.49132	5.89287	2.82819	5.66984	6.65443	9.62359
Lchi28687	4.21373	6.76153	6.38643	2.21606	3.33442	2.38197	5.48461	3.78743	2.43965	5.66633	5.74668	6.0204	8.66681	6.94278	8.56929	8.13959	9.66603	10.026	7.59128	12.8818	8.62019
Lchi28688	8.48279	9.51586	7.29609	0.92686	0.847755	0.614618	2.40088	3.05886	1.0736	0.721021	1.06683	1.80199	1.56599	1.8679	1.05042	2.50233	0.719989	2.99557	4.92295	6.53604	0.665434
Lchi28689	5.73454	2.72637	5.0478	1.42926	0.941071	1.2742	1.79696	4.33934	0.782752	1.02084	4.55487	1.27882	2.47714	0.221968	0.522804	3.07949	1.14056	4.22675	5.00974	8.90873	6.82178
Lchi28690	0.977016	1.18621	1.18797	0.272199	0.807453	0.83965	0.98251	1.4731	0.435072	0.322227	0.380312	0	0.606675	0.312016	0.4099	0.533328	0.76726	1.1653	1.18599	1.78919	1.13248
Lchi28691	6.96688	6.21989	6.86268	14.6058	12.5732	8.3382	9.22451	7.22676	12.7501	15.9267	17.8941	16.1609	18.5849	23.8499	25.2402	17.2178	20.7495	17.6647	14.9465	20.4388	21.6102
Lchi30369	39.4488	34.4348	34.0399	82.2971	63.615	56.3751	51.7595	35.2296	61.9103	81.7456	73.3687	137.521	106.281	104.659	109.143	80.0519	83.2158	74.7379	104.851	113.506	160.695
Lchi30370	0.0722067	0.101765	0.279484	0.0403259	0.163062	0.0710437	0.249445	0.0820555	0.225819	0.357993	1.34928	4.73505	0.0336785	0.215641	0.364264	0.177602	0.185684	0.161674	0.867489	1.14561	0.734118
Lchi30372	5.21126	3.65494	6.38028	5.81602	7.19808	4.06445	8.06674	9.11638	11.2087	22.4414	18.6062	15.68	16.8352	15.7632	18.921	13.0226	16.875	20.2069	18.4603	25.7885	26.1334
Lchi32574	0.960538	0.526435	0.340072	0	0	0	0.0648363	0.286823	0.0380227	0	0.162788	0	0	0	0	0	0	0.113751	0.154204	0.327852	0.157941
Lchi21935	26.0462	23.8585	23.165	6.58455	12.7103	5.64297	12.5376	22.15	9.97109	13.9853	25.3317	15.0493	18.8601	10.7063	13.2678	13.3103	14.4698	23.9982	19.6563	15.2975	16.9033
Lchi21936	15.9605	9.30965	9.91508	18.8545	14.8217	12.1493	29.9775	24.7146	23.9327	55.4327	100.152	59.25	67.3737	58.568	46.8197	29.7804	38.3991	52.2217	62.5475	43.7723	86.7754
Lchi21937	9.63628	11.7442	3.57922	5.14811	2.49448	3.53757	6.5972	5.21537	1.71642	2.29516	6.47266	2.95072	4.22669	2.53545	2.13517	5.17221	1.85289	5.16638	7.29402	5.27163	0
Lchi21939	21.759	16.2702	23.3773	9.12961	10.5542	8.55476	13.2155	14.4819	11.4499	11.7281	11.529	19.7017	13.1253	9.66119	12.3548	10.9102	10.1629	10.1468	14.6455	7.8041	19.1966
Lchi21941	10.9577	7.72755	6.30464	1.79136	2.12622	1.73218	5.41583	5.94803	1.20214	1.59445	4.50165	6.81198	0.970237	1.37981	1.18432	2.57159	3.18772	5.68632	5.47911	3.93934	1.24638
Lchi21945	6.99195	6.06924	5.98975	3.45402	4.77467	5.46061	7.4382	9.99261	9.09885	9.36129	12.3064	15.2658	8.23026	8.56389	8.83061	8.99478	10.269	13.3011	16.1028	11.9254	18.0267
Lchi21948	3.52381	2.27041	4.05158	5.39342	5.77913	4.63268	8.23623	7.01002	7.77227	12.4538	14.261	29.099	15.0755	17.0141	22.5314	7.74008	10.4359	10.6822	11.043	9.10135	10.9641
Lchi21949	8.08211	7.78074	9.41483	7.30606	5.32695	4.97482	23.1085	28.6085	24.5056	44.6308	49.5064	61.0528	30.8827	30.0626	43.4646	41.6762	34.2116	29.1188	35.2022	31.2086	40.038
Lchi21950	11.3437	9.39326	7.64685	15.0085	11.8976	12.9458	6.95835	5.59995	10.7984	12.7299	10.8705	7.88825	7.71317	9.69185	14.5665	3.01392	5.29477	3.60442	16.4648	14.0811	13.9137
Lchi21951	17.6081	14.8795	17.2297	22.3512	26.5153	15.8136	18.0028	20.274	17.0102	17.5392	11.943	26.3062	12.268	11.7317	8.15397	6.41251	6.7905	10.8133	33.472	14.5902	43.4575
Lchi21952	2.18247	2.02223	2.91012	0	0.293859	0.203723	0.68115	0.874423	0.308676	1.02677	1.21635	0.458826	0.799596	0.479479	0.716252	1.04171	1.06404	1.5624	2.39755	3.05636	1.26679
Lchi21953	3.38598	2.97448	2.4265	1.15834	2.35522	1.02009	1.70024	2.14299	2.68766	3.30272	5.2261	4.41687	3.48575	4.85174	4.46952	5.43096	5.57142	6.3012	7.95516	7.61875	9.78746
Lchi21958	5.0635	4.80027	3.76051	1.65152	2.16187	2.22583	1.60335	0.790562	1.2231	1.07823	2.96633	2.69151	2.43707	2.4133	1.36075	1.99988	2.27694	2.41687	4.88099	4.18858	4.28135
Lchi21962	0.116786	0.0743364	0.150697	0.130262	0.21074	0.153015	0.268643	0.485907	0.607701	0.963734	0.581149	0.240768	0.0725606	0.199063	0.235369	0.0637826	0.200034	0.243793	0.194667	0	0.291212
Lchi21968	0.586763	1.70897	1.71517	0.463215	1.43817	0.39778	2.14518	1.28167	2.51189	4.87673	2.97437	7.24578	3.12099	2.23651	7.85597	1.9468	3.48092	1.84907	2.82211	2.11689	2.30484
Lchi21972	1.38418	1.65175	8.52792	0	1.2357	0	1.00944	0	0	4.2506	1.44994	0	0	0.479375	0	4.7201	3.17036	0.811084	2.89897	0.73351	0
Lchi31317	12.2793	9.20313	12.2309	1.27627	3.32944	1.93193	8.76961	7.13258	3.64095	3.72635	7.62903	5.85812	5.60062	3.98288	3.13714	11.4197	7.26503	11.0217	17.5898	15.4666	7.94347
Lchi31319	2.41947	2.92376	2.38376	3.65473	4.66947	3.72904	4.36499	3.66874	5.38187	6.70351	5.35034	7.59461	5.79006	4.88845	5.60573	5.1967	4.28628	4.90093	8.84412	7.58711	8.56927
Lchi31322	0	0.567607	0.35066	0.387177	0	0	0.0669162	0.524104	0.179164	0.229566	1.08046	0	0.764673	0.793415	0.468382	0.192747	0.703313	0	0.350609	0.597809	0.0617568
Lchi31324	1.38035	1.92508	1.19013	2.90484	1.7619	1.98498	4.07642	2.96789	4.10639	3.30807	4.14246	4.90119	1.87079	4.40181	8.10964	2.63722	3.25171	3.74959	3.79332	5.23257	5.48797
Lchi24730	0.485438	2.20256	1.55664	0	0	0.382963	0.780774	1.23944	0.399952	0.278744	0.865611	0	0.181925	0.0877139	0	1.36493	0.921296	1.18626	2.22602	1.86619	0.302119
Lchi24733	0.49944	0.25373	0	0	0.178223	0	0	0	0	0	0	0	0	0	0	0	0	0	0	0	0
Lchi24735	0.0479855	0	0	2.50433	6.25421	2.86486	0.98963	2.11358	7.35114	4.73153	2.09508	0.983508	0.312113	0.488884	0.577947	0.509736	1.72103	2.39578	0.526147	1.02706	1.48032
Lchi24736	12.0375	11.6434	16.245	7.75719	9.50245	7.39664	12.3068	13.4032	8.223	7.84195	10.0254	12.0319	13.7944	12.7386	9.98076	13.2055	12.9701	16.3215	18.9871	31.8186	23.379
Lchi24738	0.386189	0.302934	0.30591	0.165082	0.208458	0.0883743	1.05586	0.928128	0.698845	1.02515	1.55451	1.27336	0.769417	0.771377	0.88676	0.811385	1.03005	1.18727	1.19204	0.956421	0.859954
Lchi24739	6.17338	3.93668	6.00442	2.60562	2.52489	1.44348	2.03093	3.13924	6.46148	6.95759	2.0462	13.0316	6.09863	8.02796	18.209	6.00037	4.46281	3.70272	10.0697	11.515	16.0472
Lchi24740	35.921	32.1943	43.3373	24.2257	35.2229	35.2599	101.581	91.9872	69.7479	68.4261	77.0043	60.3151	66.5814	48.6848	35.0195	62.9256	60.5036	76.6785	82.302	108.727	87.0016
Lchi24741	10.3236	9.1249	10.4779	10.9587	11.3716	7.57367	24.6295	20.8777	23.1655	32.8844	24.7524	21.7132	27.8657	21.4204	50.4866	29.8555	20.4684	29.8525	32.2826	29.0641	25.1748
Lchi24743	69.3267	65.5017	78.1422	48.2027	47.1857	46.8458	104.69	80.3262	61.5846	67.0921	54.1182	44.119	52.89	40.7105	34.1889	34.8979	33.4787	34.0422	47.6164	57.5045	42.7875
Lchi24744	134.455	153.657	175.881	23.3539	21.4331	8.01186	93.2496	216.905	48.618	38.3977	44.3514	5.41084	11.8935	3.63193	5.68214	24.6887	20.1107	46.1233	85.1952	102.454	37.9736
Lchi24745	2.24867	1.26851	2.17725	1.05323	0.269279	0.390918	0.114411	0.112756	0	0	0	0.255721	0	0.0423902	0	0.163238	0.0852897	0.0445177	0.149321	0.610734	0.0531036
Lchi24746	1.60874	0.507134	1.7403	0	0	0.165493	0	0.189093	0	0	0	0	0	0	0	0	0	0	0.340105	0.174002	0.178341
Lchi24752	9.68745	7.05785	9.52743	10.4051	8.65233	7.13967	8.59687	9.78141	7.96705	9.09035	10.2107	14.3205	9.27588	11.7854	14.2367	6.99874	9.56355	8.49239	12.0205	14.9767	13.9009
Lchi24762	116.703	92.8256	110.748	49.5372	68.8227	92.8385	176.323	165.402	120.618	201.499	223.994	180.748	74.8594	44.4262	46.731	56.2692	63.1812	84.223	157.008	167.227	91.1759
Lchi24763	7.62486	3.87466	5.88959	2.29677	1.70161	2.49985	1.70919	2.27229	2.05591	0.42471	2.10783	2.95279	1.30376	0.706295	1.20972	2.15068	1.32017	1.07336	4.74176	2.62827	1.34496
Lchi24764	27.811	20.5644	47.2981	2.80965	1.92713	2.60579	7.14493	5.41987	5.69829	9.53567	5.48549	6.83044	7.79887	8.82451	10.7545	6.91718	6.66852	6.02734	19.638	14.5151	6.07212
Lchi24766	3.50638	4.07059	3.472	2.63605	2.89972	2.94162	12.9205	13.6692	8.07428	7.69539	12.221	10.2382	6.40855	4.57542	4.91239	5.43188	4.58735	7.77915	9.03512	12.0297	6.64532
Lchi24772	5.38801	4.88217	6.92753	0.944597	1.18082	0.945649	3.45328	2.44613	2.1634	4.2693	5.20786	6.66672	4.77107	2.91972	2.87042	5.61277	5.10948	6.33643	6.12098	7.00608	6.62316
Lchi24773	1.92839	1.53522	2.75117	4.71744	2.2766	1.77139	1.09307	0.744182	1.80956	0.746624	0.82589	1.38696	1.00729	0.977517	1.12291	0.670584	0.75728	0.644849	1.21227	0.636446	0.7008
Lchi24774	16.7278	15.2919	15.1058	6.38098	8.15551	5.70388	14.8312	12.653	12.8963	14.492	15.2787	22.6393	19.9055	16.2904	17.1298	21.6451	21.6666	26.3401	31.4787	43.7195	26.2258
Lchi33345	6.31313	9.41098	9.78136	2.25081	1.66207	0.451964	1.90626	0.935321	2.27838	2.63709	0.513782	6.09558	3.01871	1.17711	3.52241	3.11615	2.61704	2.72432	4.43333	7.08485	5.68124
Lchi29007	4.65099	2.62358	5.0719	0.869395	1.89152	0.526856	7.84986	6.90809	6.027	5.16296	8.90979	2.55716	5.95742	5.6091	4.91172	1.03984	1.4628	2.09436	14.1959	8.77912	3.6438
Lchi29008	4.48335	5.22224	4.12337	3.06112	3.04454	2.98811	3.41199	3.45101	6.06084	11.9353	9.13512	15.0667	5.45939	8.2168	11.2479	1.9437	4.06415	2.48796	3.59701	3.60181	2.85368
Lchi29010	17.6288	0	0	90.4841	4.77401	22.5081	0	0	0	7.44034	5.06956	69.5627	2.89407	95.0937	108.178	0	30.8819	0	0	0	59.6042
Lchi09952	13.1045	10.1686	14.9252	1.97286	2.36014	2.02755	4.87321	6.69056	1.76445	0.43786	1.92533	1.44388	1.44187	1.2874	1.59652	2.95706	2.27134	4.94388	5.6371	4.63335	1.57522
Lchi09953	0.855284	0.530336	0.254245	0.109757	0.225369	0.628677	2.07554	1.55905	1.10607	0.461995	1.64764	1.64721	0.387458	0.721599	0.808809	0.550996	0.652943	0.939659	1.01258	0.798231	0.355115
Lchi09956	52.9529	56.6624	64.6055	26.8524	22.1902	19.3509	11.7932	17.2868	13.5366	6.29387	8.16211	7.30731	9.9007	9.06015	10.5874	25.1986	23.8467	27.5115	38.581	25.0744	15.6734
Lchi09969	77.5771	50.619	57.8448	65.4364	41.3813	54.5256	51.2714	31.0079	44.6071	29.252	39.4649	24.5393	63.3574	67.2	36.8926	56.3736	57.8288	65.5444	80.3266	56.7298	91.3573
Lchi09970	20.6605	17.7631	19.4018	1.37774	1.50129	1.26105	5.46755	9.10847	1.03735	0.705815	2.70416	1.66282	2.52738	1.337	1.43689	4.01619	2.52645	6.76462	13.937	10.1164	4.11192
Lchi09971	0.889178	0.8736	0.704109	0.81086	0.546655	0.238141	0.743305	0.412441	0.294175	0.839899	2.33637	2.78869	1.01652	2.03102	2.40138	0.430258	1.62607	0.686633	1.3332	2.02402	1.46743
Lchi09972	0.679309	0.127708	0	0.302126	0.0815052	0.177508	0.467524	0.0512188	0.0939045	1.07308	0.379121	7.764	0.547531	0.153972	1.91134	0.481439	0	0.242506	0.180747	0.092405	0
Lchi09975	2.48422	0	1.74032	0	1.45536	0.5253	6.89756	6.08453	4.83585	6.04849	7.74754	0.263195	6.38807	1.84432	4.58118	3.63187	2.35343	5.52394	5.83545	10.8605	11.2454
Lchi09977	20.6769	25.4257	24.0487	33.8387	44.7721	37.3617	33.0003	35.7505	30.8645	69.5212	65.1216	92.8	70.347	81.8056	72.7979	54.6153	63.3503	60.1909	59.5546	77.0369	83.964
Lchi09982	1.6376	1.21512	1.66854	2.11062	0.931558	2.02894	3.66138	2.19576	3.53427	4.00355	3.41086	9.21501	1.88506	1.57652	2.77418	5.43046	3.61207	3.61837	8.5207	10.7361	9.8347
Lchi09987	233.304	191.11	193.526	116.072	129.759	113.567	117.568	78.9663	106.589	126.374	87.9505	117.495	133.635	153.192	171.235	142.889	130.483	122.265	323.873	237.052	239.961
Lchi09988	8.72144	8.20813	7.22529	2.08575	1.81661	2.18135	5.82786	3.37663	3.08941	3.08842	3.74916	4.12133	6.29315	6.3301	4.54408	7.88168	6.61986	7.89662	14.6032	14.2943	9.69202
Lchi09989	3.43584	3.75825	3.60074	1.36746	0.839117	1.44984	4.87021	3.57809	2.27945	2.38369	4.19448	1.96148	2.91319	1.35432	2.1483	0.576965	0.971583	1.73331	3.54172	2.72277	1.71518
Lchi09993	5.27378	4.51342	5.1047	3.67525	3.24421	3.95357	5.90781	5.29226	7.12265	10.0439	7.10728	15.3855	10.0566	10.47	14.8371	5.5436	5.86776	4.90257	7.36489	9.63178	9.09999
Lchi09995	5.64133	3.89556	4.94122	3.93454	3.27083	3.62497	5.82883	5.7845	4.28038	2.89949	4.59919	4.22229	2.97074	2.24724	4.09092	3.41702	3.46891	4.88042	7.69784	7.76412	3.39573
Lchi10006	19.8866	19.1546	23.0574	18.3407	30.0877	16.601	40.6601	44.2381	33.4172	38.8814	60.4159	45.0225	45.7681	29.4454	38.63	93.0215	60.9702	118.442	81.3496	100.051	78.2365
Lchi10007	17.8307	19.4861	15.4348	2.00185	4.59054	2.84306	8.91058	9.02194	5.66126	5.95524	12.3092	6.55589	8.27231	4.73553	4.41305	9.21939	8.95101	11.4302	15.7661	19.8143	7.41773
Lchi10008	13.7848	12.6711	14.214	23.7412	18.0794	15.7688	19.3665	5.64978	17.8385	19.8668	32.5297	36.0247	34.4942	36.3662	27.4626	23.7987	26.3761	22.2284	17.1724	22.9841	28.2239
Lchi10010	117	72.9445	61.0751	189.566	59.2069	131.341	79.2161	78.7034	62.8924	192.707	110.858	71.1082	126.671	85.9782	164.868	23.2681	42.1992	9.0994	45.2918	4.56776	15.323
Lchi10011	2.60083	1.88509	2.72983	1.93304	1.14003	1.98533	3.6975	3.18509	3.06212	5.0997	3.86461	5.65409	2.59656	2.81593	5.0093	3.44714	3.01024	3.17888	4.27113	3.32608	2.81151
Lchi10015	7.91861	6.71508	6.26883	1.45305	1.18999	1.35057	4.56355	7.93058	2.0498	2.12175	4.92738	2.87112	2.03802	0.674002	0.761868	1.44538	1.27239	3.24152	4.44216	4.75124	2.74452
Lchi10023	0.0777196	0.0912055	0.150301	0.0656503	0.053021	0.0192595	0.0225337	0	0	0.233035	0.713775	0.709965	0	0.0834821	0.296237	0.0160057	0.100466	0.0875686	0.0391461	0.140062	0
Lchi10024	14.6326	9.05526	10.2024	9.22631	8.00503	8.85745	16.4663	11.0738	17.5104	26.1627	16.4092	40.1051	22.2026	25.5725	34.1108	19.7812	25.7633	14.4105	13.74	17.3984	15.4871
Lchi10040	18.6542	18.3876	17.2913	4.47141	5.81697	4.82772	7.59	9.87382	5.41299	8.16162	12.1838	11.7723	6.93919	8.82227	7.89543	6.17807	7.96958	9.99935	16.3109	21.8215	16.857
Lchi10041	51.5387	38.9518	39.7412	26.3952	34.8185	21.0989	33.6309	35.4872	25.8997	28.7528	43.5826	21.8941	55.041	43.2234	34.1939	35.4278	39.3247	58.9464	49.3562	46.3961	52.8764
Lchi10044	1.50534	0.671346	1.3826	3.29251	1.19519	3.21266	3.94232	2.55353	6.68264	7.39121	9.93349	12.9738	9.76488	9.42815	21.7301	4.68484	7.70424	6.49186	5.69995	4.71142	6.22277
Lchi10045	1.44487	1.0774	1.25425	0.994932	0.313252	0.584688	2.16755	2.69838	1.28789	1.86522	2.35836	4.53885	0.647739	0.549483	1.59892	1.3428	1.44572	1.42045	2.38223	1.67466	1.32378
Lchi10051	4.4947	5.06366	6.23578	5.06198	4.78146	5.03616	12.4192	12.5	10.5144	9.70678	11.5594	8.87417	7.00206	6.24665	7.66683	6.93809	7.35926	9.54686	8.07097	7.78787	8.31015
Lchi10052	5.20427	3.2719	2.99789	2.49349	2.58987	3.15795	7.12801	4.99788	2.56825	3.63551	5.44776	4.47892	2.67145	2.40778	3.30715	0.949753	0.973983	2.50558	5.05425	2.97913	1.24353
Lchi10064	43.5186	37.7344	30.9032	28.3826	30.3805	33.9605	58.3419	60.73	49.5761	94.3485	135.568	109.571	74.0446	60.1337	51.9338	44.3775	47.9797	82.9853	87.0439	108.638	113.383
Lchi10065	383.825	310.731	202.405	290.697	208.638	508.817	239.972	181.105	216.147	167.137	167.81	154.202	96.5896	78.9065	104.975	37.313	33.3002	31.3335	56.7247	27.0555	47.7989
Lchi10068	1.32795	0.594919	1.34778	0	0.169451	0.18443	1.51176	0.637714	0.583803	0	0.524819	0	0.233857	0	0.882648	0.874657	0.214954	0.504467	0.438769	0.512794	0.801038
Lchi10079	3.01623	3.30059	4.18915	20.0366	11.9244	14.3099	27.5383	52.7577	47.9833	48.5072	29.5111	18.4818	24.0505	16.4481	18.1433	69.4156	70.741	69.3936	50.1705	51.0634	46.0471
Lchi10087	45.7368	37.4672	38.0727	20.1656	16.2144	14.6476	29.6827	39.6734	28.6562	23.5486	24.4924	19.9602	11.2741	11.9633	11.6602	3.93029	5.02279	5.577	8.23419	8.72524	8.30638
Lchi10088	36.6248	31.5385	32.8895	18.5651	23.7327	17.0836	19.8653	24.4643	12.916	23.277	37.1228	21.1757	18.7148	12.7205	18.0047	14.1929	13.9989	19.3999	26.9363	26.7441	19.7726
Lchi10094	148.39	260.44	232.298	667.133	305.841	233.683	223.247	342.117	774.084	1037.89	555.423	1222.94	580.718	1173.47	1098.26	532.569	560.525	228.64	155.293	213.233	278.968
Lchi10098	5.04031	4.74472	3.92345	4.93425	3.32448	7.01297	3.02626	4.84479	3.7313	4.53296	6.71853	6.91719	4.64015	3.97253	6.66231	2.66201	1.87432	3.70466	8.66401	7.39694	6.96773
Lchi27299	14.3056	4.12917	2.77969	16.5009	7.22265	21.6598	16.7055	14.8457	32.9652	82.1886	53.4172	143.266	38.9474	93.8994	73.3085	14.86	39.2902	25.4717	54.7485	18.1789	48.0322
Lchi27300	5.82612	5.87271	6.45653	6.04142	5.46601	3.76963	7.19801	8.97323	7.5763	9.35939	10.5939	7.9618	6.4098	7.75344	9.13486	9.76988	9.05731	13.3224	11.6265	11.5591	10.3404
Lchi27301	6.24783	6.1826	6.38623	5.84156	5.33387	3.6022	6.16815	4.87132	8.37161	9.96454	11.1443	17.1252	9.93361	10.8067	11.8734	11.3957	10.5694	12.5417	13.472	17.1964	14.3522
Lchi27305	3.90524	3.37073	3.13978	5.15831	6.9749	8.04697	3.70093	1.44319	1.14746	7.76058	26.6775	20.342	14.2638	14.1276	20.5542	7.51216	12.0084	6.36497	11.0187	8.62181	5.61488
Lchi27313	0	0.172706	0.177817	1.52123	0.466448	1.51904	0	0	0	1.86304	0.956063	0.172304	1.46268	1.76104	2.94302	0	2.09405	1.39361	1.38782	0.17752	1.45487
Lchi27314	0	0	0	0.149498	0.0403288	0.395244	0.257035	0	0	0.221239	0.708693	0.782214	0.541814	0.495207	0.585458	0.183231	0.727731	0.799935	1.25204	0.228604	0.190965
Lchi27315	4.33877	3.10746	0	0	0	0	0	0	0	0	2.76971	2.84835	0.971801	0.858898	0	1.71466	2.71375	1.80848	0	1.06499	0
Lchi27317	1508.9	1670.2	1966.45	2981.41	3538.99	2268.99	2641.05	2785.29	4009.05	5345.26	4399.69	5780.75	4999.7	4403.8	4420.72	4056.97	4707.33	3308.3	2832.2	3458.43	6306.64
Lchi27320	1.72045	2.68289	1.43606	5.10348	0.0864416	2.58277	0.407775	0.518675	0	0	0.285047	0	0.871125	0	0	0	0.232924	0.18807	0.492432	0.473488	0
Lchi27328	0	0.0557299	0	0	0.106018	0	0.0675622	0.266103	0	0.0581125	0.437927	0	0.329096	0	0	0.144781	0	0.105194	0.176444	0.721719	0
Lchi07075	7.13055	9.84641	10.5999	9.18437	9.70211	10.1734	16.4861	15.4973	11.5135	14.7824	19.867	17.1923	12.4611	11.8184	16.0818	11.7442	14.4706	14.4496	18.6615	20.7622	22.402
Lchi07076	2.29484	2.23088	0.88072	2.29413	1.606	0.660777	1.59232	1.34645	1.64645	2.62431	9.9275	9.86594	2.58066	2.22495	5.7796	0.972232	0.982464	1.02629	1.74071	1.29437	0.929924
Lchi07081	6.51941	4.73025	4.22223	3.23206	2.76428	3.17737	3.91213	5.49233	2.55007	2.98014	4.06813	4.73488	1.67497	1.70094	2.83323	5.19648	5.31433	5.103	6.22488	5.83114	6.31444
Lchi07085	9.16702	9.11455	7.09913	27.5846	17.1638	21.2416	32.8744	29.886	29.8126	34.5599	36.0844	32.442	25.7196	38.7335	31.6496	15.6574	24.8957	22.2178	19.822	22.4931	30.8395
Lchi07087	18.2717	24.161	21.5029	25.7288	27.8355	19.3374	32.8224	41.9242	44.3941	47.7689	38.4904	49.2448	36.1829	34.726	37.0027	38.6029	41.416	35.1964	47.0057	57.2404	72.8812
Lchi07088	18.8275	14.7368	13.1975	58.8054	41.7168	58.9182	82.1668	60.0843	48.9564	38.8829	52.5148	108.475	39.0963	44.7673	54.6901	20.8922	24.0158	24.4116	32.8986	37.1238	22.8044
Lchi07091	0.989881	0.942713	1.29232	2.91463	0.267276	0.289256	0.680637	0.327507	0	4.92015	0	0	0	1.00866	0.296823	1.75544	2.33906	2.13624	0.899896	1.84457	3.70867
Lchi07093	3.11743	2.24392	2.5916	1.56078	1.93997	1.62981	2.11571	3.00257	1.45937	1.95112	2.58866	2.4911	1.88104	1.63391	2.27189	2.86001	2.12714	4.84178	5.79997	5.53237	4.6844
Lchi07095	6.90005	7.21941	7.79609	11.3248	10.1023	8.03236	8.75722	9.7001	11.8893	16.3005	14.3141	20.6292	8.93817	10.3697	12.6751	9.69043	13.1031	12.788	14.8179	15.2645	15.4381
Lchi07096	77.5577	42.6258	36.865	39.84	29.4659	52.505	66.9467	76.342	31.579	34.361	41.0246	34.0788	65.599	43.6992	33.7203	25.1941	13.068	8.91382	27.2847	12.5056	8.39587
Lchi07097	22.4305	18.1944	17.2683	27.5974	22.7571	18.9997	29.7753	22.9482	24.5107	34.2027	36.7991	49.8664	48.171	57.0788	61.5062	32.4228	35.2663	25.2484	42.383	51.3359	39.7995
Lchi07099	357.865	313.004	282.324	191.493	218.753	238.65	209.749	152.169	144.418	102.303	125.12	57.3417	143.352	129.316	80.2205	81.4019	73.5882	94.1281	134.48	119.856	126.418
Lchi07101	9.30536	8.98364	8.5626	13.7148	12.9478	10.3561	30.8611	24.3691	25.73	32.5745	39.7722	26.4666	23.2132	25.5131	24.3656	12.3295	11.7372	13.2029	23.3183	27.266	29.0747
Lchi07102	36.2192	33.6191	36.8137	36.485	54.0853	44.8591	88.5509	70.5377	82.4864	79.4727	81.9228	75.693	49.8384	51.7608	56.6369	53.1392	56.2032	60.5216	50.6048	58.6674	88.9749
Lchi07108	24.9057	25.7537	30.0257	17.2386	16.0174	15.2039	21.7894	25.5811	14.3144	17.854	18.0431	19.6816	13.3939	14.4148	13.7258	9.8212	10.6694	12.7897	17.0544	14.3802	13.8981
Lchi07113	15.4142	18.7822	20.1747	17.9616	18.8344	15.7091	27.6615	25.7677	23.6315	37.4267	28.8907	48.4007	15.0792	19.9387	25.0587	18.3882	28.3495	23.6616	28.9017	32.0693	31.2455
Lchi07114	15.0269	17.4774	20.0228	2.81062	5.70182	4.18738	12.2624	19.7257	8.81362	7.33654	12.2012	8.87382	5.39352	2.96165	2.06771	7.93856	5.77356	15.7817	22.8778	18.9447	10.2609
Lchi07116	1.23295	1.726	2.21127	0.756311	0.896085	0.687924	0.986674	1.97569	1.62581	1.70039	2.36152	2.84965	0.96631	1.3275	0.88746	2.04805	1.67912	2.15961	2.86479	2.81335	2.44008
Lchi07117	5.62317	6.20396	5.00804	1.56684	4.36534	2.78881	5.15299	5.56335	3.39363	4.08352	5.2422	4.22676	6.00748	6.10918	4.66595	5.44949	5.64767	5.92999	7.07609	8.60786	5.97355
Lchi07118	28.4962	28.491	31.6928	12.6513	12.9347	17.7407	37.7744	34.6087	33.9966	15.2508	24.8176	24.9103	13.624	15.909	12.518	16.8498	15.1652	22.8812	28.6805	35.1538	26.5051
Lchi07120	10.1644	7.91605	8.45037	1.8211	2.90302	5.31796	10.5135	9.60763	5.46227	2.52694	5.23722	2.30979	3.76417	1.61036	1.69781	1.80205	1.57647	1.73698	5.2641	5.22591	2.39873
Lchi07121	3.22454	0.513964	1.32321	3.08491	1.81266	1.70668	2.12306	0.492097	1.01427	5.0498	4.20039	44.3364	0.912093	0.0462717	3.60983	0.08915	0	0.0972054	1.19558	0.111141	0
Lchi07122	9.08401	10.686	11.7086	14.0005	13.9482	6.93494	15.1035	19.9004	13.8997	17.7248	26.0701	14.107	18.3022	13.8266	18.8419	25.0825	23.8878	32.8657	25.0989	27.2977	27.8397
Lchi07123	21.8195	14.7546	13.8051	8.98005	8.90366	7.07207	13.5971	15.8892	6.687	6.79456	18.0035	7.45417	17.0739	10.0756	8.6452	7.23369	7.15097	13.9935	20.8443	22.2399	18.4275
Lchi07124	0.229186	0.238474	0.223825	0.2904	0.158333	0.202479	3.42899	1.1204	1.01703	1.83135	0.629579	1.44467	1.06924	1.19622	1.86822	1.06936	0.989748	0.740559	1.29286	0.789791	1.3082
Lchi07127	0.0706279	0.199416	0.684486	0.310246	0.503166	0.413049	0.961887	1.34032	1.44269	1.03363	1.94705	5.99263	5.92797	5.58356	4.84324	3.67023	2.39527	1.12375	3.14198	3.49887	6.90817
Lchi07129	3.5272	2.32646	2.53929	0	1.14237	2.95216	4.45062	6.36767	0.880158	0	1.97805	7.19711	1.65401	0.735097	0.736163	2.19191	3.70686	1.26886	4.09318	4.70147	1.61134
Lchi07130	6.24259	5.6512	6.52905	62.9028	17.5924	78.351	943.191	342.981	457.225	381.387	424.803	166.675	202.156	114.224	126.845	105.25	62.8392	101.652	68.2329	12.1383	7.55941
Lchi07132	2.71488	1.10757	2.52332	0.718336	0.484096	0.210916	1.23425	1.5429	0.335229	0.283421	1.03484	0.221396	1.16645	0.243884	0.684908	0.732273	0.520611	1.25398	2.13377	1.38966	1.30006
Lchi07133	4.85869	4.63648	4.09309	1.14357	1.77709	1.41986	3.44375	4.5656	3.12305	2.13405	4.16927	4.09996	4.54738	3.58134	5.10918	4.03778	4.40276	5.33114	7.8485	7.83587	4.52386
Lchi07134	5.93486	6.00229	6.35063	4.60402	4.38558	3.23049	4.70591	4.56521	4.07899	9.49042	8.51819	11.4736	4.78913	6.13951	8.56379	5.75512	4.31087	6.00599	8.53195	6.64952	7.77596
Lchi07135	0.2552	0	0.027429	0	0	0	0.0655202	0	0	0	0	0	0.0265191	0.0242743	0	0	0.073099	0	0.14235	0.0291061	0
Lchi07136	52.3319	51.0706	64.0554	33.5763	51.0557	25.9437	33.9698	44.822	29.2702	28.2669	37.7824	39.1858	24.5885	22.526	24.4879	38.7971	35.1224	45.433	48.7215	59.9115	49.8098
Lchi07140	7.31597	6.8049	8.45036	1.41817	3.02043	1.61152	5.57714	7.81384	3.17544	1.85357	4.61505	3.46378	4.34043	2.93207	2.49038	6.73784	6.83874	9.97124	13.6104	16.1574	8.62366
Lchi07142	8.08996	6.68474	8.2108	1.93297	0.408168	1.06396	3.8415	3.50097	2.24217	2.02052	3.48091	3.30963	3.23039	0.831905	2.70888	5.11086	3.43926	7.84394	13.9106	15.4582	9.61902
Lchi07143	37.9246	32.8511	33.0657	13.4958	12.472	13.8997	20.219	15.8308	16.2944	17.5394	23.4023	22.6249	22.4946	20.082	20.8436	12.7812	14.7491	16.9361	33.0894	38.7686	24.9171
Lchi07144	14.5553	15.3115	17.7339	3.96485	5.63691	3.70719	10.0067	6.13381	7.67164	7.43827	7.87072	6.41272	9.1217	9.02978	14.8327	13.7756	9.5491	12.9398	16.4089	18.7479	18.155
Lchi07145	0	0	2.14612	0	5.05985	5.81359	4.50961	3.96918	12.8666	19.0293	14.0858	22.0363	2.48174	1.7178	0	3.65527	1.50473	0	2.73341	0	0.857498
Lchi07146	0.299355	0.188088	0.387275	1.40474	0.351225	0.190994	0.111895	0	0.100203	1.53685	0.723549	3.9587	2.09691	3.23357	5.48395	1.92852	1.92817	1.30858	1.07368	0.199683	1.34479
Lchi07147	7.31134	5.23647	5.76921	2.00796	6.5255	2.61486	1.64128	2.46885	5.19532	4.2272	1.23838	3.77615	2.76316	5.59432	2.9687	6.20598	17.2115	3.49747	4.10385	8.49285	12.5457
Lchi07150	9.74187	6.91465	5.84448	10.7368	5.56457	8.86805	10.0262	10.0638	10.3848	13.8472	14.3218	24.2817	14.0588	14.5858	22.2526	6.15382	6.32636	6.2933	7.46881	9.71421	9.93904
Lchi07153	18.2541	12.0467	13.8626	12.0492	16.0132	10.0388	9.72358	8.23538	10.4139	4.32613	8.72858	10.388	10.7662	12.3637	10.1891	8.54245	7.82988	10.1101	9.63641	9.96479	10.2033
Lchi07156	28.7738	44.9461	48.4063	8.95339	7.25006	9.6757	9.83725	11.6315	11.0877	7.02789	8.94038	20.0855	7.93258	6.89197	16.3982	43.3103	51.4782	45.2868	25.1619	20.8484	17.4858
Lchi07157	14.4532	18.2448	19.133	7.11447	8.02876	10.1758	30.9307	31.0058	32.0007	33.2564	38.2785	36.8455	22.6405	20.906	32.4908	13.8358	18.2769	14.2662	25.9909	29.5131	20.0704
Lchi07159	0.236572	0.400312	0.595482	0.315334	1.61656	0.602183	1.03029	1.22947	2.40074	2.9401	1.62678	1.01868	2.5065	2.21	2.04261	0.657378	1.45484	1.94093	1.32088	1.15765	1.20837
Lchi07160	7.98674	7.88727	8.60565	4.54012	2.71762	4.84527	4.15539	2.71106	1.60584	4.98847	3.68935	5.84998	7.91756	8.21153	3.02955	2.19568	2.91296	2.59411	7.50079	5.94134	8.05083
Lchi07161	0.226602	0.15205	0.0626391	0.50715	0.49788	0.350936	1.15742	0.479168	0.541154	1.67211	1.96952	1.23992	1.2094	1.18961	2.38822	1.1956	1.91694	1.36461	1.52535	1.65902	1.3537
Lchi07162	4.73154	4.15772	4.96937	4.14031	3.98931	3.65508	3.30018	2.45445	3.28638	6.89813	3.97	6.65628	4.86026	5.88254	9.44946	6.96328	11.4038	7.36585	3.96412	6.91587	7.68167
Lchi07163	7.21273	6.21491	7.58298	4.67529	8.69188	7.32232	6.26317	7.71385	3.99207	5.18737	6.64792	5.99568	8.2747	6.70629	4.88515	10.967	11.5711	13.165	19.1118	22.4133	21.2477
Lchi07167	50.2589	46.9598	58.234	102.031	80.4497	97.9134	66.6071	60.367	99.0021	116.75	72.2562	101.968	80.514	123.351	138.696	46.2646	75.7579	59.3159	58.1716	78.7116	91.7427
Lchi07168	9.30526	8.71099	11.8161	5.60432	12.7451	6.17758	9.20468	8.13055	7.96707	7.54245	8.83108	9.70014	9.71724	10.6587	9.79613	39.4333	39.1814	44.8893	27.534	28.0507	25.2562
Lchi07169	75.696	103.875	119.184	130.062	72.2272	121.813	51.5129	41.9469	71.7523	50.787	38.8362	31.459	58.9559	66.3683	26.663	18.257	14.3711	15.2633	13.1835	12.1483	16.6451
Lchi07170	3.60845	4.8941	3.49248	1.50776	2.29182	2.01286	7.35081	11.248	4.81622	12.5754	18.6899	6.58502	14.7029	8.6243	7.30704	4.16301	3.57959	6.81802	6.59757	7.62552	5.34049
Lchi07172	2.82618	0.975459	0.250869	0	0	0	0	0	0.236973	0	0	0	0.447248	0	0	0.992096	0	0.212336	0.238233	0.731844	0
Lchi07173	43.4986	49.8551	46.9075	18.3863	22.9552	17.4615	20.7778	26.8596	26.8514	23.5315	21.5249	29.78	14.084	9.53084	17.7726	14.083	15.49	16.4837	39.1665	37.2698	29.1853
Lchi07175	2.97235	2.89803	2.60139	1.36489	2.77063	1.3136	1.21012	2.45486	1.60103	1.0706	3.58415	1.17529	1.42965	0.87243	0.601861	1.32585	1.45955	3.17866	3.29705	4.64926	3.86283
Lchi07177	22.0138	26.0715	23.4371	2.81495	5.01123	4.86907	7.76997	16.4362	4.97613	3.74793	8.60515	5.1171	5.98312	5.11765	3.35891	11.1037	8.04077	14.0166	19.0586	22.4917	13.2939
Lchi07178	21.1355	19.8253	22.5781	14.1774	20.879	10.4814	17.1852	22.1241	15.8238	25.8037	42.451	38.562	26.7716	29.9885	33.0798	21.5277	25.5559	34.0467	37.801	41.762	37.9457
Lchi07179	6.02632	8.36839	7.99942	9.3893	7.64021	8.76689	10.0531	10.5829	14.4806	13.5648	11.7609	15.65	11.3351	12.338	11.7425	5.11419	6.08631	7.82195	14.5293	17.4174	15.6565
Lchi07180	214.077	210.834	223.875	92.9847	54.7926	85.8345	131.891	100.267	88.3632	121.22	139.856	195.484	123.072	122.855	122.746	106.759	109.317	96.6332	162.824	183.711	152.63
Lchi07183	3803.84	4087.25	3005.28	807.538	758.455	988.729	1738.87	1961.72	1614.48	267.119	549.602	369.611	185.316	81.4394	66.16	397.835	127.616	412.178	171.249	97.6548	121.907
Lchi07184	37.2549	37.1831	33.932	17.5151	25.6116	15.2994	21.0831	28.6844	17.058	15.4603	26.1656	16.7447	29.2645	31.4448	16.9144	24.4301	24.2089	29.9223	53.1983	49.3716	41.4997
Lchi07187	24.1798	22.6504	24.0897	52.429	48.8436	44.1515	68.9942	40.113	85.2003	141.293	72.0989	128.919	77.6608	81.6775	121.353	47.6409	58.4805	50.6788	50.7663	49.4396	53.0193
Lchi07188	15.9124	12.2633	11.8377	6.74607	5.12589	6.90778	9.91882	12.5197	10.9704	18.4946	21.5435	22.4458	9.48643	9.4398	12.5613	14.2343	16.1397	19.5277	16.3116	22.0697	21.5297
Lchi07189	9.3951	8.68582	11.1178	59.6929	58.8197	75.0701	99.7218	111.378	76.3118	83.87	120.1	73.2929	70.6243	89.9942	70.3436	29.8009	43.955	68.4931	80.0862	104.278	89.1769
Lchi07201	0	0	0	0	0.230011	0	0.0488669	0.144583	0.0883782	0.0841318	0.0792667	0.224599	0.343351	0.108631	0.856231	0.167486	0.0364005	0	0	0.134706	0
Lchi07218	12.1233	12.7264	12.2314	11.72	16.4819	7.10936	8.23537	10.2732	9.47469	28.0627	27.5521	24.0699	33.7994	34.6958	34.6738	16.1764	30.657	27.9021	21.1303	26.3941	43.948
Lchi07222	12.3757	13.987	13.23	3.18122	5.33809	4.96075	13.8356	13.5378	9.84285	13.2761	16.0332	12.5952	10.93	6.79746	12.2501	9.45659	10.2753	12.3222	18.5069	18.2454	12.6126
Lchi07223	63.9668	70.6111	76.6634	36.5049	31.2371	35.7937	74.9093	63.5938	47.3696	40.9708	69.1359	59.5956	31.6268	34.2308	39.4385	21.1471	24.415	20.4399	53.2923	33.3187	31.1321
Lchi07224	19.0987	14.4788	22.8864	6.22687	5.33124	7.38249	3.43014	2.4782	1.90053	2.18884	2.86193	6.76361	2.6222	2.2357	3.47901	1.60357	1.58259	1.28406	3.89161	4.65573	2.74712
Lchi07226	1022.78	1169.86	1022.59	199.281	373.041	415.343	891.2	862.264	452.306	276.116	622.518	139.887	594.137	293.337	143.182	123.19	153.838	253.166	245.209	247.668	206.113
Lchi07228	18.8451	20.373	17.0782	7.2906	9.60194	6.53434	9.39057	9.60477	5.715	8.86901	14.6189	5.9647	16.6432	13.9412	9.11048	7.68119	10.2281	12.8819	25.8534	27.9211	17.9017
Lchi07232	1.56234	2.60011	3.43425	0.862272	1.28985	0.935991	5.89084	7.08139	4.13758	9.60317	11.7097	7.33248	3.67048	2.84253	5.15937	0.391476	0.613398	1.70648	2.8027	2.31722	1.39773
Lchi07236	2.07492	3.65414	3.56042	1.47201	1.27504	1.04023	1.70233	1.19632	0.455468	0.697752	1.39625	0.180006	2.06695	1.6556	1.77787	1.384	2.73658	3.00788	2.74514	2.98869	4.51005
Lchi07241	6.99392	6.63201	7.04088	1.24308	2.33138	1.38762	4.36182	5.21213	1.93408	2.35989	4.7768	3.32255	1.75755	2.00683	2.14854	2.2981	2.27384	3.04987	6.0167	6.41422	3.58859
Lchi07249	22.0151	23.9774	40.731	44.3059	43.0703	24.0644	52.7055	41.6885	41.5093	90.4983	104.954	117.546	89.2357	85.5273	95.0453	51.6096	74.547	67.2322	111.319	137.124	170.035
Lchi07252	14.0521	15.3116	13.1518	15.1021	13.0746	13.3124	19.5946	21.012	21.6947	32.4396	43.1255	32.0377	19.1776	17.3203	22.2165	15.6603	19.5633	20.1282	26.1308	28.529	25.6261
Lchi07254	1.3099	1.14657	1.28362	0.458939	0.418939	0.351195	0.24653	0.467151	0.391834	0.0885329	0.534012	0.444027	0.382112	0.487112	0.378127	0.437669	0.351052	0.43109	0.999221	1.3133	0.363338
Lchi07255	1.25741	1.67174	2.22982	0.511741	0.536339	0.928872	1.61049	0.868437	1.31981	0.331221	1.95931	3.75136	2.38536	1.77156	1.46091	1.24194	0.441241	1.5879	4.83629	4.62621	4.98987
Lchi14452	14.24	6.15571	14.5212	0.254706	2.07252	2.25337	1.45253	4.78396	1.29674	0.113259	2.34568	1.62869	0.323319	0.195705	0	3.13716	1.68496	3.29676	7.84036	4.12838	1.7064
Lchi14454	5.66113	2.95314	5.39159	0.404106	2.22231	0.355966	0.472899	1.37197	0.150861	0.215248	0.509463	0.897594	0.473379	0.277837	0.146012	1.6018	0.652359	1.16651	3.38023	1.41091	0.447493
Lchi14455	27.7471	12.9889	35.5588	8.82958	48.1882	21.1705	17.1721	9.89623	9.28145	15.4199	9.08364	13.7679	23.0662	6.16757	8.15857	24.493	14.8309	11.4541	28.6241	19.915	4.21268
Lchi14457	29.7964	25.4785	26.5003	6.77684	10.36	4.8422	15.3682	23.4875	12.117	7.61766	19.1009	7.85888	18.5601	9.47719	11.0144	27.8227	23.9372	36.2587	50.2781	40.8441	52.2891
Lchi14458	133.055	106.074	101.06	358.204	243.876	216.081	236.036	180.049	327.357	438.437	357.461	358.59	375.155	340.769	356.92	390.47	495.937	332.396	414.049	338.596	922.55
Lchi14461	28.8836	17.7002	27.3748	26.403	55.6622	48.6617	67.6581	67.5597	95.5547	209.855	175.037	183.487	134.438	174.103	147.92	65.5682	107.785	53.3317	39.7709	44.111	137.125
Lchi14464	92.9756	90.4662	115.247	5.18712	9.46525	7.61075	38.2118	26.2176	15.2255	24.3026	30.3992	39.2983	22.8018	22.0652	20.8882	74.4861	37.9533	70.8189	81.2017	55.068	74.2252
Lchi14469	14.7439	13.8158	15.9834	11.2339	19.2165	5.60466	3.88196	6.46755	7.55783	9.08149	5.6743	7.77613	7.31609	10.6149	18.0569	6.58968	7.1311	5.40319	10.6549	9.82459	15.077
Lchi14474	1.63829	2.46814	4.28893	0.0894659	0.073147	0.0789929	0.186261	0.366092	0.166223	1.03347	1.43286	1.08195	1.73137	1.65002	0.490222	1.0002	0.907455	0.722641	1.4517	1.57054	0.956236
Lchi14475	10.4773	12.4975	17.5852	2.63085	7.70986	4.06556	3.51328	6.01109	7.44477	27.4155	19.8426	38.6241	17.7651	23.3969	37.5437	10.0727	12.6161	9.06316	11.4851	13.2055	17.4563
Lchi14485	2.54232	3.62241	1.30968	1.00518	0.628402	0.885656	2.02619	1.16198	1.23602	4.09714	3.78385	4.17895	1.29843	1.57123	2.47696	2.78653	1.78979	2.49261	5.12234	4.06415	3.63328
Lchi14486	4.55668	4.96317	4.2207	2.4314	1.47251	1.72552	2.64459	3.01383	2.18199	3.56692	4.32924	4.89079	3.62411	2.45313	3.14948	6.02078	4.45435	4.76948	9.87126	6.25529	4.35969
Lchi14489	3.81599	3.60021	4.21849	0.280662	1.02872	2.60884	4.80575	3.98814	1.16767	3.371	1.99753	1.27977	1.30902	0.755507	0.637031	2.41596	3.28387	6.25245	8.90778	8.20224	3.62591
Lchi14492	83.6355	93.3616	81.3641	59.7624	43.7961	56.671	44.2075	53.5473	51.5751	55.7058	42.4675	58.3836	30.2964	29.9038	48.0387	44.5266	31.5989	38.2508	43.5716	18.9574	30.7719
Lchi14493	12.4708	6.69553	13.6272	0	0	1.46119	10.5211	0	0	0	0	0	0	2.64166	0	0	0	0	9.44198	1.5712	0
Lchi14502	22.1552	29.5309	24.6273	10.267	8.24182	5.69372	3.28793	7.04527	5.52162	6.18885	6.86279	2.17243	7.07741	6.62851	5.91731	1.14687	2.25788	2.74445	7.0138	3.71635	6.34445
Lchi14503	10.3177	10.18	11.3165	22.5037	9.94209	17.2555	7.82552	10.5081	18.2286	37.9557	24.0391	56.7385	22.9178	22.518	54.1129	29.1888	31.3864	22.5234	20.1991	10.959	19.611
Lchi14505	4.86413	3.75194	4.60477	1.5727	2.00862	1.65335	1.68596	4.24434	2.53567	1.61164	3.69432	3.40191	2.38158	2.59122	1.25797	2.89737	2.70116	5.49211	6.5757	4.22335	3.99806
Lchi14508	1.53576	1.16275	0.743254	0.189979	0.807035	0.711468	1.17571	0.917953	0.753061	1.93981	2.26468	1.53539	1.38981	0.580801	0.901267	1.64083	1.42315	2.3629	2.81203	3.52863	2.95769
Lchi14520	3.67731	3.77337	3.97388	8.07092	6.95451	5.54292	6.91323	8.12457	7.58168	11.2375	12.6918	16.2773	7.98857	7.16522	12.417	12.1338	13.7106	14.7893	14.3709	9.9453	13.9915
Lchi14521	22.3713	12.5265	10.3564	113.554	59.1617	53.5474	47.1045	71.4789	155.339	212.708	114.34	250.03	91.6444	89.8455	125.475	70.1328	87.8147	90.6134	90.7888	67.3668	291.523
Lchi14523	0.700528	0.659371	0.595278	0	0.541146	0.925096	0.290425	0.577159	0.364909	0.169247	0.510507	0.53116	0.418394	0.374315	0	1.41455	0.442341	1.3842	0.345571	0.439233	0.27646
Lchi14526	4.87973	2.60238	3.5431	1.77237	1.3502	3.90526	3.28079	4.34772	1.31215	0.972056	4.1865	3.80125	2.52957	1.43474	1.79039	1.26561	1.16235	2.13431	4.63204	2.5834	3.44582
Lchi14530	7.77353	5.55676	6.2464	3.46992	2.89715	1.33564	2.10941	2.26415	0.809828	1.57361	2.83936	2.58142	1.9207	1.49799	3.27024	0.719446	0.420839	0.695392	2.94028	1.27846	1.22872
Lchi14531	2.18396	2.06508	1.41193	1.43428	0.789251	1.80239	3.65674	2.28479	3.67191	6.03795	4.62982	7.03964	3.54733	2.38964	6.20709	1.9986	1.77034	1.43747	2.8795	1.76519	2.47887
Lchi14534	25.6252	20.6821	21.2646	112.11	62.3791	50.4943	87.7363	62.4449	178.158	263.145	201.677	266.484	258.663	371.395	356.13	104.083	133.499	102.278	52.238	47.5679	180.563
Lchi28444	1.55615	2.67071	2.47506	0	0	0	0	1.0667	0.554872	0.4009	0.125763	0	2.16813	0	0	0.900996	1.52537	2.43557	2.45418	3.20831	0.431012
Lchi28445	0.0803577	0.378298	0.623279	0	0	0	0	0.0892564	0	0	0	0	0	0.134621	0	0.13014	0.271697	0.0707698	0	0.323841	0.841056
Lchi28447	2.48572	2.55479	2.44319	2.42609	2.55821	2.63355	4.86933	3.2174	3.55718	5.26936	5.72592	6.04577	3.18543	4.40259	5.32299	2.83188	3.49266	3.23163	5.78795	5.044	5.89414
Lchi28448	8.76344	7.64345	8.95921	2.09704	2.24717	1.49863	5.13269	9.01402	2.76155	2.65691	4.91507	3.74984	2.46267	1.66816	2.47064	4.32608	3.40298	6.79949	11.1956	11.6205	4.84666
Lchi28449	0.703939	0.580015	1.02744	0.0727238	0.235185	0.171448	1.53785	1.54488	0.628798	0.915655	1.6045	1.20608	1.11956	0.451422	0.868684	1.26449	1.23422	2.24079	1.97507	2.48085	0.913613
Lchi28454	0.14774	0.151204	0.115591	0.470705	0.207254	0.156331	1.15812	0.334864	1.1	1.96407	1.0914	2.67778	1.6688	1.17697	2.64227	0.791683	1.24262	0.556788	0.598884	0.813836	1.30969
Lchi18939	7.18333	7.37669	6.46854	7.65408	10.1129	10.1036	12.0148	13.0465	11.712	11.9015	18.5351	15.2869	11.5977	11.0811	9.78949	6.23154	8.10799	6.80746	11.7441	12.334	15.4049
Lchi18944	0.0274802	0	0.531625	0	0	0	0	0	0	0	0	0	0	0	0	0.0225855	0.0236207	0	0	0	0.0295389
Lchi18946	24.3072	35.3174	16.1484	79.99	93.1781	42.2341	26.0819	22.5973	43.9313	114.862	198.091	301.464	217.901	297.801	299.382	114.032	205.499	142.336	166.659	211.724	273.737
Lchi18954	17.6702	15.897	22.1727	11.2554	12.2957	11.5612	9.019	11.2118	11.1828	10.0427	9.96195	11.4418	7.44852	6.97829	10.6456	11.6912	12.3187	10.4701	18.3133	18.9674	12.4976
Lchi18955	5.37382	7.12602	8.59212	1.54437	1.62689	0.588255	4.37308	2.68291	2.43048	2.94992	4.25307	15.1303	6.43971	5.6295	15.0872	1.50976	2.09242	2.16225	3.43385	3.10161	1.68697
Lchi18957	7.71899	8.56597	10.7493	6.54818	7.95804	4.81713	3.06328	5.49091	4.14351	16.1024	23.2785	42.3476	17.4588	8.03373	25.1232	14.4334	18.9289	25.2747	21.9245	28.7981	21.3627
Lchi18959	97.0488	92.926	92.3899	1459.37	571.532	622.023	457.011	219.569	394.029	392.806	266.097	399.292	240.294	253.156	295.841	155.49	212.604	216.29	219.308	318.063	403.443
Lchi18960	0.846562	1.02844	0.655278	1.36314	1.62269	1.36736	2.38088	1.61811	2.19158	1.47897	1.48862	1.43585	1.07363	1.01224	0.752386	1.55572	2.37594	3.39851	1.08576	0.79567	1.19727
Lchi18962	18.1906	18.8476	23.6898	6.18425	6.20287	6.11958	10.5156	15.1169	8.88276	8.73419	12.6638	12.4754	11.2685	7.976	8.81458	38.7017	31.7109	36.0953	28.4351	31.3905	31.6662
Lchi18963	31.3133	32.5049	32.2455	388.172	381.502	426.954	175.763	185.354	123.494	57.1185	83.7224	59.1284	66.0901	60.1782	60.2874	31.9593	37.742	40.5522	29.4657	32.6979	35.9168
Lchi18964	9.31865	3.80967	7.87525	20.24	18.9116	20.0296	45.0171	45.2535	33.3381	24.6842	33.9158	25.7015	19.8224	6.05321	36.9339	23.513	13.8261	6.23287	14.4399	11.709	14.6052
Lchi18966	143.242	148.46	153.239	126.138	182.596	128.9	207.007	266.377	223.74	218.719	300.9	245.453	290.812	215.167	225.156	419.57	431.95	478.543	357.685	304.395	398.292
Lchi18968	11.3455	10.2009	13.2543	9.14746	8.81317	7.18199	14.1425	16.6821	13.1231	11.6029	20.2767	29.1582	11.7928	9.88686	17.5944	18.7015	18.3936	19.8017	30.7134	30.1289	26.5466
Lchi18973	7.25984	7.15236	6.83387	7.01853	16.2008	10.099	14.1262	19.9473	11.5937	48.9005	65.6382	67.2836	51.106	45.0181	39.4648	24.0251	24.2851	36.0979	42.7449	45.5481	72.6822
Lchi18974	6.1583	6.06642	6.58532	0.81993	1.85341	1.01	2.38006	4.42376	2.65371	1.0331	3.48337	1.52122	2.40172	1.62591	3.13658	3.75015	3.35978	4.86631	6.3176	8.18117	4.30631
Lchi18975	20.1709	23.9641	26.9771	12.719	4.20863	9.64556	51.9589	55.7093	9.00134	12.7071	35.1973	18.6579	12.5764	10.4617	11.8385	39.6564	19.3977	51.7794	44.5209	67.9788	17.61
Lchi18976	41.0937	52.7908	47.5673	19.8514	16.1983	17.3892	18.0997	21.9235	20.0081	29.916	26.0601	48.6688	40.4762	36.6225	46.5024	39.1046	36.993	40.8452	57.1865	60.7459	53.9611
Lchi18977	24.2596	22.4087	23.2592	29.4582	29.5967	16.8348	24.0057	24.5363	30.9944	45.5628	39.4405	59.0898	40.7104	46.6376	59.9323	29.2574	33.4698	29.5133	42.5679	42.3748	43.976
Lchi18979	0.740593	0.409035	0.315965	0.220535	0.376082	0.388232	2.54886	1.72084	2.08423	4.02304	3.50447	4.40484	2.1845	2.31868	5.08688	1.73934	1.68815	1.62814	3.20082	1.81538	1.45591
Lchi18980	59.6715	60.8466	63.4163	46.5725	60.4985	41.0638	58.6123	77.135	82.2667	86.8321	108.352	85.9037	49.87	55.0535	40.4441	61.4508	69.7964	85.0577	85.3818	86.4627	125.583
Lchi18982	2.06865	1.77141	2.27925	0.24512	0.0821531	0.35357	0.728835	0.186967	0.371209	0	0.959405	0	0.408103	0	0.439915	0.271676	0.119277	0	1.50647	0.590263	0.681718
Lchi18984	16.0251	16.5573	16.0833	18.3751	17.8816	17.5954	38.0626	28.4546	39.1942	71.6233	66.6074	131.172	44.53	53.7768	76.8505	34.5768	36.2249	25.4288	49.9802	48.0184	59.6083
Lchi18985	10.8016	14.0284	16.4709	8.00469	7.524	6.27708	14.1894	17.6767	10.1802	8.3954	14.9922	8.58625	5.90107	5.44197	5.0355	11.5195	10.342	14.1944	14.692	18.5469	18.364
Lchi18986	563.841	510.846	531.005	141.565	163.14	201.518	297.092	286.545	150.104	133.924	235.283	230.111	256.352	164.279	137.201	257.149	185.566	242.246	327.923	369.561	196.624
Lchi18987	19.0602	31.3626	22.6563	14.4582	13.5993	9.33253	33.9014	13.4826	35.6762	104.977	153.687	78.6977	78.6702	77.4494	71.2439	41.1345	56.6894	38.9065	14.2013	19.9118	28.4069
Lchi18991	524.076	384.524	418.469	434.802	598.828	473.985	765.574	616.287	493.347	641.32	1117.11	977.713	750.14	616.586	685.136	369.828	454.364	526.614	388.766	390.831	451.081
Lchi18993	39.5185	30.232	43.9204	39.2672	21.7183	36.6716	24.4431	21.3056	19.6632	18.4289	13.7172	31.7546	27.6508	29.7727	29.3717	130.304	138.352	124.314	81.848	108.092	126.348
Lchi18996	20.4974	21.5828	22.0801	70.6971	27.0633	52.6064	76.9647	70.4973	54.9488	38.3684	26.5878	39.5137	30.8074	33.8844	39.0783	20.2436	19.6461	19.4868	25.2617	20.1342	15.5357
Lchi18998	23.289	17.3471	17.3172	13.5592	13.724	13.4612	21.6614	16.1793	10.7376	21.4804	32.4447	47.2371	25.6864	26.4876	46.5616	45.1374	40.5107	46.3951	56.9481	55.9101	53.3206
Lchi19000	0	0	4.23924	0	0.349317	0	0.667249	1.08089	0	0.190101	0	0	0.365882	0.824271	1.9441	4.0493	6.56766	4.52641	2.14643	7.39002	12.2343
Lchi19003	10.7577	6.92803	8.5529	3.2059	1.52386	2.87025	5.87985	4.14081	1.75553	2.16889	4.59762	5.63754	2.29861	2.48972	3.40332	6.13845	3.16863	2.45086	17.3081	16.6699	17.1604
Lchi19004	6.15766	5.59128	6.66998	6.59721	5.80178	5.26098	8.05118	6.46347	8.79523	11.0167	16.0294	20.0998	12.5541	14.9765	24.6032	10.5824	10.9266	11.7104	14.8148	15.2974	16.5945
Lchi19006	441.241	238.96	169.397	48.354	59.634	120.315	384.199	272.839	123.966	113.568	311.281	243.695	142.324	52.1055	65.73	129.599	43.0956	93.4254	788.962	627.03	406.331
Lchi19007	0.728497	0.641985	1.10191	0.404955	1.06516	0.178444	1.04443	1.6991	1.69913	4.26997	5.37799	6.35582	13.7185	7.12013	11.5285	11.8393	15.0587	15.6025	16.8985	22.016	22.55
Lchi19008	4.99896	5.14864	5.57746	3.75793	4.29844	3.08458	10.7959	10.0788	12.0771	14.4162	11.3741	19.81	8.23458	9.02071	16.2754	6.83804	6.17494	6.71011	7.12934	8.60058	9.30758
Lchi32329	2.779	1.89628	2.04536	14.3826	6.08107	18.6488	13.5617	5.17466	8.87385	10.4425	8.26691	8.76547	7.45192	8.77304	9.42057	2.7814	2.90196	3.60797	3.84885	4.09904	1.99077
Lchi32332	0	0	0	0.00151236	0	0	0	0.974893	0	0	0	0	0.27248	0	0	0	0	0	0	0.148957	0.459626
Lchi23240	14.2875	12.8851	16.9807	3.4503	4.35385	3.94692	10.4402	11.4309	5.02071	7.1052	14.7465	3.82458	17.3533	19.2675	8.58416	13.098	19.2864	21.882	24.867	41.1078	47.9391
Lchi23241	298.024	223.939	289.549	799.64	772.718	438.676	260.316	384.981	626.983	912.68	710.029	867.831	597.324	617.017	807.432	245.494	557.573	412.207	336.2	353.368	661.608
Lchi23242	1.39252	1.06489	0.51974	0	0	0	0.328362	0.597077	0.59797	0	0.578464	0.309338	0.138156	0	0	0	0	0.34408	0.357413	0.304332	0
Lchi23249	5.96683	3.23099	0	0	3.34353	1.43623	6.85716	0.80507	0	3.61065	4.73652	4.1663	0	0	0.744214	20.3754	19.8952	24.7225	7.63987	20.4117	8.36363
Lchi23250	23.4245	22.6725	29.1474	54.1525	37.6558	23.9799	49.2224	59.5206	80.0829	77.9528	52.7221	32.5496	56.2471	44.3777	44.3298	329.084	324.938	269.276	176.274	230.238	444.666
Lchi23251	0	0	0.0678799	0	0	0.0678935	0	0	0	0	0	0	0.129231	0	0.139256	0.0568817	0.0593968	0.0619274	0.207775	0.283315	0
Lchi23253	0.143846	0.135075	0.417358	0	0.021766	0	0.0555003	0.109672	0	0.0239098	0.112662	0.0249547	0.112271	0.0205618	0.170234	0.295857	0.206305	0.215722	0.652051	0.395792	0.387251
Lchi23256	1.78425	7.86619	1.21341	0.0582889	0.165024	0.132762	0.541474	0.533506	0.524949	0.207062	0.380766	0.107515	0.244065	0.312078	0.0526997	0.395077	0.314036	0.203929	1.98949	1.80983	0.335024
Lchi23263	12.6596	16.9166	12.0075	25.0074	27.7265	13.7301	34.4762	15.8842	46.7014	53.0976	50.1656	54.5189	46.09	43.5406	64.5658	44.2749	40.5078	30.1114	18.4474	29.3601	54.6017
Lchi23266	1.12073	1.05267	0.827386	0.297456	0.721291	0.291033	3.40575	2.05153	2.4694	3.02164	3.31733	1.89648	2.17821	3.00305	1.79063	0.944809	1.64673	2.01259	1.42077	1.96697	2.56525
Lchi23269	2.98113	1.78674	1.50553	3.12575	1.87104	2.11944	2.78802	2.70125	2.36053	5.47462	4.90783	10.5703	4.1415	4.30037	5.30154	1.66153	2.88215	2.00809	2.58852	2.382	1.06277
Lchi23272	0.499957	0.679155	0.591797	0.245819	0.597322	0.325129	0.126889	0.37496	1.20211	0.818707	0.462744	1.69957	0.823821	1.22236	0.944703	0.181182	0.236615	0.049384	0.938722	0.112929	0.0588679
Lchi23278	0.0483476	0.0151274	0.140228	0.199992	0.0440386	0.159983	0.0374335	0	0	0.161328	0.15205	0.236061	0.0454004	0.138681	0.410121	1.95337	0.570028	0.872707	0.78022	1.74469	0.696976
Lchi23282	0.550087	0.206926	0.213094	0.48697	0.542323	0.268361	0.439879	0.619009	0.963947	2.70308	0.662059	11.3922	1.83584	1.7695	5.22895	0.628046	1.12487	0.391298	2.24233	2.18106	1.04957
Lchi23301	6.17189	6.73545	7.12733	3.74086	4.18331	2.86377	5.35643	7.00688	4.88386	9.3305	9.14521	6.91437	6.48941	6.45154	4.99416	7.67438	7.70663	12.2593	12.4337	14.6738	13.5976
Lchi23302	46.1966	38.2306	50.9699	50.3081	45.7819	39.0988	24.1642	30.5448	29.1132	54.9951	40.1922	34.3154	34.9512	49.5518	68.6879	29.0598	30.4432	27.4403	40.3048	47.3082	69.0212
Lchi35054	0.658367	0	0.478287	0	0	0	0	0	0	0	0.149046	1.30247	0.149848	0	0.380245	0	0	0	0.16169	0	0
Lchi26399	40.2231	71.0142	76.5486	29.5759	15.8874	16.8686	15.5059	9.53653	29.8796	7.14262	4.55128	18.0181	12.6408	18.012	29.3481	11.0345	8.1419	4.4914	15.4075	11.6411	11.1607
Lchi26403	6.00328	6.76545	7.75443	3.86085	3.79939	4.74345	7.1923	6.09839	6.93079	8.32882	8.42212	8.38068	7.63342	4.06329	7.60866	10.1271	9.08938	8.53851	11.3463	10.6519	9.04693
Lchi26404	81.8925	62.1242	76.0767	88.6384	134.57	107.507	128.541	111.494	104.243	208.62	288.78	228.374	129.345	139.727	152.561	95.3831	98.94	125.309	147.293	175.258	215.162
Lchi26405	2.05075	1.57017	3.56172	1.68143	1.39424	1.08523	4.98657	4.28995	4.69483	10.3256	6.56249	13.5483	6.53554	7.28702	12.7266	8.77354	9.64143	7.87714	10.5882	14.4935	9.68972
Lchi26406	11.2128	10.3212	11.3677	7.83035	4.57809	5.73605	7.10855	8.35588	6.63156	7.36732	9.93193	7.35542	6.68401	6.2103	4.61345	4.62516	3.95315	5.3927	10.6451	8.66019	7.99166
Lchi26407	4.94397	3.05522	3.58956	5.95381	5.88952	5.65081	7.08731	4.24433	5.0768	5.7837	5.44903	10.0066	4.17155	4.2792	5.05899	1.34746	2.46449	1.7973	4.42977	4.57606	4.92387
Lchi26408	1.61294	2.03454	2.01313	0.567137	0.764814	0.291515	0.438718	0.432686	0.308567	1.21691	0.355824	0.218271	1.10634	0.686301	0.512473	1.63269	1.27086	0.758461	1.39907	1.38714	1.58478
Lchi26409	3.61458	3.82167	4.78346	2.48931	2.37574	2.00964	4.08817	4.35564	2.63538	4.54574	8.24146	7.87727	2.77513	3.28026	3.9915	3.27943	3.6355	4.97169	5.72177	6.63905	4.2981
Lchi26410	0.28915	0.108785	0.168038	0	0	0.0563551	0	0.129962	0	0	0.053467	0	0	0	0	0.61261	0.0492292	0.462292	0.287183	0.293668	0
Lchi26411	4.24457	1.76042	3.28659	3.55805	6.70624	3.84568	5.36948	3.88168	6.31716	11.5459	11.0611	21.0886	7.22283	5.03644	7.79307	6.27788	7.38098	7.11611	11.1586	11.054	11.6091
Lchi26413	1.403	2.40104	1.49337	1.37768	1.16916	1.32898	1.6417	1.72307	1.99565	2.27431	1.7197	2.09849	1.6032	1.43557	2.03918	1.72253	1.78863	2.36451	3.41709	4.75868	3.19592
Lchi26414	1.30269	0.918178	0.275801	2.31369	0.91756	1.79872	2.01181	1.56912	2.2007	7.69318	5.12327	8.67638	6.29425	5.89363	15.2893	1.69998	2.5436	2.4385	4.96384	3.57763	3.04255
Lchi26417	2.48138	4.54378	3.03876	2.35608	1.27927	1.45552	2.53692	1.968	1.67464	5.27529	3.11786	15.0642	5.42898	4.56523	9.74932	1.75348	3.20878	1.86001	3.55962	1.83572	1.31412
Lchi26419	21.7862	19.7633	18.838	19.5215	16.6478	17.1583	29.7841	24.3816	31.0729	45.8362	29.8058	42.5358	28.9509	37.6748	27.8288	23.989	31.3288	29.3486	32.177	35.9889	35.774
Lchi26421	8.84812	7.48891	8.21578	8.39503	9.3217	12.517	41.9588	17.065	38.9479	32.5158	20.6659	35.1402	19.0418	24.2249	30.6168	6.69422	8.43756	8.53215	8.00122	4.9548	6.24438
Lchi26423	26.8339	30.9599	36.0036	29.2882	34.0888	25.9168	41.5621	44.4148	53.8808	56.8257	61.7338	62.8929	51.3372	48.0176	45.7791	41.0991	54.8945	54.9954	97.0008	128.795	147.826
Lchi26424	160.735	139.267	134.909	294.611	166.013	184.11	357.719	230.262	417.92	550.128	474.652	1039.58	251.876	265.891	319.453	204.967	219.848	178.543	232.902	273.891	508.167
Lchi26425	24.8441	25.6407	24.9696	12.1445	14.7487	12.2437	26.6072	21.7248	25.7193	34.1862	33.0582	29.5669	25.6431	27.592	30.5138	20.4478	23.4094	26.6546	33.8932	39.0093	34.8932
Lchi11091	3.09937	2.3255	4.30221	1.58052	1.97878	0.709752	0.819615	0.43542	0.129493	1.9915	1.61307	0	0.55764	1.00499	1.14923	9.89161	5.41967	7.80947	4.36446	8.24074	8.17268
Lchi11095	1.22719	1.77517	1.24219	1.04328	1.28968	1.79287	18.8938	24.4934	10.7807	21.2047	32.7593	16.8764	9.41411	7.18613	7.63312	3.62065	3.93797	9.75301	9.58764	16.0268	8.84276
Lchi11097	10.9266	12.1986	16.8216	36.6832	19.1359	23.1709	25.2183	15.241	30.2599	43.0018	31.678	49.0695	37.4141	42.2667	31.7703	16.1849	19.6266	13.0299	16.8944	19.1031	27.9667
Lchi11098	57.2581	30.9102	31.3731	40.0614	64.0525	29.1584	81.2374	38.0013	49.1373	114.51	205.166	196.363	107.003	125.061	82.4585	68.8206	66.6872	86.0882	80.7059	91.8169	85.6887
Lchi11099	57.4732	41.3631	45.7671	15.9469	22.8502	10.8751	37.0259	22.6384	19.1634	14.5982	26.6422	33.1313	19.7657	13.15	19.7809	25.9479	19.3399	27.8628	53.1663	39.5716	35.9952
Lchi11100	0.435817	0.102461	0.316545	0	0	0.372163	0.248986	0.0613196	0.561725	1.23171	0.504484	0.833935	0.101023	0.138378	0.436179	0	0	0	0	0.166185	0
Lchi11101	50.6452	5.1441	6.28873	3.07415	1.59865	2.74709	54.5702	29.9337	3.85155	5.96544	16.2008	0.527583	1.2844	0.469798	0.833216	0.193551	0.0337223	0.140908	0.551322	0.12079	0
Lchi11105	25.3643	25.6932	26.3038	12.5582	19.0848	12.6482	23.0688	25.8399	13.8201	52.2789	104.115	56.3463	32.5167	39.6583	52.9584	25.4479	28.8441	42.5447	49.2255	73.9313	43.2044
Lchi11106	2.9893	3.95569	2.96903	2.75563	2.49322	2.25317	6.17003	4.50224	4.74991	21.6392	43.1609	38.4405	17.0291	15.8192	19.8293	10.1237	12.7581	18.4661	14.7609	17.7069	15.9427
Lchi11109	10.8213	8.84018	8.83903	55.7099	18.1755	30.7202	47.1445	23.067	26.0892	28.4723	23.5829	21.0249	17.2791	17.2131	21.7137	12.8822	15.9741	14.0462	25.3246	24.3398	33.6069
Lchi11110	15.4912	15.1629	16.6112	14.3336	19.626	15.9817	33.5842	28.2743	33.9797	49.8683	50.4412	52.4451	32.5339	36.9241	55.5657	24.547	27.5637	26.0848	33.7572	37.0614	35.3625
Lchi11118	10.282	7.4962	7.91284	1.68788	1.5206	1.59837	5.4472	6.41671	1.60632	1.49815	5.40735	1.82771	1.48754	0.680808	1.29398	1.26025	0.756613	1.91353	3.82132	2.85714	2.44133
Lchi11119	0.225738	0.545291	0.1872	0.0721781	0.0875306	0.158917	0.334763	0.44065	0.101087	0.448494	0.935786	1.40223	1.20483	0.716596	0.554071	0.688184	0.636569	1.47517	1.13162	1.52054	1.27946
Lchi11120	16.4887	17.8228	20.8058	10.4538	16.9097	16.6714	14.5877	16.6403	15.647	23.4157	31.6574	37.4814	12.5625	8.82675	11.8266	20.4312	14.87	28.7144	22.5559	23.9124	26.1849
Lchi11121	62.6524	23.5458	35.7219	7.45621	0.545292	11.9128	8.50441	3.6321	2.18407	4.85875	6.10811	3.19049	3.37927	3.24171	4.29893	4.33714	1.03474	1.11327	33.9189	6.90511	0.0380008
Lchi11122	0.791658	0.64516	0.255537	0.701593	0.473457	0.309274	0.362084	0.0594583	0.0544745	0.0519229	0.244571	0	0.244813	0.402467	0.158581	0.0430677	0.045	0.187872	0.105031	0	0.112014
Lchi11124	9.25186	8.89996	10.0044	13.6939	10.7001	8.49782	12.3372	12.7413	16.8731	26.6665	17.1487	15.9965	15.3387	13.3118	19.3229	4.03986	6.32234	8.01488	11.7988	8.97862	13.4106
Lchi11126	0.0691834	0	0.0670444	0	0	0.201257	0	0	0	0.607902	0	0.419675	0	0	0.0687994	0.224789	0.410787	0.305937	3.01091	6.22832	1.74759
Lchi11127	4.55595	4.68505	5.79704	4.20775	7.48623	3.84764	8.42797	6.97194	5.0493	10.9572	21.2523	14.8579	6.89416	7.59198	7.67404	6.58872	7.31912	11.4068	12.8947	16.1949	8.86957
Lchi11129	7.37004	6.09081	7.39744	0.679515	0.950134	0.621167	5.11466	7.20833	2.24707	0.881399	4.7652	2.54221	1.65531	0.797846	0.896467	2.50619	2.00112	5.56622	7.92833	8.17686	3.60652
Lchi11130	5.58388	6.66005	7.00221	3.17832	4.8169	1.72005	4.16218	5.39032	2.50456	2.20401	5.26148	3.55434	4.30872	4.34803	4.36471	5.89708	4.61883	7.79898	7.94635	11.2462	7.5821
Lchi11131	10.952	10.0837	12.449	7.37983	6.1129	4.36223	5.00281	6.56169	4.08313	5.95847	6.15002	9.0326	5.95079	6.68975	7.11859	5.53917	7.26272	6.7624	9.94224	9.99337	8.1443
Lchi11132	2.1492	1.84803	2.28759	3.11433	3.97787	2.54367	2.66164	2.98355	2.75981	4.44343	5.70286	3.71779	3.96598	4.62756	4.81253	3.63156	3.55019	4.54435	5.09679	5.84291	5.01342
Lchi11134	7.70364	6.16002	5.83468	5.29408	3.51745	3.20644	0	0.707026	0.644082	0	0.116652	0	0.118122	0.321421	0	0.31278	0	0.78992	1.76844	0.904663	0.799931
Lchi11136	101.196	100.935	129.154	47.6561	49.2052	35.0107	42.6037	36.662	63.3734	48.7468	39.3245	48.4861	22.3496	25.3442	32.9098	82.493	100.324	72.1763	65.2332	70.5579	87.1412
Lchi11138	2.95745	2.30501	2.24833	0.686688	0.782809	1.82347	4.41711	1.67279	2.28601	7.33034	4.94431	8.51952	6.40222	8.55365	6.23292	1.60961	2.24847	1.66817	2.86329	2.19722	3.15443
Lchi11142	3.21606	2.85362	3.41318	2.56179	2.80029	2.5462	2.54698	2.06802	1.73434	1.9794	1.36678	2.92727	1.87612	1.87035	2.92982	4.24833	3.39662	3.02242	4.34572	4.86656	3.34397
Lchi11143	10.8699	5.04387	3.85618	0.958088	1.63864	2.01217	3.72219	2.54959	2.44263	2.74771	3.20559	3.51088	4.18324	1.77305	2.62916	1.94619	2.7981	1.62452	2.54224	3.44301	1.30641
Lchi11145	12.7489	11.3245	19.0881	0.345805	1.04895	0.228489	2.32131	7.52037	1.29271	0.537263	3.32658	0.719078	0.941523	0.759635	0.468617	1.17463	0.969078	4.83589	3.79824	5.46849	1.20103
Lchi11146	4.17241	2.691	2.73178	0.273489	0.442523	0.361453	4.51283	5.23972	1.87092	0.687981	3.31731	0.673796	0.723864	0.487665	0.453031	1.10525	1.08532	2.55981	3.31137	3.72008	0.917087
Lchi11148	6.87213	4.25177	4.8988	5.90873	5.84009	6.7608	12.1245	12.4707	10.0918	12.1544	13.8688	17.8079	10.2768	11.0295	12.1849	10.2682	9.71985	8.51866	9.21743	13.8221	14.8614
Lchi11149	1.63594	0.985121	1.64846	1.58493	1.05116	0.762671	0.446558	0.805656	0.402232	0.255991	0.542521	2.05576	0.362738	0.441226	0.71697	0.266045	0.55571	0.0579552	0.583306	0.861628	1.03502
Lchi11151	3.21781	4.44568	3.58752	2.59301	3.58579	2.45102	6.0297	4.5081	3.21006	9.87884	16.2883	13.9788	5.91221	6.30565	6.13457	4.26222	4.70869	7.45244	12.9835	17.6424	7.67865
Lchi11153	9.30457	8.72666	9.1596	27.5956	19.4163	15.0694	16.0135	18.7036	21.2919	27.5026	23.5203	27.3487	16.7234	17.7923	25.584	19.8131	21.3073	20.6892	20.635	17.8922	21.6874
Lchi11154	16.1182	15.6861	14.7031	9.13845	10.0052	7.05053	14.2273	20.7338	10.7142	8.08648	12.5402	9.23173	11.5206	11.4789	10.2908	13.6885	12.5303	19.2566	23.6006	22.7748	24.6905
Lchi11158	25.7917	25.4567	25.0649	10.1454	11.8372	13.2998	18.8959	26.291	24.9078	11.4939	21.6843	18.6918	15.6056	12.3905	19.7425	14.1098	13.071	12.9212	30.1477	20.7291	14.2965
Lchi11159	9140.41	7789.64	8838.01	6022.91	6607.05	7930.09	6297.62	5542.12	6122.23	4681.4	4011.01	1600.66	5533.58	4597.35	2567.02	3178.95	2586.58	2939.86	1470.17	1494.69	1822.51
Lchi11162	2.49271	1.18478	6.06976	6.79242	5.56326	2.35635	11.4378	1.35752	15.6906	6.04423	7.94307	36.5904	8.24912	9.56677	9.99157	3.12916	8.85259	0	7.63547	11.6533	10.2197
Lchi11165	14.9836	12.4097	14.0048	11.4334	9.17624	8.0985	20.897	18.9783	14.9522	18.7473	22.9825	24.7349	21.4845	17.4498	21.3036	24.4179	19.7203	26.4568	31.2809	36.6457	27.3918
Lchi11168	8.24901	7.85594	6.13852	2.59078	6.6819	4.33884	4.76446	1.96504	2.94797	8.97204	13.8597	11.5394	7.89983	9.07793	21.6681	4.76477	6.4974	10.9483	7.19917	19.0605	11.4351
Lchi11169	5.82646	5.41803	6.61766	1.75459	3.33529	1.88832	9.03987	13.2256	6.37302	9.40198	16.3064	8.05985	8.53784	7.31852	5.77977	8.78739	8.46742	12.2093	13.0357	13.7137	8.49986
Lchi11171	6.31426	6.03358	8.74862	1.1951	2.85694	2.10711	4.34635	5.96136	4.18951	2.72909	4.99917	2.30979	2.66827	3.69948	3.85867	19.6549	17.8666	29.0259	9.71048	12.8035	15.7008
Lchi11173	5.02318	5.5222	5.27628	0.935049	3.30125	2.41519	1.24157	2.03728	1.67889	3.02557	4.52644	4.42975	2.96819	2.24899	3.50382	4.58292	3.44884	4.40342	7.86646	8.65832	5.8856
Lchi11174	8.44336	8.6851	9.04961	6.94504	7.27613	4.75761	9.19368	11.5829	10.3754	12.0563	20.9302	13.892	10.5707	7.32182	10.8351	16.3593	15.0861	21.3544	18.5957	18.8245	15.1746
Lchi11175	14.506	10.9057	9.62476	34.7904	34.7731	32.5414	30.4209	24.4013	38.2979	49.9299	34.2213	35.21	43.38	38.1583	42.9819	15.5204	21.7214	19.4163	18.1226	16.4463	24.0088
Lchi11178	142.509	163.385	235.523	353.627	373.974	279.086	275.046	194.438	247.648	447.481	354.028	434.98	382.502	342.506	442.313	410.935	439.262	415.068	244.291	303.457	407.746
Lchi11180	6.0054	13.1387	23.2149	0.42658	1.57193	0	1.55691	1.94561	3.33107	2.09111	2.86058	0	2.74412	1.97825	2.72174	13.7676	27.4494	20.1947	9.17112	27.1633	19.371
Lchi11189	92.332	115.829	112.518	152.978	74.9732	69.3674	143.85	142.45	247.957	334.875	261.205	314.597	331.664	371.391	507.055	356.063	509.057	338.913	470.824	660.543	882.823
Lchi30627	2.92654	2.19317	2.75552	0	1.30805	0.162735	2.0333	1.74229	1.59979	0.722305	4.67588	0.435978	1.07049	0	0.256879	1.43081	1.1059	1.7352	4.16172	6.52153	1.89599
Lchi30630	10.5567	10.5042	9.98427	1.36206	3.08459	1.60871	5.02946	6.75736	3.07541	2.42428	4.6899	1.37822	4.49974	2.21318	4.6748	2.04367	3.07534	4.29631	6.59673	6.18672	6.37115
Lchi30632	0.123219	0	0	0	0	1.05129	0	0	0	0	0	0	0	0	0	0	0	0	0	0	0
Lchi30634	3.45875	2.9626	5.96927	0	9.72851	1.88456	2.69571	4.00447	5.4805	2.095	3.28552	1.42893	6.69086	3.24365	3.26831	12.1504	11.5133	17.8146	13.2381	17.4761	11.7694
Lchi30641	4.54766	6.06677	8.04036	20.3172	17.6181	14.0519	15.7037	17.3501	24.9603	14.3927	18.4041	9.90051	6.97951	4.4055	13.1882	12.6236	11.2575	10.3543	12.1234	16.1046	28.6946
Lchi30643	75.3423	42.2056	29.8039	13.3421	14.2722	35.5033	54.6888	50.6636	24.6061	14.8555	14.9234	33.522	10.3772	8.95362	10.1457	14.8932	7.38166	11.8538	41.8592	30.3638	35.3198
Lchi34060	0.191557	0.0360001	0	0.0854908	0.0345752	0	0.132226	0.0434869	0	0	0.679375	3.27913	0.0714246	0	0.154467	0	0	0	0	0	0
Lchi10350	7.51068	8.27805	10.4301	8.07415	7.48647	7.11011	8.6702	10.1491	10.8985	15.6286	13.1097	16.3248	8.26519	10.7505	13.8775	6.83952	10.5854	6.57863	7.59639	12.9851	14.2707
Lchi10351	0.958901	1.14866	0.954855	0.0351654	0.260026	0.213579	0.685998	0.513521	0.0985083	0.424386	1.04259	0.195216	0.263128	0.268702	0.476351	0.389255	0.698431	1.17227	1.41756	1.51663	0.673907
Lchi10354	51.4198	48.0837	44.7687	3.85729	12.0317	4.3054	7.23071	15.4896	8.6213	6.08939	11.4119	3.34469	8.61756	0.757231	0	9.12251	7.19219	9.61702	35.0916	28.2899	2.74502
Lchi10355	3.73544	0.321022	0	0.711492	1.4531	0.946702	1.66542	0.360797	0.491768	0.475138	14.3075	79.9149	2.88311	0	3.39873	0	0	0.289317	0.324081	0	0
Lchi10356	15.4812	6.38255	6.65925	3.77426	2.48873	2.88619	6.14093	4.21119	2.62824	3.37949	3.71073	12.5934	4.39158	3.56438	4.15545	1.48034	3.1469	1.98954	4.38828	3.48603	1.61794
Lchi10357	140.14	115.644	135.742	72.5975	78.2919	59.4102	57.6907	45.9118	45.1621	43.2873	65.1121	37.2892	66.3916	55.6401	35.0142	62.8762	57.4627	64.0712	70.3532	78.7488	70.478
Lchi10358	0.0634086	0.14891	0.21471	0	0	0	0	0.0722232	0.132552	0.0315029	0.771816	0.131339	0.44427	0.216821	0.256402	0.234235	0.408221	0.540415	0.763028	1.36517	0.578103
Lchi10361	16.0383	15.1812	16.8479	13.492	14.2796	12.2355	16.6905	26.5851	19.3055	18.7938	19.8355	20.2524	18.1828	19.006	23.2809	13.1766	13.8247	15.7243	18.0829	15.4666	19.7277
Lchi10363	8.97145	8.33596	8.58427	8.07027	9.68588	9.61588	18.8918	13.4025	11.9319	24.9412	32.0718	25.2715	22.4208	20.0959	19.325	9.34813	7.56318	12.0144	22.1061	28.6112	24.4296
Lchi10365	3.96521	6.03798	7.28115	4.14154	4.70612	4.55115	7.52117	10.4735	8.0348	7.76949	10.0127	10.1374	11.8522	7.47808	7.58484	7.50535	8.54631	7.49283	11.7016	10.2694	11.28
Lchi10367	0.378898	1.08305	1.48507	1.09824	1.51361	0	3.08517	3.69987	2.65754	8.19054	10.4508	10.0665	2.88449	3.99993	5.38065	6.85082	8.56806	5.14973	10.2191	10.4778	10.1288
Lchi10368	10.662	11.3526	10.242	5.91731	4.41235	3.48924	14.3125	15.145	8.56155	8.00232	13.1071	6.64785	11.3642	7.76467	9.83951	7.81581	10.4512	13.7562	17.6252	20.9975	18.5242
Lchi10374	76.1363	55.0585	45.434	3.02271	3.84602	3.51693	8.19282	10.5483	3.60503	2.25753	7.03566	6.3334	2.29642	3.04276	3.78671	0.695126	0.771017	0.224197	16.7831	8.15642	1.21714
Lchi10376	2.39994	3.95622	2.89194	4.97693	1.47651	6.57326	0.83442	0.503084	1.19517	0.692202	0.446102	1.66053	1.60397	6.0358	6.19416	1.09709	1.51686	0.588907	1.59086	3.53946	1.22697
Lchi10379	0	0	0	0	0	0	0	0	0	0	0	0	0	0	0	0	0	0	0	0	0
Lchi10381	39.0612	34.116	24.617	10.3906	6.55247	17.8905	10.4792	5.0788	7.21007	7.07361	7.63443	22.5531	9.51373	8.82401	20.1384	0.347563	2.54921e-10	0.896788	14.7576	10.3809	0.99584
Lchi10382	1.31396	2.75217	2.1745	3.90469	0.5346	4.00298	0.922808	0.689527	0	0.474685	0	0.936456	0.383412	3.54259	2.40675	1.01306	0.554272	0.805885	1.49599	2.51284	0.33957
Lchi10383	114.553	146.145	154.039	41.3858	71.7377	54.5289	92.6489	112.381	84.7717	34.5792	64.6672	17.7152	65.5512	42.6996	28.3011	32.0616	34.1203	45.1024	42.6543	37.2409	50.9987
Lchi10387	40.3418	25.4411	36.2062	0.669421	3.3572	9.64556	14.3352	33.0804	11.4017	10.2867	10.7472	19.824	4.791	5.81771	6.2308	10.182	14.4097	13.4757	29.9975	30.1665	17.215
Lchi10390	14.0276	11.6454	13.715	15.9528	14.8609	11.6383	12.6085	16.3828	13.1221	18.9386	26.7169	27.4815	12.9682	13.0811	20.2133	16.2204	16.13	20.1855	17.3388	16.6393	13.3751
Lchi10392	56.889	51.0457	56.3717	129.192	103.428	73.1431	69.5595	58.4621	112.78	237.305	128.296	250.313	138.084	158.117	292.038	64.1212	82.5965	49.1332	139.852	91.7478	173.113
Lchi10394	8.85359	12.6225	27.7857	1.55177	0.783883	0.768593	0.36643	1.15141	1.38898	1.31997	0.865287	0.718155	1.67195	2.9373	1.43035	58.2854	26.8841	32.9978	22.4365	50.996	20.4455
Lchi10398	4.00048	3.8497	4.30138	3.88493	5.61539	4.43522	6.37234	3.46566	5.45479	4.54712	10.6259	11.0414	7.18075	10.9694	12.5299	10.6832	9.02265	8.55668	9.14507	11.7128	10.7961
Lchi10399	20.3919	17.3116	18.6763	7.87486	9.20377	9.44941	10.9975	12.4048	9.67724	8.71438	9.88303	6.89948	6.97965	7.95191	6.47984	11.0442	9.94599	14.5282	11.1397	12.8152	11.7475
Lchi10401	0.320276	0.188111	1.37141	0	0	0	0	0	0	0	0	0	0	0	0	0	0	0.0716033	0	0	0
Lchi10403	13.5938	14.6353	15.2605	9.44442	7.95497	11.0304	16.6629	21.0674	19.6858	26.0391	24.0633	27.3861	13.1037	12.1154	12.1724	13.6503	15.2679	17.5829	21.6368	22.8767	22.3728
Lchi10409	15.6905	9.92713	9.0088	1.66607	1.34589	2.68865	3.09391	3.10873	1.0617	1.29937	2.99801	3.06387	1.24103	1.15586	2.39246	0.831387	0.908306	0.626504	4.2012	3.4636	1.13697
Lchi10410	26.5051	20.5756	24.0844	6.33346	5.80487	6.77003	12.5548	12.8261	8.76834	8.09428	11.1131	16.8144	9.00356	8.44391	12.717	14.583	11.8677	15.9509	23.9674	25.3445	14.1364
Lchi10411	20.5376	17.343	16.2228	20.8575	18.2288	21.0637	25.7065	27.0916	29.098	40.3553	31.9325	30.8389	30.4277	28.3967	28.3131	9.48086	10.0192	11.1299	16.4807	15.7166	24.7849
Lchi10413	9.94399	9.48878	8.03727	2.64223	7.37642	4.5297	20.6231	14.6974	15.7243	17.3872	21.3051	22.6212	20.7857	19.0477	18.9299	20.2281	19.4502	23.7728	19.4088	23.2307	18.7351
Lchi10416	2.01763	2.01784	2.88926	2.52944	3.80274	3.05558	7.27221	4.39996	4.72633	4.90768	5.11683	4.90225	3.53136	3.05347	4.88584	3.0161	3.85299	4.38165	4.58137	6.35254	7.27157
Lchi10420	144.066	137.02	144.589	83.243	89.1699	93.9763	117.237	114.517	95.6738	72.5428	85.4641	42.3139	84.8787	87.3749	40.0466	40.7659	26.2235	35.9192	30.9705	25.2275	19.1446
Lchi10423	10.8575	8.04675	9.57282	1.06488	2.18818	2.37091	3.06456	3.50363	2.19018	2.85055	4.01804	3.82097	2.30008	1.23875	2.67555	3.47017	2.7537	4.80325	12.7393	13.295	10.9304
Lchi10424	12.0199	10.1669	9.74959	2.07949	4.45564	2.48999	4.98787	5.96448	2.07285	3.95865	9.13506	4.64727	3.80303	3.98057	1.2096	8.28635	6.93428	10.2188	14.636	18.7949	11.8788
Lchi10426	2.63436	2.60697	3.57994	3.41887	3.96415	2.15923	3.87926	3.44371	3.2571	4.13828	3.87066	6.0714	4.46652	5.32695	5.02089	6.81121	6.22227	6.91855	7.48585	8.06437	8.60356
Lchi10427	2.18819	2.18012	2.92301	0.292183	0.394066	0.257478	0.954409	1.63466	0.726625	0	1.3036	1.12428	0.610821	0.223332	0.308046	1.32473	0.823286	1.56324	2.79624	2.27831	1.58624
Lchi10432	8.71164	10.4154	11.0787	19.2342	12.5797	12.9735	8.02874	8.71824	14.9672	7.99649	9.86691	10.0458	7.49842	9.04285	6.83986	5.22494	5.37136	5.78936	5.41523	5.38182	11.8805
Lchi10433	22.0392	28.0817	26.5285	9.74484	9.24532	8.26254	17.4821	17.2815	7.43418	7.21146	12.8255	6.61647	3.8012	3.43764	2.96456	9.04544	5.78422	7.11087	11.1255	15.0186	18.8724
Lchi10436	3.15808	1.95355	2.47012	1.86308	1.85568	1.49685	2.14649	1.77971	1.11582	1.45144	3.75536	0.552144	1.85343	2.89138	2.71979	1.62276	1.9935	3.12277	5.09947	4.72874	3.36839
Lchi10438	6.94967	8.56017	9.8907	2.83332	2.29769	1.7719	5.86032	4.79208	6.68455	3.03823	3.46337	5.97866	4.71174	2.8272	3.87095	4.33547	4.60926	7.94439	8.93696	14.7324	8.56807
Lchi10442	2.70748	2.56838	2.88954	0.9549	1.36511	0.595964	2.69082	2.48384	1.88302	1.19288	3.62911	3.90959	1.72942	1.69821	1.62417	2.74041	0.800244	2.46282	4.21044	4.58976	1.65558
Lchi10445	21.2265	22.9673	27.5861	0.208676	2.39142	3.70719	5.8735	14.3827	3.06866	3.53318	8.39544	1.50887	4.47142	2.57994	1.14098	7.917	8.56126	14.4721	22.8961	23.6301	10.5738
Lchi10446	7.10821	8.12408	9.00231	5.24895	4.31995	4.59363	14.5436	15.3727	14.4391	26.9879	22.7547	24.7967	9.29035	12.3647	21.3274	14.3546	15.7724	16.2054	17.2821	18.3422	17.42
Lchi10447	22.0356	24.8031	25.653	26.7008	25.4286	17.501	53.2051	60.5052	49.959	46.9063	37.233	48.027	28.9239	26.8136	33.6236	26.0783	29.4506	29.5037	36.5365	40.7423	49.5298
Lchi10448	38.0386	26.2234	23.4204	20.8274	7.77151	15.2924	8.25283	5.08491	2.21502	13.3545	11.6223	27.0784	15.1849	11.0074	20.1184	12.9628	6.36277	8.182	16.0462	5.05075	10.0229
Lchi10449	20.3583	16.5698	15.5551	1.10881	6.08558	2.93125	6.56395	7.65009	5.97979	4.15205	8.67073	2.76046	4.3535	4.27433	5.79407	16.3384	12.1875	21.5874	37.1957	31.3979	19.9065
Lchi10459	77.2695	73.5874	65.5117	63.4325	48.2276	50.4851	49.964	60.7428	51.6792	57.7052	49.4722	41.0877	47.1202	46.7359	36.5672	25.2896	33.3594	39.6207	39.0961	38.8714	52.3705
Lchi10460	15.9289	15.4364	18.0465	78.0899	45.4024	41.1442	44.0619	25.9499	56.3238	81.6439	49.866	100.654	53.4911	55.1411	63.694	37.1153	50.0262	34.3287	26.6953	37.6692	56.7143
Lchi10825	19.9779	15.5079	18.4977	8.87716	10.4759	7.88438	32.7079	43.7335	12.3351	26.3051	69.9043	31.7316	21.4041	16.7476	24.6411	19.4147	21.0032	30.1431	29.8158	21.0527	22.3028
Lchi10826	4.1159	2.98834	2.95184	1.39645	1.0641	1.33213	2.32471	2.06931	1.28745	0.802839	1.5791	1.08162	1.68663	1.20032	1.45534	2.09938	2.04194	2.32912	4.3967	4.20659	4.16571
Lchi10827	7.74535	8.84771	9.81019	0.889744	1.71348	1.82893	6.64029	10.1295	3.75589	2.63302	10.0654	4.19028	5.06157	3.36658	2.8324	3.39124	3.48025	5.84456	8.81263	8.54417	5.39903
Lchi10829	31.895	24.415	26.4166	15.1678	9.69356	10.3972	7.00909	5.85598	4.56776	5.72239	11.2038	11.3678	4.20354	3.89548	6.21374	2.00765	2.7509	0.955576	5.34413	3.35746	2.84006
Lchi10833	0.770989	0.726528	0.84149	1.2544	0.594452	0.831309	6.81794	2.22973	6.01226	8.1765	6.21204	5.26829	12.7823	7.29742	16.3866	6.37055	8.51084	6.9181	7.83443	5.50303	5.90466
Lchi10834	585.022	600.286	582.119	307.899	366.695	358.834	533.286	407.667	429.771	405.093	513.419	461.864	524.552	509.375	293.084	271.969	269.398	329.585	393.422	457.784	392.409
Lchi10835	4.60426	4.3952	4.97857	12.7746	9.70148	7.51367	11.0746	6.71731	9.90485	11.5441	7.6789	20.5406	10.9073	9.44344	15.9426	6.34597	8.15675	4.6665	4.3599	5.74221	11.9539
Lchi10840	8.89484	7.27935	7.67199	3.4241	4.21659	3.3831	5.03887	4.86578	3.19275	2.41442	5.90224	7.36078	8.03312	4.83271	5.82502	8.857	6.96707	8.68982	13.059	16.8543	10.5165
Lchi10842	3.69941	3.26779	3.19276	1.98303	2.28685	1.70387	1.99451	2.26924	1.15574	0.836369	1.41008	1.09865	1.28531	0.757916	0.492828	5.94226	3.16252	5.57054	4.58185	6.27675	4.1796
Lchi10845	11.9755	9.06687	7.75074	3.53217	3.99292	3.74905	9.52194	7.66316	5.40055	8.53853	11.3559	11.6428	8.53278	5.16983	6.72795	3.03135	3.07104	6.21185	7.82165	5.85148	4.44434
Lchi10847	13.5472	9.84845	11.1743	0	0	0.310065	7.29886	11.9186	0.945307	3.41147	5.52945	1.23262	1.81736	0.270399	2.86439	1.88692	0.837406	2.8649	6.7625	4.95112	3.97018
Lchi10849	12.752	11.556	13.7051	1.92996	2.13686	2.66646	4.71636	9.15809	2.93546	1.77132	5.54396	2.66765	2.64223	2.36279	1.10544	3.13124	2.92415	2.79243	6.93884	5.02601	8.93521
Lchi10850	13.8701	9.40442	10.3596	16.1005	17.5612	9.07223	22.6027	15.2548	17.9363	30.737	46.488	33.6489	29.7214	23.7957	26.6363	30.6152	26.2399	28.0036	18.5454	31.1505	53.7917
Lchi10853	1.97518	1.30387	2.26445	3.08507	1.34116	1.99518	2.75818	2.49422	3.37101	6.4299	5.144	6.41537	4.21192	5.85322	7.52257	3.15926	4.82132	2.71153	3.16196	3.67447	4.42488
Lchi10854	9.03529	5.47464	4.38542	5.38731	3.68498	5.41327	13.1681	9.0661	7.03017	12.8134	9.56112	20.1954	7.57867	8.14865	15.7487	3.16506	4.79247	4.06811	9.68211	6.86262	6.25413
Lchi10855	6.91427	5.98092	6.63936	2.56102	2.31667	2.79373	4.76013	6.48758	2.75718	3.38473	4.30728	4.40874	1.9724	2.37972	2.31193	3.48563	3.38992	3.92344	7.39986	6.64801	4.00136
Lchi10860	1.60615	1.69389	2.07919	0.416353	0.246695	0.146613	0.314518	1.12993	0.181554	0.147808	0.441092	0.102832	0.259583	0.169489	0.250571	0.182922	0.276359	0.822427	1.04342	1.65084	1.06395
Lchi10862	1.76169	1.13429	1.75218	0	0.496551	0.245744	0.632923	0.851862	0.0519614	0.148536	0.373157	0.360068	0.186691	0.298458	0.302413	0.985167	0.814991	1.61198	2.15276	2.55698	1.4421
Lchi10876	4.32773	6.05458	6.2351	0.29233	0.757531	0.103091	2.1725	5.17288	0.762643	0.571152	1.56526	1.13231	1.12614	0.357748	0.951487	0.473744	0.405	2.16053	4.20123	3.32934	1.96024
Lchi10877	14.3393	17.2711	17.6274	2.52493	4.45702	2.58878	9.18516	20.3616	4.49652	3.58684	11.5978	3.68983	7.09896	3.08734	2.69621	6.74686	6.59413	15.3957	20.423	17.0503	13.283
Lchi10880	0.710529	1.07574	1.06967	1.45256	1.38868	0.891942	2.49647	2.1494	2.05337	2.46198	2.35653	3.74216	2.75863	2.65709	4.05633	3.49196	2.5012	2.96586	2.72348	2.86528	2.86774
Lchi10882	2.58468	2.59305	3.50478	1.39662	0.565699	1.28759	3.40845	3.16308	2.95606	2.31175	10.729	17.7857	2.18138	1.50574	1.89455	1.5447	2.15164	3.41864	2.85274	2.8588	1.76347
Lchi10883	0.267839	0.176078	0.155442	1.62299	1.53015	2.0905	1.45536	0.825822	1.57237	3.2278	0.653599	0.500904	1.50373	0.504771	0.732651	0.528423	1.0132	0.866669	0.753415	0.715221	0.83522
Lchi10885	17.7281	18.6016	20.2677	19.858	20.777	13.1368	29.9218	26.9294	37.6174	45.5589	48.9053	42.0171	55.6702	39.4787	48.7986	57.7141	72.1461	67.7123	34.8274	51.1765	38.3224
Lchi10886	0.0447753	0.0630626	0.238155	0	0.122033	0	0.337104	0.0768742	0.188254	0.0223442	0.379034	0.443218	0.503499	0.710914	0.272707	0.44224	0.732445	0.927211	0.675834	0.62181	0.627318
Lchi10887	6.05262	3.84297	4.61211	6.91588	4.62089	5.29572	30.811	12.9869	14.3826	32.9637	24.8709	12.0185	25.8382	20.2611	29.8901	16.5906	11.3706	16.5687	15.2613	9.69821	6.91372
Lchi10893	971.043	749.7	827.49	1143.4	1508.53	1006.08	1002.72	715.447	1170.31	1721.68	1462.85	2428.16	1990.14	1732.55	1724.38	2002.07	1940.44	1620.72	1491.17	1734.19	1897.49
Lchi10896	23.6171	27.3399	29.4817	96.6135	51.1043	45.2293	46.7572	33.6009	60.7777	114.169	75.2074	152.126	71.6477	102.095	136.434	72.4481	75.1849	58.9962	67.4009	60.4766	106.28
Lchi10908	178.24	159.032	164.941	148.053	128.563	138.711	174.823	161.761	121.329	94.9746	130.1	79.7766	174.91	147.544	107.996	204.054	187.213	222.642	179.996	216.771	166.656
Lchi10912	0.0372976	0	0.33868	0	0	0.0366775	0	0	0	0.230758	0.069655	1.04085	0.173894	0.254471	0.300892	0.152846	0.0693529	0.324837	0.335921	0.343451	0.0398917
Lchi10919	329.028	351.37	466.147	290.961	386.512	220.461	452.573	294.656	351.539	380.562	510.191	485.374	587.821	436.246	502.344	466.087	556.401	485.096	350.67	417.656	380.925
Lchi10920	14.5388	11.8313	11.9095	5.15962	8.1287	6.10124	11.4356	11.0962	7.6844	10.3674	13.4784	15.0541	8.96508	8.05867	6.78829	8.87879	7.19559	9.40414	10.1478	13.7371	6.37432
Lchi10923	3.86283	1.61329	5.13552	1.6102	1.02089	1.26524	1.07701	0.796918	1.62419	5.83414	3.05794	2.89572	3.85447	1.52961	3.73512	0.86303	1.73758	2.19912	1.67794	2.19434	1.70953
Lchi10931	17.7744	14.2006	18.4588	1.39148	2.78856	2.31181	16.2461	19.0509	7.91379	2.18181	8.15086	2.9344	2.33889	1.25405	1.48181	12.2955	7.77831	23.9266	25.1389	25.3329	9.87671
Lchi10933	20.3116	21.8492	26.6986	34.9797	43.5402	19.357	41.5079	32.8828	62.5861	53.4131	39.9386	48.8611	38.7357	41.0667	49.2415	88.8051	81.3207	84.298	70.6224	72.0898	110.814
Lchi10936	5.53499	5.16903	5.04011	1.78511	2.09123	3.04806	5.82008	6.04213	3.2313	3.71897	5.6679	2.49387	2.58465	1.89196	2.1057	3.36685	3.04552	5.46038	7.76817	11.7795	5.34082
Lchi10942	5.76984	7.40008	10.3698	1.08323	2.73276	2.77481	3.65305	6.51345	3.86285	1.77729	4.00852	2.36969	2.35495	2.23062	2.3119	4.06605	2.91862	4.49731	5.84993	5.55992	4.84387
Lchi10944	4.35491	4.14503	5.14291	4.41178	6.90729	5.03059	3.94666	6.99911	3.06913	3.34342	3.59259	3.2548	4.53236	2.06968	3.93566	1.21335	1.17722	2.83542	3.91007	4.21432	5.40953
Lchi10945	323.172	288.48	306.79	565.002	498.696	336.84	436.571	396.458	497.052	1088.34	981.549	968.14	1107.1	1372.73	1299.31	827	1020.56	882.565	585.097	717.402	591.912
Lchi10949	13.7303	11.9275	13.9003	0.341051	1.27135	1.20329	6.90409	14.1478	2.03186	0.787655	6.4491	2.7013	1.25856	0.208824	0.678704	5.63821	3.15495	6.08845	13.8008	12.8584	3.72404
Lchi10951	25.6852	17.7846	16.0106	4.98936	4.25527	8.3953	17.084	13.0835	6.41828	5.07307	12.6883	9.13309	6.43948	4.06923	6.5314	8.47473	6.27286	8.70832	13.0427	11.889	6.85426
Lchi10956	6.54479	4.6969	3.08206	1.32828	3.06546	3.46825	4.1613	3.70305	1.28454	1.70357	6.33779	1.90799	5.14264	1.76739	2.97868	3.61732	2.11725	3.07965	2.95743	0.631856	0.706968
Lchi32164	10.1765	9.36172	10.1144	5.66553	7.41718	5.60718	13.5522	16.1432	11.5937	10.9032	16.251	12.4987	10.5395	7.77905	8.37532	11.6031	9.6216	12.6135	17.4607	12.8769	13.5296
Lchi33970	18.547	19.9298	20.2738	0.410466	1.47493	1.26942	6.21556	18.6233	2.69421	1.25981	9.01916	4.31568	2.21182	1.28573	1.08189	2.09391	1.53578	5.20376	14.7087	17.1487	4.63855
Lchi15124	13.2563	4.16631	5.40411	5.97445	3.74221	5.30876	3.50858	1.93203	1.82605	1.09023	2.63857	2.9218	2.4436	0.340949	1.38615	0.602467	1.17603	3.17472	2.1884	0.894092	0.21607
Lchi15138	1.61366	1.05442	1.21067	0	0	0.158816	0	0.0508504	0.023701	0.06651	0.0680459	0.166556	0.0212401	0.0822776	0.210049	0.145419	0.0849453	0.292991	0.316915	0.362158	0
Lchi15150	57.9489	59.1579	90.7779	15.6101	14.3168	15.2925	27.4859	40.0061	27.0624	28.6638	31.1463	14.9404	29.6819	39.1369	26.3551	130.045	133.954	128.345	85.0062	144.776	125.494
Lchi15158	155.209	122.962	178.772	73.9344	177.437	123.212	226.748	98.8982	104.774	393.346	324.729	338.176	352.063	411.726	235.769	168.778	201.135	175.756	349.987	327.133	170.697
Lchi15160	0.446763	0.703163	1.88243	0.945162	0.128491	0	0.163657	0.319662	2.47224	0	0.527803	0	0.669771	0	0	0	0	0	7.44417	5.7123	0
Lchi15161	14.1443	10.4332	18.861	2.06006	2.79575	2.0666	13.9638	34.0134	12.9541	4.27603	12.4183	7.26665	4.53976	1.90081	3.24112	14.3823	11.9918	19.5732	32.8656	35.4063	29.4414
Lchi15163	37.5093	39.136	46.6516	7.85884	11.952	9.95401	11.6494	15.3831	9.81725	10.9627	20.5973	19.8338	11.9651	13.4053	14.1957	28.8817	25.692	31.3782	29.5419	28.8661	25.1362
Lchi15164	7.79727	6.91168	7.61686	10.8598	7.7092	5.19702	6.59905	7.28839	9.64415	20.681	12.2937	18.7542	13.9953	14.1272	18.2367	5.2937	8.75862	6.33739	12.0671	8.68387	9.04184
Lchi15165	8.55426	6.67348	7.61074	4.49658	6.46942	4.40431	5.25718	7.62302	5.35763	2.75049	6.73863	3.70695	4.30407	2.86441	1.89641	3.19862	3.53298	3.80961	6.94906	8.48045	8.42429
Lchi15167	23.8858	19.6782	21.0426	14.32	9.75143	9.93469	13.2192	14.8947	9.94965	11.2821	13.7386	14.3109	8.4458	7.45695	11.3773	7.98102	6.11805	7.54026	12.4481	14.1777	10.9848
Lchi15168	0.182461	0.193061	0.373669	0	0.130486	0	0.842553	1.38799	0.0512654	0	0.404168	0.297507	0.0640588	0	0	0.269509	0	0.475354	1.10533	0.691791	0.0686042
Lchi15169	1.9751	1.53063	3.33758	1.70717	3.99324	1.77498	2.99097	4.44688	3.63241	6.79287	6.98273	9.764	3.88691	5.66914	6.31122	5.30411	6.64016	6.35798	8.70225	10.6314	9.96507
Lchi15170	5.13289	5.1984	6.55924	9.67374	10.2892	7.81379	10.2964	8.5986	13.4111	15.6286	17.4104	24.9464	10.9496	16.3489	18.8011	18.2131	15.5926	20.0091	23.7483	27.8419	18.4197
Lchi15171	9.57996	7.56457	6.42645	3.31642	4.06283	3.8363	3.57884	2.77212	3.08561	1.83319	4.07001	4.47637	6.99037	6.77129	8.93551	2.0691	3.35496	2.96488	7.69247	5.28969	3.74107
Lchi15176	20.2162	18.0669	18.7749	10.3128	6.06202	8.90999	22.7853	14.3104	21.0762	39.599	46.2929	65.7411	17.933	22.98	36.2841	8.81389	8.42451	8.83221	16.6754	11.8981	7.00105
Lchi15178	12.2987	10.2361	10.6726	4.0766	5.1978	3.61581	7.15556	7.92832	4.88032	4.79752	11.1383	6.5982	5.28797	5.18679	4.38938	6.83567	5.57586	8.61089	11.7872	12.4097	12.2979
Lchi15181	1.62967	1.53781	1.97944	0.144533	2.35526	0.511943	2.70075	2.34698	7.2133	5.01603	11.8611	5.40153	4.04749	3.2245	4.069	4.54768	3.72341	5.7403	3.5408	3.08585	6.08519
Lchi15182	0.535817	0.713589	0.690983	1.68558	1.04325	1.04879	2.55959	1.71959	2.86803	5.28884	2.45714	3.57359	1.58202	2.06021	2.61868	3.66036	3.55734	2.75527	2.45528	2.6015	2.4765
Lchi15183	4.05827	2.08812	1.79167	1.44881	2.25135	0.815838	6.14711	2.94146	4.3869	3.63156	3.30803	14.1884	1.89598	4.65659	8.72452	0.590425	2.05158	2.77128	1.55096	2.19704	1.38651
Lchi15184	35.5222	29.9871	32.4863	13.1524	23.9006	10.3912	22.332	33.7455	15.9567	12.8439	43.9731	13.5268	34.1929	17.4584	15.1855	56.1541	45.8684	80.0909	63.9976	63.6237	55.5265
Lchi15188	6.05395	4.99241	6.01895	0.738056	0.679383	0.770974	3.27523	6.28133	0.874164	0.828754	2.8835	1.29532	0.805515	0.474796	0.603318	1.90242	1.03949	3.11622	4.5433	5.03378	1.01688
Lchi15189	15.5851	18.773	18.3704	9.40337	20.9381	20.9877	33.242	39.9531	35.9781	45.085	54.4401	61.5034	55.087	32.9215	50.5318	60.107	59.0403	74.0918	66.4072	67.4456	105.904
Lchi15191	0.802513	0.864963	1.11327	3.69832	1.40393	1.09039	1.2779	0.876159	0.799078	2.95976	3.19937	3.04224	1.45962	0.85222	1.789	2.39072	1.43823	2.09334	2.5657	2.62469	7.55125
Lchi15196	2.22995	2.93472	3.17667	0.69499	0.724278	1.04577	1.36207	2.0537	1.19467	1.33297	2.2125	0.394813	1.45649	0.650016	0.829555	1.44312	1.44107	1.77639	4.25131	3.5875	4.16808
Lchi15198	2.13867	1.85432	1.71246	0.982459	1.33674	1.18344	2.15697	1.97349	1.76388	1.85856	2.78945	4.31138	2.11144	1.8942	2.94049	2.95222	3.08804	3.97441	7.24131	6.14927	4.65789
Lchi15199	12.8832	11.8134	12.4713	6.11124	4.74313	7.06324	5.5293	8.7638	6.72607	6.04906	5.90861	5.22631	6.78727	5.39916	3.16893	1.62092	1.96364	2.97526	5.1243	3.07935	6.86255
Lchi15200	5.39324	6.9161	5.80332	20.6222	18.802	23.3399	28.1977	27.4098	34.8831	35.8803	38.9966	30.8	17.0729	13.6995	20.664	10.9307	13.788	12.4031	19.7732	18.0033	24.0288
Lchi15201	377.076	198.494	224.752	646.895	931.921	990.141	370.567	460.705	293.156	159.021	139.683	177.272	187.034	85.561	139.102	59.0182	65.2202	76.9298	81.355	95.5469	50.5222
Lchi15202	2.75562	2.0781	2.38582	2.34875	3.24226	2.49702	5.0517	3.46083	5.32902	11.6479	10.2977	16.1741	5.85107	7.23901	9.43766	5.70738	7.55205	10.5857	8.4212	10.3541	9.9717
Lchi15204	16.7021	15.9983	20.2538	15.1999	16.6767	10.3217	11.1831	14.4289	16.5925	48.6286	31.9631	29.8602	38.013	53.7373	50.736	14.541	26.5416	22.2262	20.3188	30.6724	36.3334
Lchi15205	6.89909	6.29896	6.67683	3.32248	3.85462	3.08121	6.40137	5.60375	4.40516	4.81274	3.87637	4.4844	2.55705	2.23807	3.23869	3.72483	3.92745	5.18977	6.70324	6.69328	1.88483
Lchi33411	18.6617	15.152	17.1574	3.00737	5.49589	5.60586	10.1344	14.7509	10.6383	2.31324	7.59405	0	4.32854	0.833837	2.82789	5.40014	4.72145	6.63602	6.37678	4.72265	7.4805
Lchi30749	4.5308	3.52433	3.03828	1.30938	1.25978	2.63519	4.07945	3.55323	2.4171	3.9293	5.89313	4.56001	2.8861	2.28492	2.61779	1.71325	1.72008	3.2217	2.81935	2.73964	2.36004
Lchi15941	21.0674	9.74925	15.0057	6.72003	13.5329	11.1987	7.70149	9.59207	5.28315	4.21618	7.47923	1.02298	4.75229	3.96188	2.50872	10.679	5.88706	6.93606	32.0196	15.6346	23.9179
Lchi15944	5.58882	5.29246	17.9088	1.6501	1.75475	0.087297	0.486266	1.72651	1.9788	0.711611	1.45924	0.914504	2.04956	4.10768	2.89688	5.75226	7.49768	7.90639	13.0681	13.1886	13.0989
Lchi15946	14.9331	13.1238	17.9324	6.3717	10.0774	7.73792	10.3005	8.92472	7.22374	7.52729	9.95756	7.26046	9.71799	9.15029	9.34846	6.68826	7.58957	9.70771	10.1525	9.7188	10.7677
Lchi15950	0.623417	0.647298	1.14284	0	0.0593587	0.129321	0.945906	1.6808	0.925355	0.71689	5.34272	2.64863	4.19782	1.76626	2.48649	3.68892	2.36503	6.12011	6.67659	6.72512	4.74845
Lchi15961	0.395923	0.248093	0.425832	0	0.237647	0.129396	0.100977	0.334864	0.77595	0	0	0	0.573023	0.18706	0.132693	1.81313	0.827509	0.824896	1.20153	0.808228	0.93783
Lchi15963	1.01448	1.06331	0.64194	0.174076	0.880074	0.0383405	0.403879	0.587684	0.284233	0.11591	0	0.361965	0.509081	0.565291	0.157268	2.92847	1.43684	2.68781	2.13214	1.3565	1.58444
Lchi15966	2.0486	1.03381	5.9699	1.76352	2.33932	0.347427	4.5183	16.5375	6.58184	6.22415	26.72	1.45769	5.67502	14.2291	10.8862	12.7128	12.5496	17.4498	14.3408	8.47614	16.1205
Lchi15967	16.8977	11.8433	16.2525	9.59912	10.4386	4.88254	15.0331	49.7053	27.8226	18.9908	50.8209	10.0489	23.0142	35.4069	37.9041	32.8303	33.5328	42.0213	46.0048	33.5706	43.1362
Lchi15974	12.6085	10.0473	13.8712	5.34887	7.64514	4.31312	6.48635	10.8331	12.1921	10.4354	15.3885	9.2416	8.6419	3.5338	8.21944	14.8598	12.0643	18.0628	19.245	11.0615	45.3277
Lchi15975	0.117106	0.188018	0.169813	0	0.340813	0	0	0.0787456	0.15151	0.621452	0.957612	0.445314	1.41571	1.01088	0.0950131	0.290329	0.561993	0.838505	1.30576	0.919108	0.511243
Lchi15979	3.70096	2.95577	3.79374	2.08562	3.97363	2.349	7.25556	6.43193	4.52345	4.39925	16.7753	3.67774	3.50597	2.76808	5.50903	8.11933	3.54985	8.8005	10.7761	5.11733	10.5763
Lchi15980	0.289079	0.159889	0.49577	0.212547	0.18758	0.155985	0.365093	0.350174	0.271541	2.74596	2.25764	1.43521	4.04707	3.08151	3.35671	1.20293	1.72095	1.39832	2.19226	1.69879	3.13112
Lchi15981	13.1955	10.3698	11.954	0.323847	2.94004	2.02479	22.1207	21.2879	7.36993	15.0499	22.8277	16.4436	12.414	9.58226	11.2693	6.77099	12.9948	21.0545	18.5584	17.5234	8.03546
Lchi15982	14.9671	15.1503	17.0427	14.6363	14.918	17.0685	36.6746	29.3848	36.9525	58.9725	50.1374	30.611	44.17	34.4117	46.5391	32.0419	36.6628	50.4301	35.7028	26.5883	33.7402
Lchi15983	33.8039	39.2837	26.7855	23.4058	20.5809	33.8469	106.532	13.6708	29.2894	117.285	146.709	115.496	186.032	205.388	89.2526	57.1484	73.7741	53.1596	76.7013	67.3669	85.7895
Lchi15987	13.625	13.3757	12.2797	7.10788	7.11219	6.11958	13.455	11.4399	16.1914	23.2793	23.4129	34.9013	15.0581	20.4922	25.1742	15.3864	18.5211	13.0407	16.4491	12.9905	20.508
Lchi15989	0.27755	0.579389	0.596675	0.518042	4.3834	1.79456	0.96126	1.26542	1.03202	2.02357	2.42689	2.52481	0.922135	0.501058	0.935607	4.0766	2.88653	9.68891	1.82553	5.12694	12.3206
Lchi16001	48.9693	52.4757	50.0173	9.55718	23.1236	19.2002	48.5183	61.6351	32.4566	20.038	50.6072	19.3518	31.6192	19.6655	12.8532	31.6482	27.4308	54.5809	42.2258	37.9545	38.9956
Lchi16010	0	0.0857523	0.0861047	0	0.0778636	0.113104	1.68753	1.69925	0.239953	1.36815	0.429754	1.75373	0.482148	0.372035	0.355202	0.167052	0.223459	0.566003	0.287563	0.117595	0.95391
Lchi16012	0.394985	0.414367	0.262121	0.0193798	0.0160275	0.0162286	0.246821	0.309057	0.120736	0.114554	0.11397	0	0.168869	0.0984749	0.116487	0.12132	0.183348	0.314296	0.186691	0	0.0210006
Lchi16015	3.23614	3.00544	4.87958	1.63795	1.18893	2.3679	3.89732	5.38374	5.48685	8.53843	1.47553	6.05616	2.491	2.34239	7.05697	0.123353	1.32183	1.01046	1.35548	1.73233	1.32792
Lchi16018	8.56285	5.30405	8.1009	1.1567	1.73262	0.641606	5.21252	5.97096	2.91812	1.97776	4.83789	1.82137	3.36448	1.5057	2.59309	14.4723	8.02527	19.9976	12.7139	14.884	10.4257
Lchi16020	0.267942	0.0770323	0.442945	0	0.165398	0.165881	0.547438	0.0964564	0.0880569	1.23113	1.4108	1.54968	0.449208	0.157393	0	0.335851	0.568843	0.739533	0.40108	0.253394	1.24087
Lchi16023	3.23837	2.85304	2.80436	0.308932	0.859626	0.267282	4.10771	1.32637	0.774901	1.07645	1.39408	10.5904	0.648786	3.67917	2.7411	2.70493	0.651932	0.79228	3.47606	2.81773	3.85953
Lchi16025	2.71618	2.46167	2.54273	3.64275	5.78129	2.5949	5.70922	5.93292	5.81303	10.2968	8.07546	12.1737	6.34809	7.34874	9.54709	6.39124	8.37299	9.08806	8.71127	5.59054	10.1779
Lchi16029	6.75003	7.12213	8.7102	0.572221	1.38868	0.736822	2.63264	4.29881	1.10882	0.976978	2.02514	1.17959	1.91265	0.941752	1.07373	4.30028	3.6504	4.90779	6.98632	4.72167	2.78339
Lchi16031	56.0426	17.4469	12.3467	13.0941	7.78577	59.2659	32.0034	10.3191	20.8742	6.74382	18.9503	774.383	11.6837	2.20087	47.6352	39.8859	6.20976	5.44161	135.295	39.3215	37.2694
Lchi16032	4.5216	4.30335	5.06472	5.54749	5.2255	5.52927	7.71857	6.92911	9.88637	16.2264	10.7455	15.3444	8.58696	6.08865	9.75951	6.44287	6.91723	6.63757	6.50077	4.59777	10.4548
Lchi16034	10.4454	7.27218	9.15361	3.78009	6.89181	5.18619	5.42901	5.98684	2.63298	1.9543	5.8841	8.7503	3.28059	2.37717	3.63204	7.59762	5.77217	6.4507	12.234	6.67134	6.69297
Lchi16036	23.9262	5.0243	2.42826	6.56699	4.86301	10.8877	8.14179	2.38157	3.04233	5.83867	7.75528	8.5817	1.68451	1.44062	5.21018	0.436818	1.91345	2.74818	4.45359	1.30168	3.70445
Lchi16037	391.223	374.754	311.768	122.325	202.095	256.04	342.674	283.267	223.083	233.976	304.165	114.144	269.613	242.99	154.711	56.6941	74.8658	114.203	155.109	111.517	159.909
Lchi16042	71.1396	27.8596	18.939	20.7906	8.01008	16.9444	9.24069	2.74812	2.32989	3.05197	0.753158	3.17822	3.31577	1.90722	11.091	17.2156	6.18801	5.57913	119.964	41.3342	75.6026
Lchi26489	7.96468	12.5392	19.4091	8.17842	18.4551	9.88602	13.098	24.5818	10.0164	10.3913	15.9765	8.25906	10.4482	7.30956	4.04053	42.7576	51.6497	68.0335	21.1205	23.0202	27.0669
Lchi26493	4.18268	3.15601	4.52659	1.02561	0.938906	0.226843	3.45625	1.04124	1.18657	3.19245	4.8298	21.1941	2.06144	0.886592	4.18716	2.20144	0.698528	0.622267	1.50903	0.593762	1.71775
Lchi26497	5.12583	6.01384	8.94486	10.437	17.357	11.879	14.3602	13.4995	9.05759	9.42744	12.7762	7.60717	8.9951	7.27056	6.79424	33.411	22.1407	33.4938	29.4588	30.2072	39.8951
Lchi26498	45.9292	39.3206	43.3284	89.2581	103.352	61.6619	76.3239	61.7331	67.7478	91.9055	117.477	86.5943	85.7543	101.805	84.3179	71.3909	79.5518	77.2631	63.3895	60.9437	103.008
Lchi26499	4.89277	3.84061	5.13828	0.542542	0.623814	0.274847	3.08001	4.8535	0.907339	0.875278	2.21362	0.732055	0.738786	0.250782	0.370829	0.780789	0.427336	1.17039	1.95452	1.83272	0.330892
Lchi26506	548.576	480.784	474.04	1248.07	940.482	1297.14	1936.15	1957.84	1783.35	2262.58	2161.3	2150.47	2056.42	1879.49	1572.63	1628.28	1734.24	1791.66	1894.53	1523.66	2554.35
Lchi26507	110.208	135.921	209.612	65.057	83.2709	80.0108	67.5516	82.3778	62.7075	52.3714	59.4367	54.2918	47.956	45.965	29.4128	494.605	396.498	464.765	340.627	280.932	347.185
Lchi26509	3.2701	2.40483	1.15184	9.25658	4.6808	2.83703	3.79645	3.13736	3.85097	7.872	7.03076	15.9678	3.08215	3.16495	7.24392	5.08484	4.35053	2.63889	4.72134	1.5691	6.53984
Lchi26511	1.08034	1.89544	2.10155	0.977107	2.392	2.16523	2.20018	3.46969	3.00534	6.37779	8.56583	3.40599	7.06887	6.02097	5.03337	1.83685	2.29516	1.45464	2.8136	1.81816	4.82973
Lchi26513	8.68918	7.84295	10.9063	1.79842	1.77548	1.65604	0.404061	0.953786	1.3089	1.52834	0.719726	2.51701	0.85382	0.71862	2.33524	4.51002	2.83762	3.08418	1.61908	1.22386	1.87212
Lchi26515	14.9821	13.3542	11.2116	5.51693	6.15077	6.07799	8.6319	13.0302	6.67018	8.56243	14.8794	7.04802	10.8481	9.79663	7.91061	5.72667	5.8086	6.63995	7.87041	7.29011	8.31162
Lchi26517	5.70052	2.65519	2.94071	0	0.14335	0	1.40081	1.50012	1.09946	0.890823	2.22141	0.65294	0.790676	0.225659	0.320089	0.521622	0.181672	0.711042	2.96811	1.35492	1.0174
Lchi26518	1.51559	1.80509	4.45521	1.09824	0.908164	0.982838	0.964115	1.47995	0.166096	0.655243	5.22538	7.46866	9.29448	10.5712	6.05323	6.66052	4.55838	6.66436	5.45019	7.14397	9.50785
Lchi24178	0.250662	0.057971	0.283274	0	0.0329082	0.0886422	0.316699	0.0696852	0	0.0803367	0.302821	0.681811	0.161034	0.226148	0.0564849	0.176646	0.0583234	0.0300671	0.355716	0.116057	0.0889735
Lchi24179	0.24134	0.363147	0.378469	0	0.0386405	0.156685	0.905498	1.27046	1.3697	0.215494	0.57932	0.532181	0.255371	0.176612	0.213969	0.0615375	0.201785	0.0595455	0.186463	0.570957	0.848783
Lchi24180	8.22884	6.01989	6.6895	7.95474	5.35861	6.38731	12.2461	8.99498	7.64792	13.1823	14.8816	27.5638	10.0572	9.47931	15.5483	9.5252	11.4665	11.5479	16.9098	15.2145	15.1262
Lchi24181	0.0481259	0	0.29902	0.0734185	0.111214	0	0.222407	0.220659	0.402769	0	0.139899	0.129824	0.102437	0.203862	0.508247	0.0444711	0.0205401	0.0964587	0.149393	0.709087	0.222936
Lchi24184	8.34741	11.2591	11.6186	1.97021	1.38224	1.52893	2.75022	2.82309	2.03513	3.08295	3.79434	7.46911	3.08931	2.41372	4.91405	7.60928	6.43099	7.76274	14.0114	20.4423	8.71982
Lchi24186	19.7786	17.3898	20.8697	34.9274	33.9643	27.4329	19.9428	13.0143	30.7448	30.0179	25.627	44.9096	25.8058	35.1882	34.0665	26.1884	32.5973	26.5692	25.3549	30.1824	39.6854
Lchi24187	3.69205	3.00942	5.80913	2.80948	5.97082	2.67392	7.16126	5.26785	4.80974	8.54873	7.8686	15.043	5.37903	6.13548	8.61764	12.6157	9.05402	11.0793	13.4698	20.6672	19.034
Lchi24188	1.89305	1.52197	1.73389	1.42597	1.66846	0.81118	3.42123	5.15387	4.13885	2.38091	3.57701	2.72969	1.97286	1.23551	1.94087	6.25209	4.09331	6.40802	5.98701	6.34889	4.74412
Lchi24189	1.37813	1.18128	0.983314	1.31224	0.778028	1.29925	2.51344	2.32265	2.30299	3.75966	5.07958	3.34414	3.40998	3.67964	2.02907	1.65426	1.57397	2.12702	4.35517	4.85385	6.85478
Lchi24208	2.99098	3.33882	2.83198	3.65689	2.38712	2.98795	7.40525	8.21705	5.20476	8.96622	9.43121	13.328	8.43696	6.65101	9.40274	5.83015	7.77813	6.50621	6.21191	7.67177	5.88419
Lchi07263	58.4904	47.2655	45.5599	42.3853	49.4368	39.8521	78.3695	72.6331	59.2928	65.9435	123.422	98.7493	56.4017	47.1866	48.6842	62.0336	63.3066	97.8561	87.1811	95.5813	98.4772
Lchi07270	0.285088	0.292872	0.726379	0.314191	0.987745	0.27669	0.513437	0.264427	0.210514	0.371856	0.388556	0	0.360342	0.373224	0.725094	24.8697	15.4925	19.2723	3.63958	2.92593	5.05107
Lchi07274	89.8161	71.5428	93.3621	35.1424	39.5675	49.8105	55.1032	55.6247	53.8021	31.174	32.2705	23.7043	37.2862	23.4574	20.7574	9.38434	12.0272	11.3546	22.9737	15.7887	17.0669
Lchi07275	33.2377	30.9437	34.6882	17.16	18.6814	10.7513	24.4918	28.8333	23.4103	18.1586	18.6324	21.1238	26.5479	24.6496	32.1609	36.7094	24.3585	34.5368	79.9951	69.8566	70.2689
Lchi07277	2.6599	1.43393	2.58355	5.00995	2.97662	0.958735	1.40478	0.274911	1.75341	1.4454	2.26731	22.6112	5.50721	2.49841	8.23391	2.02492	0.422126	1.09624	2.82234	2.76194	1.42546
Lchi07278	11.6462	11.2265	9.53843	1.23487	2.99756	4.10141	10.5814	13.5277	5.13853	1.39161	7.31055	3.24625	5.12243	3.8478	4.97843	4.22426	4.59787	6.70758	7.71178	7.4929	6.73443
Lchi07279	27.6555	28.8318	34.9171	12.5076	29	14.5609	24.7051	23.8746	28.1537	29.4721	30.2917	40.8619	31.5155	35.0874	40.336	21.7881	32.0561	23.8365	34.7854	28.9323	27.9428
Lchi07284	7.77116	8.56023	6.88084	20.1933	13.5627	16.8407	20.407	13.1114	19.8165	31.7449	26.455	32.2842	16.8264	20.596	37.6092	16.2261	20.7553	14.6465	15.3166	16.2082	16.5878
Lchi07288	1.63811	2.61714	1.5393	7.57964	2.33328	5.28087	14.5094	6.80721	8.22586	14.1893	7.68581	7.95612	7.2346	11.2532	10.9837	8.87526	8.93389	6.26638	8.17638	6.91759	14.1171
Lchi07290	8.53287	8.07581	11.0996	15.6155	10.5716	10.1944	18.3111	11.725	16.6987	17.0286	18.7559	22.9495	17.9481	20.7271	25.7211	14.3539	14.9586	12.1913	12.4153	14.9714	15.4215
Lchi07292	17.4785	11.6978	12.3519	2.52212	7.82733	4.61487	13.8901	16.5299	4.82949	2.55106	18.1345	9.4612	7.6191	4.75648	6.7342	11.9865	9.23323	25.3137	29.1302	29.1832	17.9491
Lchi07293	27.0419	30.5504	30.1567	123.292	84.2369	70.9096	60.922	31.8641	69.5838	90.3793	74.4445	63.7161	34.3146	43.8631	76.6465	8.2788	7.74127	5.58488	17.3405	19.4993	22.5861
Lchi07296	112.52	122.504	125.73	124.089	102.487	96.2957	91.5778	82.6021	73.3519	77.9695	79.2626	32.0518	81.2615	84.6003	105.906	48.8967	56.9068	57.8054	59.1028	55.4552	65.653
Lchi07297	1.38933	1.42654	1.50046	1.5909	1.54929	1.27373	0.484457	0.441478	0.303829	0.770293	1.48193	2.20762	1.84084	2.15384	3.33068	1.03423	0.887336	1.04326	2.23511	2.11953	0.935414
Lchi07298	0	0.371769	0	344.505	243.973	334.568	323.63	164.424	191.963	91.2794	91.765	44.8309	67.7858	42.7138	49.8695	40.995	44.2611	56.4996	2.31622	1.48077	4.29651
Lchi07299	7.43119	4.15338	3.87467	3.74341	0.979313	3.09708	25.8566	11.3039	25.3291	21.8388	15.7072	18.1135	9.3071	11.0997	11.4547	29.7758	25.2624	16.8389	6.72411	5.34183	4.52387
Lchi07301	34.9713	29.4618	32.8246	40.4007	53.5922	32.6522	45.5171	44.5361	58.4708	80.5481	95.7624	103.198	96.4105	70.016	69.0106	83.5761	78.9422	88.3022	77.6288	104.06	141.568
Lchi07305	42.2032	48.8743	49.4008	4.88505	9.87389	5.01744	6.49761	8.79498	5.70678	1.88054	3.33003	2.11059	3.39331	1.78841	2.6093	5.93839	6.38614	7.94037	28.2968	17.7938	9.89233
Lchi07306	8.98619	6.81526	5.76674	2.15278	0.515227	0.812309	2.07049	1.62733	1.31522	4.9624	4.752	4.17088	3.82165	1.2449	2.5154	2.30977	3.31094	3.21194	4.38236	5.29698	2.89317
Lchi07307	126.512	121.326	147.677	22.736	32.1434	26.824	15.5274	26.6814	23.0339	9.28517	9.83698	6.2927	12.5707	8.77331	15.2945	20.1227	21.2871	22.2178	67.1014	46.5545	35.6037
Lchi07308	30.6347	24.6712	26.2387	34.014	24.9885	27.6185	39.3393	33.6316	38.1415	45.0433	35.904	55.4132	29.0446	37.3471	37.731	23.5176	25.1632	25.0531	33.6645	39.4095	35.0395
Lchi07311	2.17675	4.69907	7.38976	0.887735	1.76223	1.21986	14.2914	9.31891	12.4517	24.1961	18.492	18.5439	13.1311	9.00152	7.14813	17.6467	11.3854	13.7647	7.38783	3.91456	4.53315
Lchi07313	81.4715	79.4422	106.451	148.469	157.347	111.57	197.767	169.415	183.772	183.317	224.981	261.632	267.898	154.946	239.009	399.728	361.698	382.24	200.801	272.525	287.121
Lchi07314	22.5035	9.99161	10.7106	3.69825	5.37304	7.69743	9.53316	8.09643	4.91392	7.01802	6.86689	9.07508	5.52198	5.20013	8.35496	13.307	16.733	19.4554	34.7062	32.2037	33.6135
Lchi07318	26.9049	28.8925	37.0227	4.22807	5.30046	6.09995	3.68982	6.04982	2.51366	1.40258	3.14824	1.33054	6.64155	5.50381	3.44255	2.04873	1.7489	4.77168	6.16794	5.79509	3.65017
Lchi07319	3.48325	4.08823	4.29705	7.58372	5.43656	6.23335	11.5609	10.0442	14.1527	18.163	13.6726	22.3592	9.2694	9.83095	13.4637	11.174	12.5343	12.9872	8.0663	13.4602	14.4629
Lchi07322	51.6385	53.2114	54.9332	15.0785	18.2116	18.24	35.7208	28.8381	25.1891	19.9269	36.5101	36.0008	20.0653	19.8586	19.5918	33.4373	37.5418	35.5955	48.9999	40.4029	36.2822
Lchi07324	39.3612	44.6768	52.8124	22.8655	28.8543	20.7678	31.4053	49.115	26.7113	21.1885	34.4842	15.3124	41.6515	32.5475	24.1237	44.4835	45.3204	54.2082	60.3358	52.1654	65.924
Lchi07326	2.45105	2.04343	2.35775	2.59613	2.84455	3.17147	5.75891	7.80572	7.32508	8.49763	9.69669	9.67465	3.90486	4.54395	6.22496	4.86211	5.05706	5.32429	5.93767	6.0081	5.389
Lchi07328	10.3451	9.80559	10.5219	2.67387	4.01207	5.06803	21.7533	21.5201	10.1729	4.86725	9.90393	8.92104	6.73165	4.91466	7.98012	6.17286	6.20581	8.28052	13.8456	13.6802	5.90904
Lchi07329	152.395	77.7555	208.178	74.645	42.657	87.2876	61.0598	31.9211	27.3291	47.4429	80.6226	40.0016	73.9257	95.5964	71.6528	37.8173	19.7371	25.2585	129.339	39.7689	15.9544
Lchi07333	5.76078	4.99303	4.54012	55.8324	18.1107	35.135	12.0575	11.4311	11.1681	12.813	13.2718	8.92241	12.1935	19.0644	16.152	6.1233	6.39718	6.52481	9.98968	7.57527	9.09307
Lchi07334	265.6	209.132	217.292	208.922	198.738	191.857	204.154	130.52	224.397	320.023	211.252	403.462	334.497	354.17	390.109	285.564	261.503	221.61	266.542	263.942	291.814
Lchi07338	0.143496	0.213279	0.610733	0	1.69755	0.855268	1.63995	0.456343	3.29355	0	2.75148	0	0.597604	0	0	0.96122	0.0742722	0.986119	0	0	0
Lchi07343	17.2938	12.4871	11.5619	3.21661	8.23472	5.55985	13.9498	13.2792	6.76952	7.25671	13.4014	9.66283	9.97578	6.98993	4.71267	6.54714	7.53341	10.6641	14.6294	14.6641	10.5374
Lchi07348	13.4956	11.0515	8.22403	3.17266	8.45429	7.35705	3.89907	2.82012	3.77298	1.93864	5.7256	3.00029	5.09613	5.01834	3.68239	3.01792	2.53481	4.55881	6.71055	4.86667	3.70214
Lchi07349	4.913	5.62797	6.07961	1.64646	1.26489	0.811583	12.2532	6.86408	10.9532	19.6198	19.338	14.0389	18.2634	12.1601	19.0267	5.52699	7.25789	7.68784	11.4371	12.5678	13.6402
Lchi07351	0.543223	0.897056	0.672649	0.722667	1.76644	0.640529	2.40067	0.880119	0.667898	1.28616	7.62496	7.11421	1.59447	0.667138	0.656291	1.57047	2.14378	2.14171	2.70722	1.34258	1.7979
Lchi07352	2.047	2.3164	2.19595	14.7409	9.60193	11.4572	20.7585	17.5736	13.9748	11.968	15.8197	11.4145	6.44872	6.21498	8.14467	4.49106	6.21425	6.92426	4.92506	5.49544	6.897
Lchi07361	0.23197	0	0.187077	0	0.0697725	0	0.133416	0	0.20121	0	0	0	0	0.0329533	0.0779274	0	0	0	0.0386702	0	0
Lchi07363	0	0.0946787	0.0650065	0	0.182261	0	0	0	0.280583	0	0	0	0	0	0	0	0.115276	0.738291	0.0673276	1.2442	2.85519
Lchi07373	6.06463	5.40144	6.81795	2.85985	2.6611	2.38099	3.35201	3.46773	1.71867	1.35633	2.42496	1.48529	1.37393	1.34663	0.813872	2.93249	1.92379	3.20373	5.02074	3.08709	3.19061
Lchi07377	347.756	260.168	310.01	45.4912	102.588	82.457	163.128	241.802	95.6385	75.9946	209.327	100.705	143.528	56.0493	42.3211	191.229	151.812	332.75	255.079	242.565	163.991
Lchi07380	12.9335	12.9521	14.7081	5.00031	7.68962	5.08035	10.2204	11.5484	8.11083	8.07902	8.89328	6.95092	9.18635	8.74372	8.58798	11.7494	9.37587	10.5525	16.4832	19.8271	11.9552
Lchi07381	43.3143	27.2616	25.4652	12.0758	15.2238	23.2006	40.0087	28.4999	16.9368	19.7525	28.8675	36.9142	32.0154	23.0826	11.7203	27.5819	23.2312	35.9778	37.6011	35.1519	40.3177
Lchi07382	9.88293	10.713	11.8726	3.8648	3.98131	2.75328	5.65329	7.92619	5.42986	7.67215	7.6988	6.50167	4.84599	4.75193	6.6854	5.3593	7.20989	8.53033	13.4959	14.1482	10.7995
Lchi07384	4.76353	4.57568	4.56413	8.54363	8.37754	8.10707	12.7409	15.2298	9.57805	8.7655	8.3227	6.04023	8.43521	8.08378	9.13785	9.6856	8.77064	11.9397	16.2161	15.6516	14.1506
Lchi07387	1064.51	1267.35	1790.74	1134.59	1143.6	1800.98	336.201	615.995	370.31	70.8906	74.1272	13.9001	50.1559	55.1416	42.0229	309.098	262.699	342.246	220.42	218.135	346.023
Lchi07390	4.2088	4.05793	3.50822	2.41917	2.72365	1.97681	4.75058	5.28042	5.00255	5.86895	6.36803	11.5897	7.75851	8.80068	12.5368	5.60744	8.26608	6.7786	14.8935	15.6087	12.3218
Lchi07391	0	0	0	0	0	0.210821	0.937738	0.0486735	0.357014	2.54909	1.40098	1.63516	0.320058	0.877723	0.778294	0.212448	10.7355	0.115191	0.0429262	0.0438904	0.0916846
Lchi07399	124.135	83.8495	65.5768	63.3564	58.8579	43.8306	70.9246	64.1235	52.3581	35.3943	60.1477	41.7338	64.6523	49.8438	51.1448	33.8842	35.0786	43.3225	57.7288	52.6803	57.6962
Lchi07400	208.109	254.673	302.701	57.5338	52.0269	35.7376	39.8244	30.1318	23.2208	20.8557	24.9316	33.7895	26.1064	18.7076	34.5208	169.827	123.855	127.619	141.04	125.182	114.574
Lchi07403	76.3924	60.3315	73.1928	30.8083	46.4137	27.8937	78.2077	63.1987	47.8679	47.7956	69.8603	50.8593	40.7039	36.4359	26.1504	55.792	45.8012	58.9898	50.5237	51.4499	58.3214
Lchi07404	37.0322	31.9642	33.9004	1.68764	5.52684	0.749639	7.69847	22.2372	3.10167	2.06806	14.3231	5.71823	4.34111	2.77151	3.26847	8.00708	4.66203	13.2565	16.4	24.6857	2.62188
Lchi07409	3.00443	2.41994	3.7006	0.870381	0.246421	0.191702	0.718008	0.442732	0.365442	1.12046	0.800889	0	1.05452	1.06408	0.747025	6.96817	3.27467	3.45576	3.551	5.5856	3.25227
Lchi07410	72.3855	70.6158	119.431	24.777	49.9105	18.9256	26.1199	31.4015	31.6146	17.3628	28.0825	18.8286	36.941	25.4797	26.9806	153.19	125.058	151.972	110.291	105.669	99.1219
Lchi07411	10.1963	9.38041	9.99505	8.17504	6.42053	3.68666	5.30743	3.91333	5.74066	8.5822	6.91924	9.2823	5.95089	6.68946	8.21304	6.46936	7.16843	5.20965	6.08303	5.73445	5.89713
Lchi07415	3.46251	2.08194	2.84774	0.193516	1.25185	0.784065	1.43629	1.2601	0.469658	1.78659	11.946	8.01732	2.61754	1.15296	3.07628	2.27202	2.49431	3.32004	4.30086	3.93617	2.0396
Lchi07433	56.7885	60.4385	44.2535	100.228	80.611	68.6767	90.5488	91.5001	100.013	176.258	149.446	107.619	141.216	155.276	129.215	89.2353	105.552	101.579	87.134	96.4777	184.794
Lchi07434	3.81189	3.11256	2.19262	22.4713	9.92101	19.2941	39.2212	16.173	27.2133	13.7169	19.2842	15.9473	13.6115	21.5254	20.7803	4.78677	6.83217	3.39081	5.61527	5.57675	8.49366
Lchi07440	28.9789	5.14929	2.53826	7.74528	13.2698	13.5677	10.1381	2.45956	2.2263	2.57663	10.9489	9.27023	3.18044	0.715628	8.12075	5.19566	2.37903	5.10302	15.999	9.65378	2.31981
Lchi07450	4.70498	4.921	6.29772	7.93964	7.1042	6.50196	5.5846	4.49234	9.89223	17.3818	11.6441	28.7421	8.04854	15.9264	20.1527	5.75406	11.3829	7.7778	9.8049	11.9879	13.1689
Lchi07452	1.32932	1.18828	1.73885	7.46006	4.86184	6.83975	13.2992	13.1606	12.1812	11.5651	9.17963	14.0012	8.40989	8.39943	12.8378	11.3463	12.3573	14.0047	11.2528	10.0271	17.6526
Lchi26264	38.9902	38.2708	41.2091	4.08977	17.0157	7.95905	21.0882	26.5175	11.0269	11.1326	36.693	16.4857	20.9211	17.2061	10.4764	25.0282	23.3327	36.4143	46.8344	45.454	33.4568
Lchi26265	1.11634	1.72684	1.7387	0.215522	0.610647	0.522417	1.77761	4.20389	0.803578	0.230104	1.71289	0	1.12728	0	0.340924	1.18963	1.11888	2.10227	2.3218	2.42351	1.49137
Lchi26267	650.656	450.367	426.12	433.138	408.751	533.455	522.926	351.441	373.061	428.057	609.403	270.095	609.982	525.641	401.333	177.795	211.612	261.122	255.277	248.842	300.713
Lchi26282	0.133578	0.094117	0.323104	1.56872	3.41254	1.34874	0.461989	0.608051	0.174346	0.497337	0.718568	1.86555	1.40308	0.484961	0.539738	0.356205	1.2606	0.209578	0.301202	0.855398	0.715762
Lchi26286	18.2373	13.4942	14.6142	10.6474	16.7532	9.10892	14.3511	15.3453	18.4611	26.6649	26.6414	21.7896	35.6782	41.0403	51.9983	20.0313	18.6706	19.4221	29.1815	30.064	54.5745
Lchi26289	1.53285	1.38504	3.34885	1.41015	0.998741	0.652349	0.528937	0.438853	0.574255	4.55663	4.04171	2.01781	1.74924	1.58925	2.41043	14.4507	8.66395	8.91015	11.6067	11.1028	12.9259
Lchi33367	4.15178	4.0015	1.59689	5.60085	3.03599	2.16535	0.374601	0.227463	0.414371	0.539768	0.959038	1.00897	0.171709	0.281035	0.880811	0.349112	0.36491	0	0.25546	0.0984338	0
Lchi33368	2.65876	1.85507	1.52853	0.870661	1.40617	0.801844	0.375252	0.370982	0.378664	0.485126	0.66042	0.018773	0.286605	0	0.347162	0.251681	0.340754	0.453658	0.289709	0.0740392	0.407501
Lchi33369	16.108	15.7411	14.928	8.66349	6.75577	5.66778	8.99678	12.7637	8.27767	4.9139	8.59461	4.43906	8.71817	8.41165	4.45627	4.01742	5.17577	5.64678	10.9897	9.90468	10.3979
Lchi20939	8.58155	8.0757	6.43119	7.24356	6.11076	5.91942	8.08609	8.93289	7.79965	7.24552	7.45802	2.82181	10.7334	8.55021	7.30877	4.49029	3.20774	4.22102	8.86447	6.99569	10.1981
Lchi20944	1.76723	1.34059	1.39803	1.58955	1.6573	1.71756	2.63098	2.51914	1.90028	0.982015	2.06979	1.73496	1.1392	1.32008	1.16204	0.706153	3.41686	1.83542	1.2775	1.89451	1.54264
Lchi20954	0	0	0	0.279014	0	0	0	0	0.0697208	0	0.15044	0.247587	0.226892	0.696933	0.337143	0.333749	0.216247	0.362193	0.170763	0.838783	1.04993
Lchi20956	0	0	0	0	5.11769e-08	0	2.06578e-10	0	0	0	0.0627137	0.410381	0.149979	0.157394	0.0443478	0.0273098	0.112732	0.139909	0.3108	0.326465	0.0740709
Lchi20957	5.27937	4.39933	7.10776	32.0609	6.41462	8.67768	72.1475	31.4406	61.9075	100.14	63.3196	108.759	50.2203	70.6061	81.9231	14.5451	26.7693	25.1009	19.1978	19.6754	29.0513
Lchi20958	3.1042	2.45251	2.1845	3.15335	1.1475	2.70813	14.6691	13.1541	7.91014	9.34279	13.9468	15.8549	4.50934	3.91425	6.01703	3.78957	3.14551	4.67724	4.9811	5.67055	4.64537
Lchi20962	54.0676	83.9631	57.5376	8.39192	13.0462	9.59636	22.2224	18.4161	11.9168	19.8833	17.9053	23.4723	25.6196	29.6906	46.5205	73.3586	59.1484	72.1033	112.284	136.21	61.6098
Lchi20964	83.1531	67.5533	53.7131	489.368	442.92	420.382	613.194	816.634	567.992	479.499	570.893	236.493	374.329	347.034	277.988	129.149	157.397	274.263	253.642	241.726	283.548
Lchi20973	1.68283	1.63738	1.29272	4.16765	3.06469	1.80939	1.39031	0.586775	0.895631	5.35318	2.9505	1.77256	2.90205	5.24943	6.72643	0.80381	1.63003	0.463843	1.49837	2.35723	2.08818
Lchi25955	109.227	71.4492	62.7933	37.9464	35.1745	44.5884	30.6964	27.2259	19.7235	16.1661	21.3998	13.5351	13.7156	10.081	12.0727	5.33803	6.88567	9.5859	15.2583	11.6593	17.0307
Lchi25957	6.33812	7.10525	13.3767	2.73216	3.43388	3.5228	4.32108	5.81387	4.04869	3.82095	5.33197	2.99064	3.63466	4.65521	3.68714	26.9161	15.9999	30.0779	12.9711	16.4637	14.0165
Lchi25960	0	0.0863679	0.0889271	0	0.161874	0	0	0	0.277489	0.35431	0.33364	1.27935	0	0.229287	0	2.81187	2.23929	1.12555	1.61897	9.38309	9.06471
Lchi25975	19.5618	19.8597	19.9296	24.947	20.1708	18.3878	20.2347	14.6831	21.5479	32.5412	23.3365	51.7169	25.7043	29.9248	33.2295	28.1685	32.6536	25.3026	32.69	32.04	38.1277
Lchi25977	49.116	44.0906	43.9731	10.5017	18.3804	14.7602	21.4279	36.1948	15.7489	16.6351	27.6832	15.6703	15.3149	12.0162	12.3897	22.0403	19.6577	33.0987	39.6577	45.791	31.34
Lchi25978	66.0508	88.216	64.1506	7.58723	16.6095	4.51427	31.0674	44.4878	9.07819	4.53759	8.54233	4.65818	15.5056	8.64624	6.40972	18.7618	9.88107	14.6077	19.5493	16.7276	7.13587
Lchi25979	9.35897	6.13844	5.35422	0.503979	0.885879	1.55703	1.47635	0.597567	0.936865	2.83616	0.421743	1.54379	4.37821	3.15337	1.36872	0.559638	0.649177	0.473579	1.89179	2.63131	1.36745
Lchi25982	5.15584	2.8583	3.08019	4.11076	3.14479	3.42215	3.68723	2.68064	2.74111	2.48071	3.30998	1.49816	3.64798	2.55418	1.89518	0.630822	0.95811	1.37348	2.65323	1.99935	1.26278
Lchi25983	8.65602	6.8159	8.03577	16.9557	7.77537	9.44257	11.0505	9.96744	6.41924	8.37922	10.2198	8.23893	7.6699	8.18817	6.94853	11.3374	13.4668	11.6478	20.9018	18.1395	19.9672
Lchi25984	12.2085	14.7692	14.2155	3.88617	6.6819	8.09917	2.90394	3.60257	7.36993	6.07783	10.3268	8.07758	6.77128	3.02598	4.74917	8.52644	3.37865	9.6131	12.8985	11.9897	10.5079
Lchi25985	0.921455	0.562929	0.397038	1.44181	0.417242	0.738549	0.22861	0.458977	0.216826	1.39261	0.729186	2.63738	0.748794	0.959934	2.15732	0.406613	0.959193	0.485052	1.63769	0.889937	0.509632
Lchi34859	11.5768	14.2196	13.7666	0.824288	1.21458	0.969241	5.48579	9.39884	0.460665	0.843732	3.74287	1.88587	1.94951	1.44426	1.28379	2.85671	1.7023	6.01949	10.8293	7.80682	2.78849
Lchi29474	3.05374	2.08705	2.91704	0.972826	1.71702	3.15566	7.56955	6.74773	4.82688	2.98368	10.6162	6.90559	4.58204	3.04102	5.2336	2.69608	3.09004	3.40521	6.06693	5.14892	3.17748
Lchi29476	23.2424	25.4081	26.4588	22.0312	28.2049	19.5196	24.5829	29.5719	25.1178	41.7112	35.8804	42.9717	27.056	32.7979	41.6018	39.6048	42.5039	38.8905	54.2275	64.9982	86.1348
Lchi29481	0.77396	0.69676	0.467999	0	0	0.0317834	0	0	0	0	0	0	0	0	0	0	0	0	0.0646638	0.0330553	0
Lchi29482	5.71256	3.10522	5.90337	5.8755	7.48312	6.10839	4.19058	5.40469	6.31482	12.6752	9.59816	16.6164	8.15638	9.3697	11.2632	8.88209	9.83725	7.98851	7.29768	7.39845	9.17841
Lchi29483	17.5656	14.0702	17.5181	4.25081	9.92533	4.95543	10.2833	14.2253	5.43155	6.52049	12.9969	8.44102	8.78862	6.11969	3.78685	13.8688	11.5804	17.2491	16.0878	16.8553	16.8051
Lchi29486	33.6786	64.3389	58.6694	12.0868	11.0357	7.09244	47.0196	39.0174	42.1227	145.274	64.8768	116.395	67.1138	73.159	78.4298	35.9009	36.4994	36.7126	44.7979	79.4986	28.7039
Lchi29487	14.5938	13.7992	14.6375	6.48397	2.9308	2.70998	8.04029	9.89247	7.62512	6.39699	8.497	10.0253	8.92759	6.3116	10.7996	10.1395	6.70504	7.28164	18.2579	15.3061	7.90263
Lchi29488	3.75233	5.67074	5.41206	2.15181	3.40946	2.44976	3.38727	5.44865	3.1499	2.47836	3.64866	1.89452	3.69867	3.45945	3.50717	3.35322	3.03366	4.76448	4.57297	2.67431	6.92674
Lchi29492	3.61824	2.59204	2.22156	1.71718	6.76596	16.4489	5.10028	2.42154	12.0497	7.12756	11.3592	7.54663	5.29575	7.55668	5.73858	4.70671	5.79115	5.34297	9.63677	15.873	2.45398
Lchi29493	6.70367	9.39568	10.8895	0.773233	1.70177	0.599908	4.0852	9.62264	1.4486	2.28314	4.45725	0	2.81886	1.84259	2.06965	2.31844	1.29999	4.71439	12.8638	14.2083	3.88812
Lchi21822	6.51326	9.93515	7.53534	10.0358	13.5561	11.5576	20.7327	19.0606	24.1954	29.3443	35.2212	20.4713	26.4258	27.6867	24.0206	14.4061	14.8856	14.4053	14.8555	23.0116	24.4317
Lchi21823	53.3429	46.8338	47.2286	70.2274	86.8289	70.6079	95.5007	68.3829	80.969	214.955	219.545	276.576	101.694	134.621	168.697	52.6233	68.1359	71.4367	121.122	130.871	82.7398
Lchi21824	23.6045	22.2808	28.238	26.3138	34.1272	26.75	82.1367	83.453	51.6674	55.4371	106.23	46.0753	66.1661	49.1409	35.0926	83.3317	73.8897	109.24	106.45	118.709	79.658
Lchi21827	187.302	159.936	149.254	145.265	134.679	150.682	130.238	100.214	109.99	131.789	131.323	62.9205	225.695	204.962	150.123	87.2941	82.3089	109.253	104.95	90.7286	116.433
Lchi21829	68.3541	35.1258	28.905	14.447	5.79241	24.6595	22.9962	15.3645	6.26397	10.2096	12.564	23.5718	8.54581	4.62736	17.4499	0.901341	1.44492	0.164092	10.5656	1.31279	0.313704
Lchi21832	0	0.036836	0	0.131151	0	0.0385151	0.946681	0.444769	0.571039	0.504562	0.402265	1.1716	3.39722	2.53871	0.947909	0.51377	0.436383	0.596123	2.62642	1.5631	1.75918
Lchi21834	1.96345	1.80814	1.86233	1.15877	1.22504	0.741664	0.911121	1.07225	0.610668	1.06568	1.69154	1.93362	1.43865	1.17338	2.52872	0.431402	1.37008	0.961026	2.05382	2.00323	1.19127
Lchi21836	6.74307	6.29916	7.25148	4.98361	3.50408	3.72882	8.06366	11.6406	3.94552	3.22214	7.52078	5.3069	3.11518	2.13131	3.37917	6.97435	4.8483	7.77608	11.9234	13.4539	7.91704
Lchi21840	5.21669	5.44163	4.73741	2.00593	1.41899	2.74452	23.443	11.9912	9.76609	6.83624	10.2769	7.68822	7.05528	5.55318	6.01695	11.2173	8.54304	13.1199	11.039	12.7295	5.76619
Lchi21844	4.98629	4.64611	6.90682	0.526342	1.66487	0.590298	2.36902	2.19031	1.29418	0.892182	3.60251	1.19322	1.52027	0.731436	1.03772	2.46219	2.24269	3.9165	6.35308	6.14465	2.29211
Lchi21845	0.280529	0.184878	0	0	0.961753	0.362685	0	0.417289	0.733612	4.87857	2.79614	4.21133	0.725812	2.07548	0.995116	2.09982	3.99507	2.57146	1.64394	0.553786	1.14103
Lchi21863	5.53671	5.22979	4.51939	3.8945	3.78916	2.95125	5.81554	4.34943	3.73172	4.7615	5.06973	5.26605	3.66738	5.70432	3.51321	4.70124	3.91321	4.81626	7.5363	9.67695	6.61964
Lchi18514	7560.45	7607.8	5924.35	3368.3	2408.69	4613.38	3480.4	3565.22	3185.59	2595.97	2702.45	1575.87	2726.01	2803.31	2162.54	857.175	809.432	910.82	644.453	496.153	738.869
Lchi18515	6.79111	3.39953	4.58719	4.94622	4.62085	5.393	10.2176	6.0068	7.67355	12.2655	13.2203	22.1429	6.85681	7.57161	15.0385	5.4762	7.46769	5.41405	11.3055	11.5612	11.7783
Lchi18516	66.2709	61.8484	79.0066	61.9423	50.9834	72.3823	181.948	89.6521	104.283	117.536	152.173	40.0567	161.535	137.423	115.367	153.477	145.327	228.127	211.465	201.809	118.027
Lchi18518	0.296297	0.355386	0.445614	0.204238	0	0.130706	0.535211	0.2646	0.0868214	0.576644	1.6149	2.65167	0.21638	0.14163	0.636634	0.217143	0.113594	0.282237	0.265608	0.339396	0.854129
Lchi18519	77.1296	77.1562	66.7431	179.229	123.751	89.9584	62.8937	48.022	105.672	80.6467	41.9527	68.2891	62.6716	70.5857	83.1258	18.477	13.9148	12.9151	18.1933	19.4372	42.8408
Lchi18520	7.65084	9.17958	7.27094	7.95319	8.40878	3.78835	8.28272	5.50686	7.67599	12.7864	10.8914	20.7296	11.1147	7.48749	12.8949	10.8609	12.2146	9.00744	14.1642	12.1396	7.79081
Lchi18521	1353.62	1448.81	1364.96	785.518	813.666	973.939	650.699	654.969	657.409	337.744	386.597	211.701	602.343	520.931	347.492	273.497	239.917	282.704	267.509	219.165	262.056
Lchi18522	13.7517	16.6839	18.8983	22.3643	28.9837	23.2434	45.3174	33.1037	35.3018	34.4311	52.0662	45.1113	30.3663	26.5966	28.4223	38.482	38.9569	39.3188	38.6734	43.1994	41.2426
Lchi18525	28.9261	28.5303	22.3866	169.409	162.285	213.976	151.677	189.351	145.926	93.5976	80.655	30.7547	83.4816	77.613	88.8116	47.7087	59.7951	65.6062	45.3443	46.5434	63.6439
Lchi18527	40.6981	49.5553	18.334	153.112	92.3372	77.5276	201.007	150.32	295.149	476.414	366.952	381.452	173.164	389.5	366.955	85.9339	190.463	106.269	67.2092	89.1809	102.135
Lchi18528	9.69152	12.2796	9.55466	0	2.10435	1.11861	13.0795	20.7986	3.28687	5.07504	12.1241	5.53231	3.07949	2.54011	1.71871	7.159	6.38946	8.84067	10.5802	10.5765	2.80125
Lchi18529	12.6213	13.8441	26.7923	14.7068	20.0584	9.59415	15.1696	17.6104	20.0209	29.7539	33.3456	30.0363	16.293	20.8223	32.4295	24.8328	31.1447	29.3852	24.9361	23.3598	36.1935
Lchi18531	13.236	5.58978	6.61286	1.97341	1.7614	0.968895	2.73772	3.40419	2.35018	2.9125	3.83939	3.35091	1.81623	1.55308	2.26823	1.16963	1.38257	1.86177	4.8115	4.06402	3.44402
Lchi18532	5.21799	4.38273	3.96383	5.20451	4.69044	5.7425	6.82885	6.25286	7.46762	10.9551	5.46484	17.854	5.76797	5.45138	7.69209	5.32163	5.13917	5.48336	11.2743	15.8697	20.846
Lchi18535	2.17358	1.08972	1.8366	2.06604	2.05245	1.67216	1.29618	1.47439	0.754743	0.442568	1.01293	0.836263	0.672638	0.688597	1.22171	0.590764	0.527106	0.77938	1.86955	1.25966	1.16065
Lchi18536	0.153426	1.58877	0.89237	1.67993	5.58786	0.370722	0.521066	2.64637	6.32384	2.46987	3.50182	1.15784	0.994332	1.22273	0.22812	4.08898	3.70031	4.28399	4.82795	4.67121	8.84821
Lchi18537	5.39502	0.99316	2.94016	4.63093	3.88628	3.97538	4.80575	4.98517	7.39525	12.2355	12.9252	15.6131	14.7562	16.7291	13.1228	3.25629	7.11505	4.88828	5.72643	6.37952	8.32615
Lchi18538	18.7123	16.4188	21.66	10.406	11.3416	8.56453	11.5254	12.1847	9.80886	11.5949	10.3948	16.5657	9.6191	8.92669	12.9465	18.0878	15.7389	14.8008	23.9181	26.4285	28.0306
Lchi18543	73.6946	91.9849	158.224	8.91046	7.56608	8.17227	2.99513	4.60143	2.89584	1.06793	0.887569	0.390647	2.07666	4.60143	1.59942	8.56367	9.43504	4.66433	39.1841	43.5185	22.6232
Lchi18551	27.928	30.0072	37.4237	19.3568	30.0579	24.8469	36.2043	43.4156	41.4602	38.3667	42.262	37.2178	38.5382	30.1331	34.4311	46.1737	42.7292	46.0528	53.3709	57.5285	74.9517
Lchi18555	157.202	80.3537	54.3091	30.1177	42.063	56.9961	107.046	102.773	50.531	51.1961	120.376	39.8713	75.917	52.417	33.6127	30.8972	30.6078	46.17	78.941	85.5292	68.9715
Lchi18556	10.1866	12.8365	11.4846	15.6425	10.1344	14.4736	7.42568	6.89862	9.87827	24.3716	27.2077	46.9605	21.587	20.4422	24.2787	21.1276	17.0617	14.9231	20.428	22.0087	29.1161
Lchi18560	188.161	122.621	127.936	187.369	211.757	164.468	170.138	156.093	214.295	390.036	331.44	359.805	242.199	283.575	226.544	166.672	207.279	196.4	263.25	318.007	398.887
Lchi18562	23.446	27.5132	32.0357	42.2615	43.8116	28.8579	29.6592	34.8303	44.6254	53.63	50.9855	57.4626	41.1679	45.4619	62.3014	63.0785	67.7773	50.0835	58.028	66.6375	90.8412
Lchi18564	3.56931	2.90696	2.03425	0.221097	0.965825	0.31167	4.37757	4.22858	1.27892	2.08072	4.54978	2.24738	4.13862	2.83829	1.35834	1.26683	1.49409	1.84449	3.29121	4.01373	2.11832
Lchi18566	13.7099	12.8788	10.5187	11.9552	11.6848	13.7659	28.4684	27.5248	31.5558	51.224	45.1638	55.963	23.2611	26.2727	37.869	1.93672	4.4882	6.86443	9.75101	6.89669	9.60886
Lchi18567	52.4645	44.4967	56.4275	79.4194	81.5476	71.6158	68.4676	60.1894	55.8005	169.611	171.796	117.621	82.8407	115.313	103.528	83.3856	74.9285	79.8992	87.534	114.12	111.247
Lchi18568	0.644006	0.706537	0.86793	0.195143	0.282747	0.466297	1.11997	0.425566	0.390732	1.28658	1.20964	3.38313	2.15387	1.40437	2.54178	2.52782	2.36999	3.12529	4.65562	4.56722	3.01873
Lchi18569	5.282	6.08098	4.4197	2.60777	1.98156	1.93187	6.38244	7.25269	4.80195	10.3115	11.9202	10.166	5.57271	3.29069	3.61241	3.13723	2.72805	3.59696	5.59118	6.18823	5.36918
Lchi18570	1076.81	890.99	751.84	469.531	341.981	646.303	545.679	518.816	435.673	381.519	297.567	217.031	309.925	329.229	246.727	60.1359	69.3821	106.345	195.439	140.705	202.807
Lchi18572	124.272	105.13	99.3995	100.548	68.3479	68.6043	130.495	114.882	119.646	106.792	112.454	149.177	90.6457	103.565	92.1191	60.1099	70.9274	72.2038	122.197	130.304	104.304
Lchi18573	7.94378	7.31655	11.0557	2.58777	2.3002	1.77654	10.641	8.36525	5.75769	3.68438	6.4298	3.38577	3.60395	2.34463	3.2207	2.55938	3.18782	3.84415	5.0926	5.48795	3.42206
Lchi18577	29.5464	42.1886	46.6616	7.77296	18.0916	5.53651	25.7492	63.2225	18.4839	11.5565	17.5967	7.90918	25.9404	10.6439	5.67923	114.091	75.5753	129.95	68.8493	76.3557	82.3874
Lchi23106	2.91533	1.97776	0.919752	3.05677	1.20892	2.23655	3.46659	2.34955	4.57782	7.15324	6.05128	26.5499	3.88053	6.45081	13.897	2.91989	2.64651	2.27971	3.4217	3.01895	2.49922
Lchi23108	6.72725	6.55196	6.60686	6.76999	4.17555	4.83067	6.98566	4.37184	5.65949	9.16075	8.00109	17.9496	5.75542	8.50417	7.86785	5.85228	7.35553	6.03992	6.60818	6.36232	4.32373
Lchi23112	0.20396	0.164203	0.0563721	0	0.0791887	0.0287568	0.269215	0.0332323	0.0305018	0.289874	0.136579	3.62719	0.435888	0.149611	0.943635	0.359042	0.0750951	0.209325	0.263217	0.418599	0.125174
Lchi23113	17.4482	14.2154	13.8922	3.74022	5.28538	4.16373	10.8058	11.583	6.02214	4.85295	6.94492	5.39554	6.14511	5.49499	3.71283	3.43985	3.407	7.38287	9.72676	8.40029	8.93937
Lchi23116	3.37766	3.68039	3.32283	10.3301	6.29841	6.49057	9.13105	7.96945	9.78996	19.4556	16.4406	22.4454	10.0445	8.67358	13.6343	4.33026	4.79861	4.57893	6.9864	4.6435	6.19891
[truncated: 10,179 more rows]

## Sheet: Cold
Gene_id	CK_1	CK_2	CK_3	C_1h_1	C_1h_2	C_1h_3	C_3h_1	C_3h_2	C_3h_3	C_6h_1	C_6h_2	C_6h_3	C_12h_1	C_12h_2	C_12h_3	C_1d_1	C_1d_2	C_1d_3	C_3d_1	C_3d_2	C_3d_3
Lchi21005	188.151	37.9457	83.9686	47.1394	33.4097	88.8166	60.4591	28.2227	40.2666	62.6006	18.2966	26.6898	205.396	130.801	10.4394	12.4838	17.048	27.5908	5.57408	9.70316	10.3625
Lchi21009	6.57979	6.73644	6.88073	5.00766	9.48573	6.80328	7.86026	5.77423	6.30072	7.67455	5.53557	6.62189	7.52005	7.53779	5.16776	9.19429	6.3021	5.90371	2.73487	0.967759	4.59924
Lchi21010	2.8741	2.76295	3.94868	0.982021	3.87353	3.42916	3.90897	3.22752	4.42879	4.08994	2.59422	3.17242	3.43113	3.84735	3.11483	2.65546	1.68536	4.2666	0.705537	0.184574	3.9237
Lchi21012	49.0934	47.6767	41.3508	41.6905	45.6482	46.5692	35.4872	35.4104	47.1709	39.7665	36.9472	42.4354	48.2115	47.0123	50.9131	42.4265	55.1735	42.9144	40.4865	47.5237	47.3302
Lchi21013	5.00275	6.86995	4.43422	2.64292	4.36258	4.01661	5.53432	6.33403	4.92277	5.51053	4.25998	5.73627	3.63617	4.1945	4.42043	5.99128	4.30838	4.08708	1.25373	0.354435	4.17934
Lchi21016	3.58459	3.28514	3.7302	2.03671	5.15274	2.6469	3.53289	3.53216	4.23948	3.24416	2.71449	2.63938	1.42782	1.98523	2.43523	1.76162	1.5153	1.29714	0.986959	0.808596	1.33804
Lchi21019	15.1101	17.9142	15.889	22.0392	17.3526	18.9903	15.692	15.362	20.0433	17.2812	13.0529	14.8936	14.2411	16.1281	11.8255	20.0329	13.4481	15.9561	14.2174	22.081	14.341
Lchi21023	22.8974	26.5395	29.5544	19.5783	22.8058	20.8053	18.2972	27.6996	22.0149	23.6308	21.3316	22.985	14.0709	19.6236	21.8072	21.8331	23.601	18.4571	11.2494	8.1929	8.85544
Lchi21025	58.6387	53.8574	56.1697	44.639	45.4674	47.5932	50.5414	53.5038	45.4775	57.4616	61.5037	70.0401	75.1793	81.0944	65.2663	61.9913	55.4947	50.3942	32.3883	33.7883	47.2838
Lchi21033	0.850362	0.704177	0.85827	0.416623	0.705187	0.694104	0.552345	0.520289	0.88192	0.846176	0.639484	0.971639	0.79081	1.31939	1.027	0.807365	0.848843	0.837102	0.766608	0.524995	1.46864
Lchi21036	20.253	12.5851	11.8197	19.2043	13.0491	14.9146	15.5973	11.1595	12.9587	16.3919	11.9289	12.0237	22.3666	21.182	14.1642	12.6589	17.1314	14.6136	22.2285	40.9256	16.4784
Lchi21037	1.89301	1.25155	2.06913	1.05316	2.00239	1.45251	1.40127	0.8573	1.7916	1.65907	1.11355	0.807241	1.15895	1.12695	1.28395	1.41392	2.06929	1.87136	1.57756	1.29371	1.91852
Lchi21044	8.39594	8.75821	7.50239	4.67105	6.79324	6.83601	6.97036	6.35607	7.1338	7.44951	8.27886	10.035	9.30344	11.18	8.56598	5.41544	5.47347	5.7777	4.08751	1.08408	9.30924
Lchi21045	0.49176	0	0.479911	0.198375	0	0.465521	0.246802	0.220409	0.253458	0.246607	0.231671	0	0.76588	0	0	0.26682	0	0	0	0.608834	0.478289
Lchi21046	22.7066	24.734	28.8109	34.8402	33.221	21.9003	21.764	28.2189	27.1716	24.2119	28.9241	43.6522	41.8108	21.2937	39.9798	27.7387	42.6445	26.8311	49.4121	20.3618	13.5658
Lchi21049	15.35	15.3125	12.0664	8.23564	11.7388	14.0444	12.7853	13.3043	15.3496	14.0007	17.4212	16.5482	18.6234	19.0683	14.1399	13.0465	8.11715	14.2012	5.64171	3.32689	13.6393
Lchi21051	38.0356	8.23141	8.71298	6.26706	5.48682	19.1744	15.6084	4.7421	9.55111	13.5665	4.91974	4.38493	42.4937	34.071	0.81633	2.20371	3.62177	8.59683	0.71375	0.51329	2.08242
Lchi21052	0.287787	0.442254	0.303661	0.573728	0.431311	0.543011	0.805142	0.41921	1.08791	0.689308	0.252069	0.60534	0.46252	0.435348	0.443153	0.478006	0.318263	0.393065	0.310851	0.616619	0.460432
Lchi21053	4.74807	4.71097	4.60445	1.99319	8.2143	4.96783	3.37294	3.7051	5.28521	4.5839	3.57267	3.44115	2.48617	5.52293	3.22813	3.31343	4.97764	4.6169	3.22074	0.649988	6.73352
Lchi16234	10.3395	8.256	9.86514	4.69383	11.0326	8.5659	7.17296	9.69527	11.6265	9.206	6.33829	8.04785	8.71865	8.40286	4.45725	2.99682	3.9999	5.34696	3.01601	1.36151	7.41555
Lchi16239	2.44063	1.86328	2.82161	1.88254	2.88212	0.676733	2.36389	0.965279	1.22203	1.43968	0.44382	1.46554	0.37519	0.127986	0.107177	0	0.100007	0	0	0.226605	0.117257
Lchi16240	1.48297	0	0.729434	0	0	0	0	0	0	0	0	0.667611	0	0.799967	0	0	0	0	0	0	0
Lchi16241	0	2.12093	0	0	0.674116	0.680677	1.4618	1.2766	0.737134	0	0	0	0	0	0	0	0	0	0	0	0
Lchi16243	3.07554	3.72009	2.43228	2.59672	3.748	1.84705	1.98896	3.34347	2.46192	3.14817	2.0483	2.50925	1.92091	1.87436	2.40165	1.44059	0.977738	0.757978	0.784831	0.62478	1.54326
Lchi16245	5.20453	5.22356	4.611	3.58015	5.54169	5.12487	4.87802	4.9678	6.04938	6.34156	4.41127	3.94671	4.02342	6.54684	4.46433	4.69513	3.71014	5.39682	2.81118	1.41541	3.67954
Lchi16246	8.9014	12.9311	18.7683	10.929	10.2869	11.4088	11.6775	9.62885	17.7187	11.7803	9.55165	13.0146	11.0222	15.0047	7.21739	10.2463	9.73239	13.3844	3.35221	5.5721	4.09964
Lchi16247	17.4751	12.6903	22.3465	11.9087	8.37877	7.91468	4.85375	3.47288	4.22335	2.71938	1.0791	3.28638	11.6019	3.87319	1.61923	19.175	29.174	19.494	89.777	172.886	126.353
Lchi16248	32.1903	9.27516	5.72449	7.79436	8.79903	23.3268	20.1666	6.52408	15.6057	13.4641	8.2045	5.64275	32.7979	28.0609	9.36613	1.19115	6.91961	5.75003	0.619866	0.424244	1.30332
Lchi16249	50.569	56.9172	53.7087	45.5294	89.0521	87.62	100.311	81.3485	100.368	130.682	75.0508	119.543	121.864	94.4829	96.8791	111.434	89.94	108.133	94.8266	44.585	122.939
Lchi16252	70951	55196.2	51334.2	54521.1	38673.3	47023.6	47217.4	53489.4	46131.9	49179.7	60471.4	56812.9	79723.3	76883	67407	31099.9	47070.5	49027.8	31732.8	16675.5	29418.5
Lchi16259	11.691	10.5408	11.7896	8.35021	11.9558	12.5266	10.6737	10.491	14.2208	12.0696	11.2625	12.6711	13.1013	12.6781	10.7743	10.8732	8.33785	10.4956	3.6314	3.34545	10.3125
Lchi16271	3.30434	2.40386	5.94097	6.85251	8.66222	6.19532	8.87969	6.23953	8.34461	13.0746	7.66022	14.9182	18.0513	14.542	10.5426	14.1605	13.1999	16.0902	12.508	26.3867	25.9884
Lchi16273	0.57633	0.650477	0.446571	0.701401	0.55561	0.452743	0.88413	0.377471	0.244584	0.602948	0.33208	0.312203	0.189266	0.57393	0	0.0551583	0.249523	0.0536182	0.1805	0.498208	0.177389
Lchi16274	5.20469	0.742449	0.229355	2.10991	2.1203	2.00468	4.02415	0.146852	2.16818	2.46296	0.37784	0.16897	4.20377	5.13945	0	0.225709	0.613155	1.09359	0.612692	0.208	0.884685
Lchi16276	9.47916	5.68135	5.35629	4.62874	5.11552	4.95594	6.258	2.90503	4.36973	6.50036	4.22975	6.87886	7.76359	9.2348	3.80072	4.40634	5.70726	5.27724	14.9728	4.47237	12.363
Lchi16283	54.1714	30.6186	35.7263	44.8135	34.357	46.5341	56.4434	31.3451	46.1392	57.806	31.9947	35.1567	67.6847	75.7279	33.8641	32.322	29.6186	45.1041	33.0186	27.9684	41.1187
Lchi16284	1.63555	2.10785	2.67133	2.58176	5.03565	2.3531	1.31693	0.880128	1.27295	0.268414	0.576982	0.367508	1.02796	1.14034	0.0799139	1.7227	0.520154	0.635326	0.667015	1.01885	1.48939
Lchi16286	8.66797	8.22116	10.2921	8.47026	12.2652	9.72872	9.12648	8.59576	11.0575	11.9297	10.6557	12.112	12.0547	12.9397	8.28153	8.3947	8.59944	8.481	7.55791	5.26687	14.6063
Lchi16290	7.40948	3.5384	7.73894	8.93114	7.18107	6.818	5.49621	5.62628	7.91527	8.9897	7.30813	5.76816	15.2292	9.98047	5.62742	4.6301	5.01893	11.3742	8.05777	6.49786	6.91391
Lchi16291	8.88554	7.66277	8.85206	8.13497	6.86003	7.54576	6.3739	6.61892	9.84099	6.80502	4.1129	4.06725	5.39845	5.18244	3.93503	5.18045	6.05962	5.4722	7.35124	7.59729	5.05997
Lchi16296	20.1421	15.0754	13.6508	15.0729	14.5754	15.2106	16.0058	17.4248	17.1758	16.6889	21.1104	20.4616	20.0296	24.7691	21.8698	35.9499	26.5928	25.0874	25.8902	23.7967	30.0266
Lchi16297	0.329252	0.155013	0.319251	0.333647	0.315964	0.241271	0.335921	0.229738	0.260993	0.171253	0.0788463	0.0880261	0	0	0	0.470907	0.426504	0.152045	0.127735	0.216816	0
Lchi16299	6.18074	4.87927	3.9881	2.40838	4.82137	5.76498	4.85388	3.59922	5.65404	4.71677	4.00342	4.14316	6.66281	7.62423	3.74834	3.04407	3.25273	3.92904	1.20093	0.910141	2.25109
Lchi16307	6.05514	6.7524	8.00379	4.95906	8.22949	5.69694	5.20146	4.88683	11.0811	8.105	6.03948	7.49438	7.30618	11.2302	6.80508	11.3159	8.79015	9.42005	4.69316	2.27951	9.42115
Lchi16310	0.322965	0.304089	1.17425	0.45821	0.930064	1.1837	1.56539	1.35263	1.36571	2.01653	1.31507	1.72833	1.14125	3.12094	2.02634	2.61825	1.32506	4.84932	0.188056	0.0532018	0.576114
Lchi16311	0.722751	0.857027	4.4954	1.75002	0.520093	0.936245	1.00483	0.983409	1.81427	1.66988	0.67576	2.17633	0.992332	1.27799	0.997346	3.80424	3.87497	3.80699	2.09392	2.21358	1.7786
Lchi16314	0.0991999	0.28047	0.673739	0.160754	0.189811	0.0965886	0.202094	0.183828	0.522833	0.308392	0.379435	0.420616	0.214584	0.109398	0.642769	0.283052	1.79578	1.18525	0.229502	0.129795	0.905333
Lchi16315	0	0.15891	0.163597	0.13591	0	0.1615	0	0	0	0.342996	0.159636	0.344189	0	0	0.153237	0.316479	0.287583	0	0	0	0
Lchi16319	0	0	0	0	0	0	0	0.121922	0	0	0	0	0.284055	0	0	0	0	0.168587	0	0.171257	0
Lchi16322	0.0410051	0	0.16689	0	0.0403676	0	0	0	0	0.0430653	0	0.134462	0.0902163	0	0	0.0411521	0	0.206572	0	0	0
Lchi16325	0.773283	0.545659	0.745187	0.679524	0.44003	0.758265	0.334966	0.662182	0.68295	0.20193	0.309201	0.347823	0.211197	0.213787	0.180349	0.12322	0.111514	0.299159	0	0.0427345	0
Lchi06471	41.125	47.3368	74.5173	50.1992	57.3905	42.2013	24.5895	38.042	59.6553	42.2413	29.1869	34.1512	26.1054	27.0864	27.4882	20.1703	16.9929	16.2584	11.9747	22.8795	8.80469
Lchi06474	21.3482	20.6732	26.2959	22.4683	23.2796	22.9427	26.5142	19.0428	26.2773	26.394	20.7713	27.1037	21.4002	20.6211	19.5789	15.9965	12.7809	13.3418	18.6097	11.6036	17.2594
Lchi06475	16.9049	20.6889	25.4289	10.8682	22.0524	17.8967	24.3846	16.7415	23.1398	22.2969	19.5357	25.2672	17.1408	18.0495	14.1777	20.7	12.0755	14.5337	8.46552	4.74417	27.9114
Lchi06476	64.7737	64.2448	60.1141	64.2685	56.105	61.0716	66.0357	44.481	61.0383	67.5413	49.6478	58.8935	68.4733	78.9485	51.877	53.2693	54.4865	46.1351	52.9046	61.2376	68.5057
Lchi06477	2.8571	3.21514	3.68337	1.44329	2.79259	2.95533	3.30915	2.61146	4.59473	3.55806	2.13689	2.45206	2.49491	2.80561	2.08913	3.64997	2.58033	4.10256	1.5859	0.779451	5.49182
Lchi06481	71.8826	54.2612	54.4882	60.7585	46.4478	67.3359	61.7796	56.1169	56.3891	65.5002	68.567	67.7074	112.384	99.4257	85.1954	51.8138	58.3003	70.2349	34.6559	20.1725	51.2425
Lchi06482	10.0353	7.37123	7.07457	9.30832	7.01207	8.25547	7.52832	8.28733	9.76116	11.0878	9.03612	8.56466	13.7406	12.1794	9.40853	16.7617	11.3002	8.37074	7.67522	10.69	15.4416
Lchi06488	228.374	213.151	148.182	182.756	153.214	190.849	137.459	189.125	146.78	154.208	165.96	146.751	228.031	230.963	168.879	122.122	145.32	173.293	130.49	116.513	94.1463
Lchi06491	8.39367	9.68232	8.06484	5.42149	10.8672	9.01596	8.11766	6.7667	8.28626	8.48581	8.30247	7.99813	5.25649	5.77967	7.55067	2.65358	1.95754	1.95603	0.4013	0.132664	0.786843
Lchi06492	91.3621	94.8119	134.919	108.556	130.81	90.8882	94.1689	94.4515	134.968	97.235	86.2854	99.1365	80.327	84.6188	90.6926	105.19	89.0859	73.9324	78.2658	75.4299	80.886
Lchi06496	13.9	10.9737	10.6673	8.42134	11.5442	12.2742	10.1593	11.3879	14.9418	14.6408	12.7097	12.6731	13.9568	14.3835	11.0393	9.93459	8.04449	10.5887	8.12487	8.37548	11.1721
Lchi06508	6.80811	9.6996	6.45742	4.74118	4.52009	6.64067	8.76392	7.93886	16.3187	15.1829	10.9562	18.8286	25.1423	16.0518	29.2656	62.3327	54.6404	54.1532	11.5439	9.25733	11.3083
Lchi06510	1.30506	0.717756	2.11153	3.1715	4.05097	0.317101	1.6603	3.01621	2.76395	1.6869	1.55853	0.917803	0.351887	0.119843	0.351625	102.368	36.4339	38.4783	18.388	49.3374	26.8358
Lchi06519	16.0405	2.02371	1.50924	4.09581	3.84295	11.1653	9.62726	0.792692	3.43362	6.75301	4.00251	1.66542	12.451	12.3883	1.63828	0.213896	1.99147	1.28597	0.61519	0	0.191608
Lchi06521	5.48337	1.42616	1.03363	0.711342	1.41749	3.47263	2.2784	0.609322	1.49865	1.18487	0.731356	0.680895	4.11431	3.18134	0.608345	0.378455	2.32072	2.11114	0.578701	0.302734	1.16377
Lchi06527	0.565189	0.388231	0.704549	0	0.387527	0.23674	0.741502	0.37573	1.10964	0.252066	0.328545	0.69133	1.66798	0.356679	0.750498	4.62044	5.0213	4.84932	1.6925	7.82067	3.86819
Lchi06534	68.7815	50.6837	43.907	39.2499	56.7278	59.0236	59.0429	54.9454	62.4706	56.0895	53.6777	61.2311	63.3172	68.6744	57.3095	35.304	38.2367	46.1947	29.3173	10.9529	30.8872
Lchi06541	3.3565	2.37429	2.70071	3.98047	3.35741	2.7517	3.43934	3.08423	3.77297	4.63773	1.85091	6.11173	1.6611	2.29887	1.66363	3.76507	5.59652	10.4818	3.7777	1.69365	5.37003
Lchi06546	4.48548	3.64983	5.15854	3.82196	5.47818	5.20615	5.04475	5.80821	4.66486	4.43511	4.59093	6.44389	6.45645	4.3678	5.16408	4.64394	3.15355	4.71294	3.37023	1.55582	3.8022
Lchi06547	8.76881	6.46451	6.49995	2.10825	6.63152	8.08487	8.69412	5.62623	9.65319	10.5981	6.708	7.57912	9.37158	7.84815	8.04767	6.11612	3.61039	7.15816	0.509227	0.360436	8.06049
Lchi06548	16.7495	12.1218	13.0871	11.9328	12.983	16.8077	13.4087	11.5099	15.6055	14.7961	12.24	11.8457	16.0674	16.4932	11.4921	13.6531	11.3243	16.2624	7.83706	7.20099	18.4603
Lchi06551	19.9216	22.1888	24.6531	23.9397	22.9965	22.8694	22.9474	17.0981	22.9271	25.2368	17.149	25.3937	22.898	23.0368	18.9055	38.5667	29.7846	24.5758	22.4551	24.8929	21.1374
Lchi06554	3.60161	1.53134	1.41106	1.00933	1.86521	3.08284	2.54693	0.523321	1.0031	1.93547	0.453623	0.983202	3.06412	3.08746	0.683313	0.411265	3.97904	1.68264	0.843835	0.544911	1.81118
Lchi06557	59.6336	63.603	69.7925	56.6952	96.1033	74.5333	76.7696	84.7402	81.925	84.6687	82.0518	70.1727	84.5538	84.6983	63.1989	141.353	113.189	146.158	38.0028	36.4622	74.9163
Lchi06561	127.981	144.746	139.763	142.324	95.6243	111.782	135.461	111.948	111.395	114.178	166.897	244.894	140.002	127.288	236.868	114.735	80.8936	84.2001	57.0244	34.394	62.6781
Lchi06564	23.3679	18.563	19.846	15.9476	20.5369	23.1523	21.053	18.1108	30.5976	21.595	16.404	18.254	28.591	22.0619	13.4916	12.4984	11.2989	10.4588	11.516	15.0329	17.7831
Lchi06568	8.88154	7.5206	6.81064	3.01109	6.74297	7.7335	8.15652	5.03478	8.365	5.88154	7.81304	10.4564	7.37421	8.73863	8.03033	4.08139	5.64896	7.68431	0.501483	0.478817	1.72834
Lchi06569	1.28578	0.891445	0.562714	0.24861	1.4535	0.755736	1.3812	0.605328	1.33736	0.451222	0.737052	0.437445	1.75663	1.56165	0.48925	0.0882571	0.372232	0.516757	0.314724	0.185205	1.61426
Lchi06579	1.56677	2.29233	1.57375	1.93029	1.67814	2.27906	2.31442	1.46582	1.53904	0.728436	1.17021	1.44569	1.58786	0.706261	1.6264	1.27727	1.60784	1.13358	0.272568	0.733032	0.297644
Lchi06582	1.09459	0.412815	0.425053	0.443327	0.940767	0.531847	0.668372	0.101172	1.72817	0.679017	0.418268	0.807982	0.826216	0.603058	0.707691	2.28697	1.31957	1.30402	1.93433	3.13836	1.43867
Lchi06586	68.6857	28.8196	30.149	24.4304	38.3622	71.845	38.1438	21.7266	35.2831	40.9596	15.6542	16.8098	61.9066	53.8667	19.4755	22.0104	42.346	34.1206	16.7096	9.80919	26.3221
Lchi06603	1.18855	1.18659	1.5456	0.542682	1.33046	1.02553	0.799318	0.90768	0.949074	1.09297	0.678997	1.34315	1.43288	0.906322	0.627567	1.17697	1.0635	1.94754	0.322247	0.473018	1.11171
Lchi06604	0.645266	0.173681	0.453411	0.597636	0.176592	0.359527	0.375821	0.0855475	0.0972672	0.0956763	0.352825	0.098066	0.0998943	0.305124	0.256377	0.702123	0.318071	0.0848899	0.712638	0.120937	0.468276
Lchi06606	33.8301	33.1872	33.7211	31.7807	34.9171	31.0973	28.5705	30.8109	37.8101	30.6168	25.1709	24.258	23.6764	22.9787	19.6632	9.06498	8.47164	7.30824	2.91243	3.4495	4.78173
Lchi06612	20.0635	14.5803	14.5607	23.4678	18.1288	21.706	20.0132	13.131	21.295	25.2704	12.7685	16.7034	20.0426	22.1932	18.0609	16.889	16.5283	15.5002	21.1179	21.6434	19.8663
Lchi06614	68.2992	71.6056	69.5724	47.9298	58.5241	57.0687	60.2808	70.9041	61.1767	67.3598	72.7734	94.9932	65.9445	68.2403	74.8108	51.3441	48.4857	52.0374	22.1158	17.0261	41.2557
Lchi06616	21.6734	16.0613	32.9296	98.0105	99.6627	88.2134	102.186	92.9941	96.2482	85.0043	52.8464	103.744	23.1162	41.8624	12.042	606.24	615.805	932.697	770.031	1200.69	931.981
Lchi06621	33.0577	27.3578	31.1644	21.2286	33.603	25.9715	35.3211	28.4186	57.5323	38.6066	30.8029	36.7298	35.069	41.8964	31.5851	20.8136	23.8438	27.2378	8.83441	2.89897	12.163
Lchi06622	284.389	245.478	211.529	170.533	245.637	246.922	258.593	291.478	331.526	257.306	235.473	229.744	300.065	281.842	286.861	109.319	157.889	222.384	38.4015	19.4092	84.4983
Lchi06624	8.02242	7.21631	11.5344	7.2512	6.46687	6.1439	9.20859	7.4311	8.07423	10.1665	12.8703	17.8322	10.634	12.3616	13.8742	19.4422	12.9317	14.8084	7.13402	6.77136	14.9446
Lchi06625	2.82887	2.67178	2.5204	1.04088	3.54994	2.72351	2.80254	2.42411	2.93567	2.77869	2.15227	2.4181	2.76292	2.75359	2.211	4.2908	3.52156	4.06977	2.13741	1.42448	5.79942
Lchi06630	0.175726	0.214448	0.254856	0.185597	0.409651	0.226185	0.234538	0.265544	0.243906	0.296911	0.271455	0.175064	0.525588	0.253603	0.182256	0.253802	0.183405	0.496283	0.0139638	0.0237489	0.200604
Lchi06632	0.713461	0.300334	0.214149	0.619471	0.692088	0.778348	1.33779	0.232511	0.288618	1.45249	0.189659	0.162776	0.76149	1.39208	0.254755	0.402881	0.299334	0.462242	0.136491	0.629941	0.509606
Lchi06636	8.29979	4.91266	5.61922	5.43393	5.83038	7.93133	7.27642	5.07429	7.91218	7.21141	4.58038	5.21255	8.42285	6.89213	5.16075	2.12865	2.99435	4.13416	2.55099	1.4063	3.12535
Lchi06638	43.9848	38.864	35.4371	27.8577	24.9851	33.5975	30.9093	32.2674	28.2643	39.3014	39.6512	48.653	54.3553	55.8764	51.3027	30.8522	25.0289	31.2277	19.8842	9.69161	25.1393
Lchi06640	11.9704	27.2597	34.8209	32.1028	55.1745	17.5027	33.8354	48.041	160.825	65.5615	48.8128	48.0738	22.1316	46.486	20.4805	73.9279	78.7823	67.0775	28.0338	58.0869	53.676
Lchi06641	12.2066	11.1868	11.9683	7.30487	13.1894	12.6548	12.8586	10.5285	13.3364	14.5668	10.4422	12.5805	16.0049	15.246	11.5109	13.048	10.8614	13.8715	6.29354	3.01409	17.0018
Lchi06649	1.69741	2.34081	1.52209	2.74803	5.34088	2.52682	4.6405	0.720579	1.50657	2.14938	1.36913	1.08943	6.85595	1.72297	2.99984	2.10123	3.36474	2.49745	1.5926	3.20626	0.787028
Lchi06650	20.1662	16.6037	72.5364	39.2633	41.9791	50.4735	78.6686	32.6439	50.2905	98.8129	34.6569	48.3267	81.0716	64.0263	30.9718	187.354	110.963	162.75	85.9169	62.944	79.0758
Lchi06652	3.3662	3.35021	3.16017	3.46407	3.45366	4.50615	4.09988	3.07341	4.08203	4.48844	4.23554	4.17014	4.99762	5.54269	4.3837	5.82667	5.7006	5.37147	5.89789	6.01989	7.29962
Lchi06653	2.38274	1.68759	1.59283	0.963731	0.423583	1.72316	0.754731	0.545579	0.467324	0	0.283382	0.461697	0.317525	0.817649	0.408926	1.96833	3.95764	2.83363	3.49626	1.62447	2.53017
Lchi06655	2.0913	2.70183	3.11474	1.30273	4.05155	2.23156	2.87884	2.87972	3.91608	3.711	2.46225	2.97155	2.57641	2.56661	2.19558	3.09409	1.83351	2.77498	1.20726	0.687715	3.20791
Lchi06668	0	0	27.9585	1.18071	2.52208	0	0.134633	0	0	0.136368	0.126392	0	0	0	0	0	0	0.482841	0.202031	0	0.798866
Lchi06670	0	0	12.0812	0.0794499	0.469124	0	0	0	0.103373	0	0	0	0	0	0	0	0	0	0	0	0.198922
Lchi06685	24.5391	46.4854	54.7162	38.1633	87.6232	31.4994	21.4664	23.0407	24.3387	21.9358	33.0907	32.9721	45.1675	19.1752	20.7512	34.2797	13.4175	10.751	12.2615	35.6139	37.4465
Lchi06689	1194.23	1186.79	1040.37	1119.97	940.158	926.076	961.756	1166.98	865.902	899.562	1134.7	866.386	1117.95	1262.26	1211.23	732.736	1305.64	1316.5	1090.87	640.82	634.522
Lchi06692	171.788	162.785	184.74	164.057	212.571	184.704	201.678	185.617	194.785	214.297	167.814	210.31	159.086	180.065	177.482	40.2917	27.4196	22.4788	41.856	24.0797	63.2631
Lchi23761	0.935576	0.786141	0.78055	0.757974	0.281035	0.567326	0.593981	0.63987	0.772693	0.678662	0.588846	0.247441	1.01089	0.963598	0.362969	0.64939	0.726682	0.814586	0.332411	0.345953	0.399162
Lchi23770	1.29392	1.59732	1.39837	0.957618	1.86502	1.20792	1.16975	1.65668	2.29065	1.48824	1.22195	1.68108	2.22102	1.78484	1.06395	1.52142	1.75332	1.7984	1.20733	0.928324	1.75614
Lchi23771	5.45592	4.68412	7.43867	4.44877	8.19036	4.23944	6.97934	4.14898	6.96549	7.68417	3.95471	6.44624	4.23161	6.03068	3.08694	3.70548	2.27848	5.34096	1.03407	0.586556	3.41094
Lchi23772	5.55553	6.53343	6.12134	3.75298	4.72319	5.99888	3.03644	4.69884	5.10149	3.71572	5.00106	5.84847	4.52978	4.52857	3.88129	6.69528	4.5793	1.52782	1.99111	0.583497	2.3819
Lchi23773	2.46653	2.23116	3.22716	1.36706	3.14355	2.43648	2.71656	2.00896	2.56293	3.08052	1.99222	2.30907	1.70493	1.11991	1.20212	4.60089	2.831	3.74561	3.48047	2.26338	8.19628
Lchi23774	4.18906	4.17434	5.96401	3.63033	7.49657	5.01027	5.93261	3.65632	5.27282	3.88824	3.92629	4.53694	3.99155	3.07332	1.67166	4.89502	5.13699	6.18475	0.949353	0.615737	1.90998
Lchi23781	1.674	1.35722	1.23723	0.707479	0.926175	2.00996	1.36937	1.1722	2.36262	1.12539	0.926018	1.14694	0.779886	1.1847	0.836169	1.42462	2.08487	2.20587	0.575935	0.143803	1.1607
Lchi30098	0	0	0	0	0	0	0	0	0	0	0	0	0	0	0	0	0	0	0	0	0
Lchi30100	22.8422	14.7466	22.7047	16.162	18.588	16.2164	18.1245	15.5119	19.3372	18.0762	20.3533	12.0013	15.4564	19.931	17.7275	12.7314	15.5882	15.7617	8.25805	10.1052	10.1156
Lchi30101	9.74665	10.9679	11.5678	11.2268	11.3435	10.6522	14.4287	8.89456	12.5634	11.7871	10.7701	10.9432	12.7854	13.4276	11.8438	12.2111	10.2599	14.8582	5.94421	5.13967	8.95246
Lchi30102	0.875305	1.65528	3.06759	2.26393	3.63501	2.35117	1.23903	2.39087	2.9182	3.74462	0.996575	0.535751	1.48205	1.91789	0.956021	0.823033	2.24403	1.88979	11.4298	6.78298	9.20287
Lchi30103	1.31596	0	1.29455	1.09735	2.55263	0	1.37775	3.67654	0	0	2.44929	0	0	0	1.22219	1.25136	3.39594	1.23581	1.11261	0.934365	8.6267
Lchi30105	30.6011	21.4342	18.5294	4.8597	5.60016	19.5423	26.4689	12.8414	7.16226	27.3117	15.4342	10.7978	22.5562	43.6656	10.6686	29.6304	15.9425	16.9905	15.5801	6.91056	10.8884
Lchi30106	0.694678	0.729772	1.16076	1.00149	1.06523	0.721649	0.944367	0.597931	0.746084	0.918487	0.461549	0.82998	0.253486	0.631762	0.540113	0.590084	0.830419	0.593613	1.26146	1.60779	0.799542
Lchi12090	2.24837	1.67165	2.32908	2.07911	2.16971	1.74762	1.9261	2.05733	2.10982	2.19083	2.26086	1.93155	1.31854	1.91007	1.76088	2.40397	1.35909	0.974431	1.72285	1.63764	0.859637
Lchi12091	4.32081	5.49626	3.88847	3.2205	5.32931	6.07989	5.91853	4.92182	6.26782	7.17435	6.61255	7.07622	7.37016	8.09924	4.93964	6.17874	3.73019	7.08486	1.42904	0.42335	5.99977
Lchi12093	44.45	44.1931	46.2211	29.985	47.7683	41.6817	39.2309	41.9624	51.5295	46.6314	39.1739	46.3164	51.7956	46.0876	39.5414	37.7895	33.6976	39.5746	21.2394	14.4359	51.6964
Lchi12094	72.187	91.9021	118.246	27.9918	85.4773	82.5379	80.7103	86.9579	100.551	89.3293	82.1609	82.7563	99.9795	109.627	75.7295	67.3914	20.9791	56.2705	5.17791	0	83.1693
Lchi12095	3.65973	3.36316	3.54958	1.95334	3.59314	3.57059	3.82246	2.40417	3.2039	3.43023	1.79426	2.75823	4.45342	4.43311	4.05755	2.46568	2.00263	3.53775	0.967151	0.410345	4.53832
Lchi12096	1.39899	1.05039	0.566216	0.818821	0.922368	0.576383	0.815079	1.04836	1.63519	1.05678	0.71436	0.980512	0.989635	2.17507	0.894774	1.11898	1.01291	0.845921	0.458168	0.324867	0.878781
Lchi12099	0.846562	0.222689	0.622515	1.15483	1.4428	1.60391	3.36698	1.56112	4.79616	3.09922	3.03176	1.82062	5.18885	3.79169	5.15319	16.0998	8.58445	8.53393	1.71177	1.68219	4.12744
Lchi12103	30.4532	33.4875	33.1547	20.5283	22.8482	25.9148	30.8533	33.2099	29.8213	28.3889	37.6024	37.2805	23.9395	28.1231	37.2817	13.8066	12.5905	13.3153	7.12733	3.54053	17.3859
Lchi12105	9.86525	7.32942	8.56403	6.22069	9.38171	8.24852	9.64527	7.53534	11.1	9.08775	7.77881	5.86939	9.48391	10.9748	7.16222	8.3653	10.4466	11.2707	7.65076	3.66196	12.3545
Lchi12106	19.5973	24.8122	23.8337	14.4945	46.4604	19.8528	21.8904	19.5453	36.2069	28.785	16.7331	16.9545	10.3737	14.1715	10.2868	40.5483	50.6538	46.4996	10.179	9.07125	14.5644
Lchi12107	5.27241	4.98376	7.06551	3.48355	7.64409	5.23622	5.0694	4.43793	7.35979	6.20272	3.59444	5.53691	4.00855	4.42971	3.38476	4.08974	4.03771	3.46803	2.89818	1.71553	4.63577
Lchi12110	11.7289	12.0275	9.84145	9.4079	7.93251	10.946	8.91933	7.88617	8.14532	11.8789	10.4393	9.46466	13.243	14.0476	8.6155	5.62014	9.01726	9.90175	6.28974	6.88913	7.93359
Lchi12111	7.08582	11.8487	22.2472	14.6899	20.0199	13.6688	11.8222	15.6891	19.3067	15.4326	11.6595	12.0601	4.72306	7.62007	7.2987	10.7336	6.32848	4.01428	16.1069	22.7454	24.7948
Lchi12114	11.1331	10.8974	13.3707	9.30096	7.55419	11.723	10.0892	11.0422	10.6328	12.6101	10.8535	12.2815	16.3678	14.5231	12.1343	9.14336	8.79344	7.77629	6.103	4.77854	6.28266
Lchi12117	1.32671	0.693792	0.0714381	0.239075	0.425069	0.288556	0.150522	0.549664	0.546023	0.307301	0.282663	0.0791781	1.36518	1.54754	0.274474	0.422235	0.127422	0.477719	0.458985	0.0974024	0.075278
Lchi12120	10.2158	10.2329	13.7691	9.24839	9.86009	11.0034	11.1896	8.65846	13.0845	11.6176	16.082	17.1318	12.1607	9.77497	15.4186	39.0963	21.7519	24.6894	15.148	8.79502	33.6101
Lchi12125	11.9168	10.6482	18.2605	10.2708	9.31925	10.9954	9.17319	8.67889	14.574	8.77503	9.18214	10.3963	10.9157	11.6681	9.31156	5.09631	7.04207	7.16438	3.71277	4.13965	5.1149
Lchi12130	7.56211	4.17109	9.63706	5.2591	4.87914	6.31001	7.32737	6.11902	10.1604	9.40017	5.40607	7.82654	11.4549	12.5833	6.74799	3.86403	5.81006	6.82528	5.25464	5.14352	4.60945
Lchi12131	84.5354	52.7294	60.7148	45.5302	47.7816	59.4764	64.3878	45.8602	47.2929	51.7945	45.8733	58.1922	84.9395	74.6211	68.1652	21.5298	38.2848	49.1157	29.775	24.2894	38.9316
Lchi12132	6.66616	4.82366	4.71052	1.44382	3.69101	4.51851	5.17868	3.57059	4.49504	5.02517	3.92955	5.40013	6.6832	6.57251	5.22096	1.52734	2.56108	3.67321	0.304037	0.117311	2.50656
Lchi12136	37.9066	38.5018	37.844	34.2505	34.2946	33.9592	38.289	38.0227	33.0479	38.9819	40.706	49.1281	41.4877	54.6328	37.643	36.1642	27.4772	35.4764	18.6427	16.1809	43.8421
Lchi12141	19.1686	25.2459	40.1932	28.3811	80.2917	26.4257	44.3952	31.194	43.6132	74.8333	33.8448	61.1422	35.6331	49.9687	28.6598	29.2433	19.8662	24.1293	43.1805	37.3177	69.96
Lchi12142	86.8904	78.6816	82.131	70.7358	75.4479	73.6019	89.7645	79.6794	98.7788	96.9461	95.1335	118.723	102.014	109.485	108.074	75.0802	65.387	84.3545	50.8611	34.33	63.0863
Lchi12143	7.62112	8.07796	7.95036	6.22089	9.1284	7.54891	5.59411	6.95739	8.37533	9.15732	6.801	6.42825	7.07677	5.86336	5.20025	4.83319	4.07636	7.08259	1.93358	1.33135	4.27563
Lchi12145	1.2881	1.50612	2.8879	0.725532	1.38323	1.26058	1.04223	0.37001	0	0.448405	0.355081	1.52057	1.42256	1.59583	1.61373	0.557073	0.840883	0.310552	0.406439	0.0772787	0.380134
Lchi12147	4.20032	7.24012	7.0868	2.47508	8.90793	4.58929	4.30276	6.824	5.21015	5.74351	5.47129	8.03686	3.39236	2.70574	3.6695	1.61688	1.08257	1.29477	0.276251	0.569911	1.63768
Lchi12149	0	0	0	0	0	0	0	0	0	0.125859	0	0	0	0.134385	0	1.04151	0.104976	1.0033	3.08129	1.58339	1.96751
Lchi12156	0	0	0	0	0	0.0536998	0.0559106	0.0511718	0	0.228868	0.157504	0.0593059	0	0	0	0.0523299	0	0.407123	0	0	0.0561201
Lchi12164	5.93426	5.76446	4.97279	7.59697	7.63722	8.39812	7.17333	5.11533	5.67685	4.71212	4.69753	4.73257	4.72382	5.60416	2.25544	16.6114	20.8753	15.1689	27.3143	34.1685	21.1541
Lchi12169	7.71426	4.36059	5.16722	1.48027	5.78756	6.17014	8.86207	5.01352	11.608	9.07972	6.39901	5.94528	9.76847	11.3838	6.60334	3.36159	3.62319	7.90289	0.969411	0.151377	6.79953
Lchi12173	0	0	0.322644	0	0.416472	0	0	0	0	0	0	0.655385	0	0.416054	0	0.339174	0.134816	0	0.0895362	0.065229	0
Lchi12175	4.28539	4.02481	5.94974	24.4183	25.0686	29.4266	62.7861	32.2589	45.8698	84.6501	69.7745	73.2873	128.269	84.8317	96.3748	240.545	207.232	202.947	71.0093	51.598	61.9083
Lchi12182	13.3601	10.4862	9.28215	1.4508	0.478288	2.91307	1.80346	0.689438	0.264418	0.77126	0.241851	0.252214	1.33023	0.838606	1.14942	0.954549	1.95782	4.29395	0.18764	0	0
Lchi12186	5.0108	3.71406	1.78315	0.631074	1.45575	2.21662	1.30714	0.466272	0.26831	0.521542	0	0	0.539605	0.567424	0.11658	0	1.98672	0.916752	0	0.160626	0
Lchi12187	8.64356	11.8891	17.5934	3.08208	11.8967	10.4202	9.61601	12.3876	9.34036	10.2484	7.98254	14.7502	5.55753	5.65907	8.25714	1.46985	1.84154	2.83782	0.27706	0.207397	0.741821
Lchi12190	10.0365	11.6432	4.51564	0.414514	0.478288	1.45654	1.28818	0.229813	0	0	0	0.252214	1.86232	0.559071	0.689653	0	2.39289	2.48597	0	0	0.249202
Lchi31945	7.41218	5.03985	5.30194	7.11177	7.50426	8.06855	8.66049	5.85234	5.39764	8.67511	7.45532	5.62132	9.24168	9.33596	6.41847	8.95558	5.48409	7.98963	7.23421	9.15049	8.9603
Lchi16327	16.6586	15.6114	14.5099	8.92649	12.4859	14.0788	15.362	8.96235	12.7377	14.917	15.3388	19.6331	16.7923	17.5983	17.3547	15.9761	11.6724	11.1448	6.79858	2.13382	14.6168
Lchi16332	31.2552	41.186	48.6901	36.4842	44.0378	33.3127	37.0626	32.078	41.7031	35.237	33.416	41.5559	31.3244	30.7164	29.289	49.1618	38.9829	38.2294	26.1312	29.0165	35.5134
Lchi16339	6.29651	5.65961	5.33666	3.23854	5.78858	5.24278	7.29248	5.32883	5.4098	6.5336	5.00474	5.94799	7.447	7.45431	6.64167	8.1449	4.68286	5.96303	2.31227	1.83393	6.13121
Lchi16343	8.09155	8.97497	7.73425	5.72616	9.31687	7.85852	6.03001	7.30956	7.75349	7.07872	4.53685	6.88671	3.9422	3.38689	4.9468	8.46034	4.48648	4.35534	2.72209	1.70251	6.61528
Lchi16348	252.871	244.732	252.268	212.1	275.219	242.436	262.561	231.494	237.624	253.118	202.204	242.537	238.37	211.1	213.412	215.901	200.842	205.193	182.918	225.857	202.611
Lchi16350	159.233	135.151	138.641	140.197	108.949	129.374	130.89	148.827	111.594	145.485	161.148	155.332	153.916	184.553	180.327	142.759	139.213	116.025	107.606	77.2069	112.287
Lchi16354	17.1731	10.4713	8.55034	13.4119	13.6476	9.30764	10.4005	6.75177	10.3133	4.0676	8.31569	6.56715	15.277	16.2834	7.78827	12.8851	18.3925	27.8565	21.2173	28.6752	24.3054
Lchi16355	12.1933	5.08309	3.75036	9.83391	3.4659	9.10095	7.52788	2.62807	0.75829	5.88194	6.34294	4.12351	14.4023	28.8121	5.92722	6.90157	3.79293	3.21686	11.6163	8.87007	13.5822
Lchi16356	51.1623	34.7174	41.1413	22.8776	34.9163	37.4422	39.8731	27.9629	29.4181	38.6821	32.6518	34.252	51.7786	48.306	32.4595	32.4088	29.1634	33.851	17.4352	7.12647	28.2288
Lchi16359	0.364747	0.601302	0.353783	0.886817	0.34944	0.266792	0.185902	0.507916	0.481179	0.473331	0.69813	0.77647	0.0988458	0.100619	0.507338	0	0.0786688	0	0	0.179519	0
Lchi16363	4.36431	5.32699	6.1602	2.99537	6.58937	5.19156	5.31338	5.35279	6.65796	6.33672	4.4741	5.76811	4.70755	4.78739	4.98289	4.66945	4.10056	4.56807	2.23745	2.02905	5.94848
Lchi16365	6.35651	14.358	7.87159	10.0812	30.4984	7.88539	5.26648	7.77451	19.5181	10.24	18.0856	11.1712	7.70205	3.59111	4.8691	13.8978	1.64892	1.44	0.935662	1.7288	2.31031
Lchi16367	3.49426	3.28346	4.71933	3.55389	4.42104	3.93694	5.82284	4.04197	7.11009	5.97212	3.87963	5.59	4.43869	5.61717	4.54024	7.59241	4.16501	5.85595	2.54338	0.977757	6.21913
Lchi16369	1.42251	1.86185	0.898726	0.301037	0.893663	0.728151	1.45423	0.982798	0.852469	1.03426	1.54358	1.06973	1.14952	1.16298	1.73196	1.1831	0.642356	0.919498	0	0	0.38027
Lchi16377	71.5741	70.4087	100.123	582.972	470.845	514.128	539.744	552.678	616.859	593.275	490.157	568.089	470.636	400.189	566.72	801.627	842.371	810.172	429.582	435.785	326.327
Lchi16378	6.13784	4.81706	5.77453	5.98637	7.5803	5.31638	5.7203	5.91472	8.33487	6.55436	5.23756	7.2803	8.69699	7.42967	4.77165	5.68504	5.06437	6.41783	8.03088	4.95989	9.04757
Lchi16379	187.917	193.068	178.328	165.36	135.529	161.761	154.091	162.864	111.944	170.883	207.73	246.654	214.488	208.635	233.122	224.39	198.796	165.443	164.309	124.353	111.269
Lchi16381	12.348	11.5727	15.4155	4.40479	15.1238	13.0931	15.0789	12.2437	21.2094	14.5069	11.3799	12.2519	10.3577	11.409	10.1901	9.41725	6.63137	13.0379	0.744536	0.174078	8.19621
Lchi16382	14.0531	13.6699	16.3576	16.2414	22.0288	11.7529	14.5739	9.73157	12.7726	10.6896	6.65406	9.66105	16.2264	13.0225	8.13727	5.85443	5.99161	12.3974	10.1811	12.6752	11.1656
Lchi16383	66.3833	47.1146	49.4482	49.1101	49.9266	56.4589	55.1123	45.1518	41.9075	54.0424	48.076	49.1767	52.8273	70.7161	51.7893	40.7087	72.2486	60.8045	37.5612	42.7372	30.47
Lchi16384	7.51764	8.40582	9.36775	7.15447	11.8193	10.2549	12.7876	9.9374	13.5531	13.651	8.85081	12.5471	13.4891	11.1519	9.59848	7.6249	4.53398	8.96122	2.51659	2.65839	9.12445
Lchi16389	98.0755	109.499	112.533	105.955	119.791	116.049	122.423	90.7513	113.944	150.742	97.3518	123.852	152.26	140.513	98.7735	135.451	109.524	98.0024	122.872	178.672	131.915
Lchi16390	8.66391	5.77589	7.27043	4.72861	8.14286	5.77985	5.63704	5.67958	12.3319	6.1237	6.7819	6.38306	7.84207	9.00582	5.77204	4.62553	7.45771	6.49628	4.93693	5.57019	4.75037
Lchi16393	5.25982	4.62325	5.71696	2.24996	5.23426	4.53616	5.17339	4.23533	6.55557	6.04453	4.77885	5.09298	5.91013	6.99973	5.21296	7.01113	4.98822	7.46164	4.29606	1.82684	9.36743
Lchi16398	184.524	197.543	207.808	212.386	250.285	224.021	203.313	285.061	285.563	281.428	278.116	414.159	334.925	310.582	296.001	464.487	464.707	461.085	283.254	129.212	535.313
Lchi16399	12.3522	14.155	15.2003	10.4586	12.0083	11.5049	15.9724	14.2864	13.6174	14.7342	14.2012	14.7099	10.8885	11.1879	14.1862	10.5319	10.4168	13.6673	4.41836	3.02342	9.64648
Lchi16400	2.94469	3.01693	2.47269	4.45858	3.46461	3.33598	2.40745	2.44463	3.81376	3.82681	3.13953	3.31839	3.21604	2.6773	2.50362	3.56559	4.18943	3.47055	2.09468	3.16664	2.07664
Lchi16402	0.465949	0.263406	0.452015	0.755253	2.23131	0.454258	0.379918	0.172936	0.393294	0.290112	0.356668	0.594553	1.91834	0.719741	0.0863811	0.354877	0.64308	0.3432	0	0.244442	0.567962
Lchi16406	0.380125	1.00191	0.884321	0.184933	0.365212	0.669362	0.232835	0.566655	0.723857	0.47519	0.582975	0.407841	0.6622	1.09195	0.778149	0.290246	0.328494	0.351712	0	0	1.24153
Lchi16407	0.117081	0.210577	0.0943026	0.0475731	0.132874	0.14514	0.180443	0.147708	0.16688	0.0619331	0.131831	0.140997	0.054167	0.0433529	0.101374	0.159895	0.152879	0.239364	0.00777567	0	0.071038
Lchi34148	84.1198	37.3986	63.8384	87.5671	34.3439	63.4588	62.7553	52.1064	112.487	67.3195	59.9761	114.841	54.2751	44.5776	64.8311	60.7259	35.9098	36.6093	150.007	108.881	127.71
Lchi28305	2.24164	2.6198	2.92205	1.29259	3.92156	2.79405	3.07446	2.43305	2.68806	2.87328	2.31586	2.14877	2.03651	1.92708	2.03321	2.49378	2.06358	2.4529	4.06144	1.90806	5.91873
Lchi28308	3.64984	3.92357	3.36521	2.44456	3.78423	3.78934	3.3004	2.89524	4.86964	4.17043	2.56321	3.25976	2.69567	2.91448	2.18411	3.81197	3.35751	3.65679	2.0641	1.06088	4.36852
Lchi28309	6.67387	6.53316	6.86182	5.45427	9.1542	6.93154	7.06872	5.39769	9.83323	8.23959	6.01855	6.62308	7.63409	8.36012	5.56216	6.29758	4.62908	5.92939	3.32962	2.89031	5.87492
Lchi28312	1.56198	1.79144	2.08398	1.36811	1.51614	1.74153	1.97896	1.19685	1.83641	2.03763	1.18626	2.25791	1.96365	2.68707	2.39008	1.77471	1.67592	1.317	1.97899	1.07305	1.82197
Lchi28316	0.696736	0.218642	0.450284	0.502162	0.223075	0.454283	0.553154	1.00948	0.409417	0.161245	0.370978	1.16201	1.01107	1.02629	0.720135	0.738748	0.40135	0.64441	0	0	0.789855
Lchi28321	3.94532	3.63329	3.69283	3.94874	5.45588	3.29608	3.65579	2.92744	4.61424	3.91716	2.72237	4.96584	2.72864	3.36039	2.89874	3.91669	3.78235	4.44653	2.56125	2.07458	3.39991
Lchi32112	2.19516	1.9961	2.07475	1.18762	2.02644	2.12321	2.41721	2.14931	3.03378	2.76423	1.89017	2.36275	2.4504	2.77759	2.13677	1.86084	1.71521	2.18192	0.317483	0.0859533	2.61746
Lchi32113	0.136905	0	0	0	0.130081	0	0.138926	0	0	0	0	0.142329	0.146428	0	0	0.179055	0	0	0	0	0.137278
Lchi30424	0.250151	0.318019	0.468763	0.0861666	0.302919	0.59041	0.364452	0.311216	0.373083	0.468238	0.381783	0.391956	0.0768312	0.195188	0.339701	0	0	0.0316475	0	0	0.0667921
Lchi30428	98.898	65.1111	60.3868	46.1695	107.004	98.7704	106.526	120.748	171.632	183.719	146.531	149.007	356.036	314.211	368.369	710.707	423.733	511.543	246.479	144.928	613.395
Lchi30429	0.0403208	0.0378919	0.0390238	0.130932	0.233985	0.0794693	0.289139	0.113636	0.214477	0.381181	0.0775819	0.176356	0.0887287	0.357422	0.0378212	0.541664	0.314827	0.603254	0.127086	0	0.540444
Lchi30430	0.0360057	0.0338004	0.0348134	0	0.0874263	0.124763	0.110894	0.0170011	0.11532	0.0190093	0.0347201	0.0796926	0.0398805	0.0199848	0	0.121333	0.187887	0.101674	0	0.0121631	0.0560426
Lchi30439	33.1115	14.3258	22.3691	30.6026	11.5772	20.7523	21.639	16.2411	37.8251	23.3448	22.1305	38.8605	20.3173	13.6784	23.2014	21.6528	11.4227	12.6645	42.0545	27.6898	39.9313
Lchi05257	0	0	0.528929	0	0	0	0	0	0	0	0	0	0	0	0	0	0	0	0	0	0
Lchi05258	1.53137	2.16712	7.80945	2.16958	1.82191	4.32441	1.42598	1.05712	3.48207	1.70809	0.486743	1.60601	2.46361	1.54429	0.586775	3.14236	1.75456	3.60646	3.79832	5.44923	5.51773
Lchi05259	0.297612	0.559173	0.607888	0.241665	0.320263	0.453531	0.372893	0.217826	0.457856	0.556701	0.095512	0.0725983	0.0729253	0.109989	0.0310691	0.0952967	0.143558	0.0619752	0.0261265	0	0.0341654
Lchi05265	0.0906302	0.2141	0.0688592	0.0368094	0.17185	0.0247272	0.0697516	0.0427469	0.0966864	0.167287	0	0.0500227	0.0501221	0.0251423	0.0213384	0.212405	0.0590859	0.106488	0.110051	0.0701084	0.141008
Lchi05267	0.100972	0.380682	0.391919	0.163624	0	0	0	0	0.10641	0	0	0.320816	0	0.111334	0.0934316	0	0.435141	0.185516	0	0.198036	0
Lchi05268	0.130535	0.0723759	0.321461	0.397141	0.908336	0.432566	0.308227	0.30872	0.393303	0.440777	0.383944	0.298279	0.232722	0.30342	0.253796	0.273646	0.432815	0.400498	0.225138	0.0637879	0.212605
Lchi05289	12.2255	13.3023	19.6439	16.4412	17.153	13.1172	18.8954	11.0021	10.9959	17.3262	14.7446	17.3449	13.2265	15.0625	14.6718	12.2463	6.34491	9.63625	6.00812	15.5185	9.5148
Lchi05290	8.73549	9.88851	10.5449	6.97145	7.24885	9.67108	12.2995	8.04532	8.77867	11.0567	11.3075	13.4464	10.4482	8.37687	8.95696	3.07416	2.78897	3.30178	1.71615	0.969948	6.27895
Lchi05293	13.6931	15.3031	20.9867	9.36094	24.5003	17.15	20.2646	18.2588	31.5273	24.0059	16.4169	18.2113	10.3335	12.1111	11.8995	11.0795	7.50314	9.16126	9.601	5.2272	33.1101
Lchi05296	83.0309	92.3537	94.4111	85.4682	99.0315	90.8706	108.21	80.2883	98.5141	101.609	70.2952	88.1437	64.7607	74.1205	64.7484	75.7847	74.725	83.1551	41.7223	51.3541	92.0417
Lchi05297	39.7943	15.2975	14.6744	14.4041	14.1867	24.4338	22.3583	15.5894	21.9519	21.8393	14.5168	14.0693	37.2842	36.5518	19.5021	12.5964	28.5866	30.8579	18.5415	7.29803	15.0865
Lchi05298	36.6421	30.6559	34.5413	30.6698	30.8951	36.1119	37.5485	33.5898	32.139	34.992	39.3325	43.2214	40.2517	46.7565	47.8701	25.8271	27.0723	32.3198	27.4108	28.4182	33.9199
Lchi05300	0.648476	0.609286	0.627497	0.234008	0.592827	0.710684	1.14457	0.474298	0.42188	1.13641	0.589475	1.224	0.515968	0.718801	0.33826	2.00634	1.31334	1.01191	0.398059	0.338296	0.632239
Lchi05302	11.9586	9.00693	9.07475	9.27856	9.32536	11.061	11.1629	8.04771	12.8414	13.5698	9.2729	11.3963	13.3495	14.6612	8.1445	9.44453	8.77041	10.5378	8.17995	5.73167	9.53878
Lchi05305	10.7196	14.4474	9.91676	17.5632	12.0246	10.8728	12.5745	11.5109	11.7855	14.5845	13.9939	15.7305	14.7816	14.039	12.0876	21.3922	12.1722	13.3788	11.5897	18.8246	11.4204
Lchi05306	2.66982	2.59981	2.45705	1.90358	3.62666	1.99249	2.73707	2.11432	3.50269	3.04932	2.16306	2.46674	1.97486	2.2382	1.98862	1.40754	1.21565	1.2206	0.643224	0.328028	0.975681
Lchi05308	12.9654	6.24701	7.37702	6.47746	5.31774	8.83049	7.9453	5.78336	8.32566	8.489	5.03469	5.06796	14.2411	11.3972	5.68707	6.58489	10.3382	9.32266	8.5756	5.16925	7.71445
Lchi05309	59.3426	48.6456	60.766	68.0746	58.6384	53.0221	59.676	54.3872	72.233	66.0903	57.4677	54.8612	64.3189	72.7469	57.8041	45.0194	52.0557	56.8363	49.3625	55.7472	58.9223
Lchi05312	154.605	114.199	109.997	158.951	200.787	168.014	155.181	165.044	179.626	124.501	124.703	101.985	164.362	157.15	126.794	351.222	313.6	289.833	276.626	385.709	274.783
Lchi05315	4.11758	4.70648	4.89223	5.01298	5.46922	4.92724	4.16761	3.42346	4.37603	5.7909	3.86872	4.43587	5.9606	6.37377	2.76102	7.31133	3.24519	5.28407	3.67819	5.15606	4.9599
Lchi05316	7.31665	8.11232	8.19548	7.07414	8.94373	7.97863	10.779	7.76025	11.5868	11.1376	8.14564	9.7043	10.1737	10.2928	7.78703	5.32412	4.35026	5.87941	6.54076	3.96203	7.54211
Lchi05318	7.63921	10.5929	7.16347	1.42906	9.50312	7.4612	3.68227	8.19717	3.28198	3.92822	1.84916	7.89334	6.3832	4.91237	7.87497	1.76946	2.68178	3.25478	0.911354	0.0552446	2.56471
Lchi05319	11.3443	20.309	26.6637	21.0954	18.05	12.5985	15.6332	16.2232	11.4493	23.466	18.2875	19.6727	7.96381	7.48474	17.7621	14.0487	8.2988	7.97115	3.98915	4.50487	5.59717
Lchi05326	4.35887	4.16896	3.98335	3.69225	5.186	4.04331	5.89758	3.80548	6.44328	4.90312	3.94178	4.56547	4.57905	4.68695	4.00064	4.62832	4.94902	4.971	1.67303	1.08021	2.98935
Lchi05328	0.453489	1.09084	2.69811	0.489725	0.521397	0.265388	0.277376	0.842082	0.095727	0	0	0	0.491649	0.100087	0	0.863727	0.29912	1.08628	0.897397	2.12694	3.65525
Lchi05330	0.242682	0.330012	1.3313	0.24965	0.609325	0.572997	0	0.318566	0	0.254428	0.0466549	0	0	0	0	0.558191	0.428165	1.313	0.236737	2.79451	1.96457
Lchi05338	0.474794	0.371814	0.344629	0.51394	0.344458	0.584956	0.44589	0.111529	0.631463	0.374113	0.287593	0.519375	0.304807	0.219222	0.0371197	0.113912	0	0.0637726	0.093557	0	0.0816067
Lchi05346	11.9225	15.5419	16.5323	10.556	27.582	16.2142	13.2418	7.41301	14.0554	21.4495	17.5468	20.6226	12.6429	8.10081	18.0265	15.2267	19.8027	16.4832	12.1179	5.86882	12.7184
Lchi05348	1.87718	1.87666	1.46887	1.88061	1.97023	1.8894	2.12768	2.70175	4.24927	3.77613	1.72917	2.05302	1.40641	1.94731	1.42375	5.28913	4.8166	5.49066	0.629518	1.15012	1.52382
Lchi05355	0	0	0	0	0	0.200525	0	0	0	0	0	0	0	0	0	0	0	0	0	0	0
Lchi05357	0	0.252001	0	0.186623	0.0370681	0	0.157019	0.036008	0	0	0	0.0838737	0	0	0.0719055	0.339201	0.0997348	0	0.505112	1.59422	1.01816
Lchi05358	0.163108	0	0.284054	0.158937	0.126386	0.0321985	0	0.030701	0	0.194827	0.157045	0	0	0	0	0.118332	0.198277	0.244586	0.445452	1.02719	1.12044
Lchi05362	5.58561	3.04551	5.04246	3.29524	2.99508	2.67686	2.91951	2.78747	4.84416	5.57041	3.22865	3.49633	3.12129	3.7907	2.30985	2.73123	2.08719	3.36017	2.03325	1.8528	2.86059
Lchi05363	48.3643	52.9361	62.0309	53.4456	34.2513	39.9027	48.0434	44.4147	38.5053	47.9673	56.8749	69.4683	42.518	45.5245	55.8598	47.6003	36.0208	24.478	22.4318	23.5413	28.4559
Lchi05365	3.52662	4.46051	3.79295	5.19518	6.73347	6.81746	4.19127	8.66463	4.30543	3.70162	6.53212	5.79811	5.07306	5.78765	5.83577	1.12746	2.1145	1.83031	2.19305	0.844328	0.717584
Lchi05367	20.8123	21.6875	25.2513	12.4406	24.1858	18.249	22.1805	21.2384	19.5807	18.4134	15.3841	15.1537	13.2928	21.1369	14.8798	16.4603	14.4154	18.5682	13.0481	10.7064	22.1994
Lchi05370	85.631	74.3886	70.4328	52.5631	71.9905	74.4836	88.1622	72.4071	82.3409	78.6155	83.4447	88.4885	80.9279	82.7448	68.4155	77.5074	50.3706	62.8198	24.7957	14.7767	51.0164
Lchi05372	0	0	0.170094	0	0	0	0	0	0	0	0	0	0	0	0	0	0	0	0	0	0
Lchi05374	100.319	76.7129	96.5984	75.4929	138.365	101.861	101.155	83.2332	133.589	114.648	78.4942	90.5915	111.113	117.597	61.0423	104.657	90.2806	119.514	108.495	30.0811	311.458
Lchi05375	7.09792	4.42888	6.34837	6.05107	7.50517	7.55008	8.17411	5.90278	9.33765	7.74978	5.29238	6.86462	7.39218	9.76395	7.0931	8.86431	6.91803	8.23432	3.63445	3.32577	4.21448
Lchi05376	27.8134	31.3658	38.4846	32.9044	34.4712	31.7482	38.7107	29.9132	38.7596	47.6217	37.1089	45.6002	33.8526	44.1299	38.1489	52.5752	36.3917	38.7059	29.8367	19.0734	56.1608
Lchi05381	0	0	0	0	0	0	0	0	0	0	0	0	0.60949	0	0	0	0	0	0	0	0
Lchi05383	20.7875	24.1963	18.7386	24.46	22.1916	21.8913	23.0376	11.0672	26.9055	13.0413	15.7591	26.1118	15.457	18.5853	23.021	26.1326	18.5942	20.8314	24.079	37.0283	27.0749
Lchi05387	4.4501	3.81714	5.01844	1.12227	4.38525	4.42535	4.77875	2.51477	6.11037	4.08171	3.86444	4.85848	5.27217	6.55711	4.33349	1.74047	1.08666	3.1889	0.272064	0	3.24919
Lchi05389	35.1413	33.5513	36.9325	36.1918	35.062	36.4185	34.8515	42.3005	40.0873	37.5819	46.2197	42.8452	31.9629	36.6349	47.4218	47.3341	39.1915	35.6373	30.6394	20.3391	32.3864
Lchi05390	13.9515	11.8979	9.55433	9.64912	10.8738	11.3908	13.3402	10.2121	9.81982	10.6924	11.2912	13.9165	12.3824	12.133	11.7577	11.2967	8.49467	10.0528	5.84953	4.38215	10.7271
Lchi05394	12.3689	11.3662	13.112	16.0257	21.6972	11.9721	20.127	14.3084	39.8406	28.2643	21.1475	19.5054	17.8084	19.0705	17.048	28.0132	20.4208	15.0077	23.784	18.3769	30.4757
Lchi05395	33.9676	16.7187	17.3479	33.8435	27.0499	41.8873	41.1721	16.3289	52.0577	38.3632	27.8831	24.1301	60.4691	42.3688	26.967	79.6164	91.4335	70.5173	23.0431	11.2694	38.089
Lchi05396	4.92982	5.44919	6.86506	3.19939	6.47056	6.40887	5.48084	4.2627	7.97122	5.53919	4.31821	4.73018	3.30147	5.86196	2.53108	2.35765	3.20016	2.92041	2.84253	1.10462	4.23115
Lchi05397	4.87985	3.28842	4.98692	3.5602	6.01401	5.2847	5.42936	5.22145	7.28853	5.66396	3.69169	6.64738	3.47127	3.85319	5.13526	8.98551	4.14374	4.7873	2.26999	2.04104	3.88003
Lchi05398	25.8347	16.4633	18.2547	20.166	21.9413	20.5636	20.0472	13.8673	19.3562	20.4638	15.9801	18.0692	32.1096	24.9899	16.7494	12.2007	16.5116	16.5215	15.1936	14.6673	16.8198
Lchi05401	8.29732	5.61279	5.477	6.00078	6.1366	5.72961	7.25482	5.42786	7.78478	7.73283	3.9969	6.50817	9.56428	7.8513	4.51318	5.2946	7.57742	8.82438	8.53886	7.1331	8.64914
Lchi05403	0	0	0	0	0	0	0	0	0.139599	0	0	0	0	0	0	0	0.11386	0	0	0.234102	0.225391
Lchi05406	0.315694	0.387663	0.39927	0.276149	0.282697	0.312138	0.473401	0.389286	0.518005	0.384062	0.444634	0.669585	0.590638	0.592762	0.388652	0.280304	0.23216	0.159709	0.173241	0.0163653	0.22638
Lchi05407	18.5207	17.6501	19.5098	19.6992	21.5246	16.6114	18.4442	16.3036	17.767	16.868	14.3787	14.2278	16.3048	23.452	16.7736	10.5993	17.3185	13.8456	23.6269	13.4294	18.5921
Lchi05408	1.26109	1.40556	0.890613	1.95	1.31256	1.11298	4.08134	2.11686	1.44698	2.84134	1.75153	1.92912	1.11082	1.01014	1.9037	2.6112	2.17074	2.93754	0.527552	2.08758	1.27304
Lchi05409	87.0182	82.9679	58.394	66.1135	73.4571	71.9388	65.5635	52.4418	67.5584	67.3353	49.8273	56.9304	45.4362	67.5717	46.2114	44.46	62.773	56.7552	57.2488	63.2054	76.2098
Lchi05410	12.9925	11.2345	14.8146	7.65696	14.9037	12.8144	12.4067	11.9467	11.3185	10.742	9.99885	9.19305	9.86154	9.43282	10.6353	19.5526	19.0906	17.7284	17.1299	13.0335	45.4598
Lchi05411	7.1805	6.24218	6.91177	5.58022	5.98141	7.9496	5.98021	8.69745	9.80702	7.4248	9.08942	10.0872	7.39782	10.3407	9.87322	3.86992	3.69853	2.94594	3.87562	2.54732	4.79309
Lchi05414	365.6	243.365	403.889	397.088	220.908	368.494	397.136	298.809	660.707	375.622	397.149	657.008	323.759	260.863	351.728	301.779	165.228	187.46	428.076	294.115	571.558
Lchi05415	1.61082	1.13794	1.57344	0.0809526	1.87145	1.20052	2.16548	1.28638	1.9329	1.82422	1.29728	1.45294	1.89532	1.8068	1.92632	1.58322	1.02559	2.42384	0.105606	0.0224519	4.05111
Lchi05416	2.83431	3.4603	2.80395	3.57139	4.1395	2.95918	3.32955	2.5375	3.26162	2.90032	2.20005	3.71882	2.44056	2.3349	2.87184	5.05687	3.65418	1.81754	2.73589	3.2046	2.85564
Lchi05427	13.2015	11.7969	14.7877	7.25264	13.4734	12.2784	13.9709	11.9088	14.398	15.5788	11.9814	13.3687	13.2008	13.838	13.4735	15.5352	11.4899	15.0478	10.7309	13.5234	24.1464
Lchi05428	3.22029	2.24693	3.63876	3.06952	3.81255	2.9587	3.55482	2.51942	3.51644	3.89012	2.91603	2.91838	2.65848	4.4234	2.71482	1.7856	2.32623	2.18288	1.54189	1.53499	0.605505
Lchi05430	28.1051	11.2571	14.692	5.14431	8.78626	14.2385	17.856	16.3723	12.591	11.8555	10.9891	13.3588	22.156	28.1417	9.007	11.7381	6.53719	21.2739	2.3656	0.437482	20.1702
Lchi05449	92.2428	94.8063	99.3935	74.6513	94.0905	97.2762	95.214	77.9142	83.1207	96.2113	78.84	88.9359	106.454	99.2949	70.696	42.0103	53.6193	48.6101	37.1403	37.7944	57.5496
Lchi05450	11.0478	12.3376	11.3863	9.18185	14.2124	10.9019	10.3435	11.851	11.7656	11.8333	9.13401	11.9332	9.09809	10.6923	10.0852	11.6877	7.82615	8.95795	7.30067	8.69328	17.7212
Lchi05460	1.71352	2.62358	3.74467	2.54292	3.16739	1.87825	2.00447	3.16711	3.43286	2.25819	2.02349	2.55777	1.28952	1.62629	1.19166	1.97051	2.0368	1.0046	3.23021	3.07078	3.27298
Lchi05461	8.96753	8.35437	10.2619	6.59765	11.6617	8.40372	10.8395	8.39126	10.1665	12.0066	7.19448	10.361	8.92993	9.37724	7.84705	10.5916	9.16149	9.13318	5.50957	4.01962	11.212
Lchi05462	5.25701	6.86433	6.12657	0.671582	5.78159	5.36321	6.52703	6.43509	8.27454	6.78704	4.39812	6.88845	5.50279	7.22245	5.19521	5.69116	2.10952	4.63125	0.497087	0.292351	5.95806
Lchi05464	49.3519	33.6881	30.6276	29.9782	27.6579	31.0541	34.1705	30.9273	22.8568	33.7666	37.0494	40.3703	58.98	63.0546	42.4298	29.3276	27.1944	31.6265	22.0806	23.1827	22.8889
Lchi05474	11.4704	14.2478	15.9205	14.8973	14.5804	14.3438	14.8845	10.8357	18.3031	17.5006	11.8733	17.3216	15.0654	13.7536	10.8811	13.3078	9.42297	9.87224	14.6962	10.8973	18.5421
Lchi05475	59.6308	42.2023	36.6401	42.339	54.9463	58.8111	55.5147	39.5792	56.5474	53.5608	51.6253	44.3331	73.7065	75.6139	48.2391	60.5806	66.2421	60.8458	49.027	33.6878	82.7701
Lchi05477	0.153705	0.188631	0.160003	0.220976	0.241435	0.140646	0.19433	0.212453	0.126352	0.262554	0.228173	0.249442	0.341121	0.262635	0.167439	0.398801	0.288119	0.278738	0.216556	0.168171	0.319555
Lchi05478	8.46753	9.22629	7.28476	8.89958	6.88328	7.5776	6.11778	6.64722	7.5714	5.54212	6.53234	7.24379	4.81504	5.66549	4.91071	5.61251	5.28743	3.86263	2.77141	2.87523	3.07833
Lchi05479	18.7169	15.8466	20.5542	14.62	16.2516	18.7929	18.3226	11.8006	20.9499	18.1244	14.0269	14.6372	27.0565	28.3025	13.5942	12.9669	11.1197	17.6457	8.95637	7.74346	17.8877
Lchi05480	1.95089	2.37961	1.651	0.909784	2.04699	2.57637	2.46599	1.91019	2.38412	2.13584	1.75685	1.95042	1.78054	2.25346	1.94623	1.67255	1.94434	2.09521	1.60196	0.583374	1.96799
Lchi34870	9.21733	8.63631	9.83194	16.4809	10.7511	11.3619	19.3922	9.3111	9.91227	15.548	7.73357	14.0925	14.2057	10.5296	7.83822	14.9227	12.1642	9.13704	9.28307	15.5047	5.87972
Lchi04091	37.4063	39.5913	43.0905	55.192	42.9557	36.7835	41.9082	26.7525	41.3438	46.115	35.9314	34.5867	26.5844	36.6537	25.1609	49.3123	31.2783	32.5501	37.6209	60.7347	30.1173
Lchi04095	18.8002	14.1783	15.0418	13.3368	17.9128	18.8685	20.4052	13.6894	22.4651	19.1824	11.6159	12.87	23.8989	16.954	10.4824	8.69715	9.75746	13.9	2.13301	1.12817	3.58824
Lchi04097	13.3448	13.1313	14.2449	10.9751	14.3203	12.8358	11.5095	14.6641	18.0607	14.3222	13.4432	14.381	13.1204	12.7441	12.7295	9.99582	7.66314	8.5231	3.2515	3.28134	6.65021
Lchi04100	63.3142	59.7621	74.7918	51.4559	54.4805	47.3506	48.9988	56.8179	68.4384	58.4928	57.4867	53.2037	51.8584	52.6686	54.7355	53.1299	65.3136	45.574	73.5306	36.6801	38.5038
Lchi04103	8.51378	8.69728	7.48537	5.12595	6.80429	8.33989	9.75723	8.10442	7.13777	8.2101	8.60272	11.1621	9.42542	11.0551	10.5252	7.96161	5.36886	9.55755	2.68621	0.521871	7.99521
Lchi04108	5.59397	6.60723	4.56429	5.90144	6.04276	5.02503	6.60922	6.18572	7.87455	9.2232	6.79989	7.76025	6.74228	7.448	6.42572	7.02039	5.67016	4.50189	7.01097	5.8907	11.1071
Lchi04109	24.5031	26.3904	27.2853	19.9539	29.5914	23.3721	23.3491	17.4341	24.0976	22.2235	22.5266	23.9217	29.9311	25.9431	19.5359	22.8935	16.9816	16.1934	11.7738	14.0279	23.0638
[truncated: 11,890 more rows]

## Sheet: Drought
Gene_id	CK_1	CK_2	CK_3	D_1h_1	D_1h_2	D_1h_3	D_3h_1	D_3h_2	D_3h_3	D_6h_1	D_6h_2	D_6h_3	D_12h_1	D_12h_2	D_12h_3	D_1d_1	D_1d_2	D_1d_3	D_3d_1	D_3d_2	D_3d_3
[truncated: 12,178 more rows]
