# Supplementary material for: Genome-wide identification of the Liriodendron chinense WRKY gene family and its diverse roles in response to multiple abiotic stress
Source: BMC Plant Biol. 2022 Jan 10;22:25. doi: 10.1186/s12870-021-03371-1 (PMC8744262; doi:10.1186/s12870-021-03371-1)
Supplement: Supplementary file 24 — Additional file 24: Table S21. List of primers used in the qRT-PCR analysis for the selected LchiWRKYs. [file 12870_2021_3371_MOESM24_ESM.xls]

## Sheet: Sheet1
List of primers used in qRT-PCR analysis for selected LchiWRKYs
>LchiWRKY25_F
CTGGTGACGCAAAATCCCTC
>LchiWRKY25_R
TCCGATGCTCAGAAGGGTTT
>LchiWRKY7_F
TGAAAGAGCCTCACACGATCT
>LchiWRKY7_R
CCAAGCTTTATATCGGCGGTAA
>LchiWRKY44_F
TCGTCGCTGAGTATGGATGG
>LchiWRKY44_R
AGAACCTTTGATTGGCTTCTGG
>LchiWRKY36_F
GCCACTCCGACGACATATCT
>LchiWRKY36_R
GCACTTGTAATAGCCCCTTGG
>LchiWRKY5_F
ATCACAACCACCCACTTCCG
>LchiWRKY5_R
GTTGGGAGTCTGAGTGAGGT
>LchiWRKY19_F
GGATTCATGGAGCTGCTGG
>LchiWRKY19_R
GCTTCTGATTCTTCTTCTTCGGT
>LchiWRKY18_F
ACAGTAAGGATTGAAGCAAACGT
>LchiWRKY18_R
GGAGGGTGTGAATGTCAGGA
>LchiWRKY27_F
ACAGAGAACACACAAGAACCA
>LchiWRKY27_R
AGGCGGCGATGATGTAAAAC
>LchiWRKY33_F
CGGCTTCTCTTTCGGTATGA
>LchiWRKY33_R
CAGACTGTAACATGGGCTCC
>LchiWRKY23_F
ATCTGCTGCAACCGAATTCC
>LchiWRKY23_R
AACTCTTGGCTCACGGATTG
>Lchi_18S_F
ATTTCTGCCCTATCAACTTTCG
>Lchi_18S_R
TTGTTATTTATTGTCACTACCTCCC
F:The forward sequence of primer; R:The reverse sequence of primer;18S:The reference gene.
